# Supplementary material for: Complex Genetic Architecture of Cardiac Disease in a Wild Type Inbred Strain of Drosophila melanogaster
Source: PLoS One. 2013 Apr 29;8(4):e62909. doi: 10.1371/journal.pone.0062909 (PMC3639251; doi:10.1371/journal.pone.0062909)
Supplement: Table S1 — Heart phenotype of yw, WE70, F1 and F2 is generated from individual fly movie analysis, which is recorded by Semi-automated Optical Heart Assays (SOHA). (XLSX) [file pone.0062909.s004.xlsx]

## Sheet: 工作表1
Heart phenotype among yw, WE70 ,F1 and F2 individual fly movie recorded by Semi-automated Optical Heart Assays (SOHA).
File Name	GenoType	Age (week)	Heart Rate	Heart Period	Diastolic Interval	Systolic Interval	Arrhythmia Index (AI)	Diastole Diameter (DD)	Systole Diameter (SD)	Fraction Shortening
yw_36_1wkf_10x_30s	YW	1	2.938	0.345	0.135	0.211	0.156	62.48	40.612	0.35
yw_37_1wkf_10x_30s	YW	1	1.768	0.567	0.3	0.267	0.048	85.91	49.984	0.4182
yw_38_1wkf_10x_30s	YW	1	1.861	0.538	0.308	0.23	0.043	68.728	37.488	0.4545
yw_39_1wkf_10x_30s	YW	1	2.184	0.458	0.278	0.18	0.029	79.662	64.042	0.1961
yw_42_1wkf_10x_30s	YW	1	0.997	1.02	0.801	0.219	0.134	68.728	48.422	0.2955
yw_66_1wkf_10x_30s	YW	1	1.341	0.746	0.491	0.256	0.029	53.108	35.926	0.3235
yw_71_1wkf_10x_30s	YW	1	2.884	0.349	0.176	0.172	0.086	67.166	39.05	0.4186
yw_30_779_1wkf-10x1-30	YW	1	1.402	0.714	0.461	0.252	0.021	67.166	40.612	0.3953
yw_30_780_1wkf-10x1-30	YW	1	1.75	0.572	0.319	0.253	0.021	54.67	37.488	0.3143
yw_30_782_1wkf-10x1-30	YW	1	0.997	1.004	0.821	0.182	0.019	56.232	43.736	0.2222
yw_30_783_1wkf-10x1-30	YW	1	1.278	0.785	0.522	0.263	0.049	76.538	35.926	0.5306
yw_30_813_1wkf-10x1-30	YW	1	1.107	0.91	0.66	0.25	0.09	53.108	35.926	0.3235
yw_30_815_1wkf-10x1-30	YW	1	1.097	0.917	0.638	0.279	0.069	73.414	37.488	0.4894
yw_30_816_1wkf-10x1-30	YW	1	1.807	0.557	0.303	0.254	0.08	42.174	26.554	0.3704
yw_30_779_1wkf-10x1-30	YW	1	1.402	0.714	0.461	0.252	0.021	67.166	40.612	0.3953
yw_30_780_1wkf-10x1-30	YW	1	1.75	0.572	0.319	0.253	0.021	54.67	37.488	0.3143
yw_30_782_1wkf-10x1-30	YW	1	0.997	1.004	0.821	0.182	0.019	56.232	43.736	0.2222
yw_30_783_1wkf-10x1-30	YW	1	1.278	0.785	0.522	0.263	0.049	76.538	35.926	0.5306
yw_30_813_1wkf-10x1-30	YW	1	1.107	0.91	0.66	0.25	0.09	53.108	35.926	0.3235
yw_30_815_1wkf-10x1-30	YW	1	1.097	0.917	0.638	0.279	0.069	73.414	37.488	0.4894
yw_30_816_1wkf-10x1-30	YW	1	1.807	0.557	0.303	0.254	0.08	42.174	26.554	0.3704
yw_30_1408_1wkf-10x1-30	YW	1	2.414	0.419	0.239	0.18	0.099	56.232	26.554	0.5278
yw_30_1409_1wkf-10x1-30	YW	1	1.41	0.711	0.514	0.198	0.054	57.794	28.116	0.5135
yw_30_1504_1wkf-10x1-30	YW	1	1.339	0.762	0.56	0.201	0.12	60.918	32.802	0.4615
yw_30_1574_1wkf-10x1-30	YW	1	1.821	0.549	0.318	0.232	0.022	51.546	29.678	0.4242
yw_30_1576_1wkf-10x1-30	YW	1	2.258	0.443	0.207	0.237	0.033	73.414	43.736	0.4043
yw_30_1577_1wkf-10x1-30	YW	1	1.356	0.744	0.51	0.234	0.093	56.232	26.554	0.5278
yw_30_1599_1wkf-10x1-30	YW	1	1.384	0.723	0.479	0.244	0.037	56.232	32.802	0.4167
yw_30_1600_1wkf-10x1-30	YW	1	1.602	0.628	0.423	0.205	0.072	59.356	34.364	0.4211
yw_30_1601_1wkf-10x1-30	YW	1	1.54	0.652	0.421	0.232	0.069	64.042	37.488	0.4146
File Name	GenoType	Age (week)	Heart Rate	Heart Period	Diastolic Interval	Systolic Interval	Arrhythmia Index (AI)	Diastole Diameter (DD)	Systole Diameter (SD)	Fraction Shortening
WE70_30_235_1wkf-10x1-30	WE70	1	3.621	0.378	0.152	0.226	0.754	34.364	23.43	0.3182
WE70_30_236_1wkf-10x1-30	WE70	1	2.212	0.495	0.406	0.089	0.49	26.554	20.306	0.2353
WE70_30_237_1wkf-10x1-30	WE70	1	1.938	0.65	0.561	0.09	0.787	28.116	21.868	0.2222
WE70_30_1233_1wkf-10x1-30	WE70	1	1.17	0.855	0.596	0.259	0.018	34.364	20.306	0.4091
WE70_30_1234_1wkf-10x1-30	WE70	1	1.227	0.827	0.577	0.25	0.144	29.678	21.868	0.2632
WE70_30_1235_1wkf-10x1-30	WE70	1	1.008	0.993	0.772	0.221	0.033	29.678	20.306	0.3158
WE70_30_1236_1wkf-10x1-30	WE70	1	2.032	0.492	0.305	0.187	0.028	24.992	18.744	0.25
WE70_30_1237_1wkf-10x1-30	WE70	1	1.294	0.794	0.583	0.211	0.146	32.802	21.868	0.3333
WE70_30_1238_1wkf-10x1-30	WE70	1	2.49	0.402	0.15	0.252	0.018	29.678	17.182	0.4211
WE70_30_1880_1wkf-10x1-30	WE70	1	1.889	0.53	0.361	0.169	0.037	23.43	14.058	0.4
WE70_30_1881_1wkf-10x1-30	WE70	1	1.064	1.04	0.808	0.232	0.267	23.43	17.182	0.2667
WE70_30_1882_1wkf-10x1-30	WE70	1	1.06	1.022	0.703	0.319	0.232	29.678	20.306	0.3158
WE70_30_1883_1wkf-10x1-30	WE70	1	1.172	0.903	0.692	0.211	0.321	29.678	23.43	0.2105
WE70_30_1884_1wkf-10x1-30	WE70	1	1.414	0.708	0.53	0.178	0.036	28.116	20.306	0.2778
WE70_30_1885_1wkf-10x1-30	WE70	1	0.624	2.29	2.047	0.243	0.851	45.298	21.868	0.5172
File Name	GenoType	Age (week)	Heart Rate	Heart Period	Diastolic Interval	Systolic Interval	Arrhythmia Index (AI)	Diastole Diameter (DD)	Systole Diameter (SD)	Fraction Shortening
F1we70yw_30_340_1wkf-10x1-30	F1	1	1.171	0.981	0.767	0.214	0.307	53.108	26.554	0.5
F1we70yw_30_341_1wkf-10x1-30	F1	1	1.092	0.942	0.707	0.235	0.149	54.67	31.24	0.4286
F1we70yw_30_342_1wkf-10x1-30	F1	1	1.35	0.743	0.55	0.193	0.06	54.67	26.554	0.5143
F1we70yw_30_343_1wkf-10x1-30	F1	1	1.237	0.813	0.602	0.211	0.076	70.29	31.24	0.5556
F1we70yw_30_351_1wkf-10x1-30	F1	1	1.161	0.864	0.633	0.231	0.06	67.166	32.802	0.5116
F1we70yw_30_352_1wkf-10x1-30	F1	1	0.618	1.624	1.402	0.221	0.054	62.48	31.24	0.5
F1we70yw_30_353_1wkf-10x1-30	F1	1	1.692	0.592	0.385	0.208	0.049	48.422	24.992	0.4839
F1we70yw_30_354_1wkf-10x1-30	F1	1	1.676	0.602	0.397	0.205	0.103	45.298	28.116	0.3793
F1WE70_30_1559_1wkf-10x1-30	F1	1	0.745	1.366	1.02	0.346	0.142	50.2964	25.1482	0.5
F1WE70_30_1560_1wkf-10x1-30	F1	1	1.435	0.698	0.477	0.221	0.039	41.5492	31.7086	0.2368
F1WE70_30_1561_1wkf-10x1-30	F1	1	1.482	0.675	0.451	0.225	0.032	44.8294	26.2416	0.4146
F1WE70_30_1775_1wkf-10x1-30	F1	1	0.665	1.52	1.295	0.225	0.114	54.67	37.488	0.3143
F1WE70_30_1776_1wkf-10x1-30	F1	1	0.497	2.08	1.809	0.271	0.192	54.67	29.678	0.4571
F1WE70_30_1777_1wkf-10x1-30	F1	1	0.957	1.048	0.833	0.214	0.053	51.546	28.116	0.4545
F1WE70_30_1778_1wkf-10x1-30	F1	1	0.99	1.015	0.807	0.208	0.07	51.546	31.24	0.3939
F1WE70_30_1820_1wkf-10x1-30	F1	1	1.174	0.857	0.604	0.253	0.085	53.5766	33.8954	0.3673
F1WE70_30_1821_1wkf-10x1-30	F1	1	1.538	0.65	0.495	0.156	0.025	41.5492	22.9614	0.4474
F1WE70_30_1822_1wkf-10x1-30	F1	1	1.257	0.959	0.769	0.189	0.187	49.203	29.5218	0.4
F1WE70_30_1823_1wkf-10x1-30	F1	1	1.197	0.841	0.656	0.185	0.078	53.5766	36.0822	0.3265
F1WE70_30_1824_1wkf-10x1-30	F1	1	1.867	0.536	0.365	0.171	0.018	47.0162	33.8954	0.2791
F1WE70_30_1825_1wkf-10x1-30	F1	1	0.704	1.426	1.23	0.196	0.068	52.4832	30.6152	0.4167
F1WE70_30_1826_1wkf-10x1-30	F1	1	1.231	0.814	0.624	0.19	0.045	64.5106	34.9888	0.4576
File Name	GenoType	Age (week)	Heart Rate	Heart Period	Diastolic Interval	Systolic Interval	Arrhythmia Index (AI)	Diastole Diameter (DD)	Systole Diameter (SD)	Fraction Shortening
F2we70_30_566_1wkf-10x1-30	F2	1	2.595	0.732	0.615	0.118	1.705	62.48	34.364	0.45
F2we70_30_568_1wkf-10x1-30	F2	1	1.171	0.947	0.842	0.105	0.38	40.612	21.868	0.4615
F2we70_30_569_1wkf-10x1-30	F2	1	1.56	0.748	0.205	0.543	0.319	59.356	29.678	0.5
F2we70_30_570_1wkf-10x1-30	F2	1	2.843	0.365	0.172	0.193	0.24	51.546	28.116	0.4545
F2we70_30_572_1wkf-10x1-30	F2	1	1.079	0.983	0.823	0.16	0.34	81.224	35.926	0.5577
F2we70_30_573_1wkf-10x1-30	F2	1	1.643	0.947	0.796	0.151	0.517	45.298	23.43	0.4828
F2we70_30_574_1wkf-10x1-30	F2	1	1.387	0.938	0.76	0.178	0.383	79.662	49.984	0.3725
F2we70_30_576_1wkf-10x1-30	F2	1	2.263	0.443	0.258	0.186	0.053	54.67	39.05	0.2857
F2we70_30_577_1wkf-10x1-30	F2	1	1.411	0.879	0.712	0.167	1.152	59.356	31.24	0.4737
F2we70_30_588_1wkf-10x1-30	F2	1	1.649	0.623	0.313	0.31	0.178	87.472	45.298	0.4821
F2we70_30_589_1wkf-10x1-30	F2	1	1.22	0.877	0.68	0.197	0.27	76.538	45.298	0.4082
F2we70_30_591_1wkf-10x1-30	F2	1	2.04	0.605	0.293	0.312	0.388	57.794	35.926	0.3784
F2we70_30_593_1wkf-10x1-30	F2	1	1.676	0.713	0.482	0.23	1.053	45.298	26.554	0.4138
F2we70_30_594_1wkf-10x1-30	F2	1	1.874	0.637	0.436	0.2	0.335	57.794	37.488	0.3514
F2we70_30_595_1wkf-10x1-30	F2	1	1.273	0.814	0.556	0.258	0.143	76.538	32.802	0.5714
F2we70_30_596_1wkf-10x1-30	F2	1	2.038	0.518	0.295	0.223	0.267	45.298	23.43	0.4828
F2we70_30_597_1wkf-10x1-30	F2	1	1.589	0.634	0.472	0.163	0.113	54.67	29.678	0.4571
F2we70_30_598_1wkf-10x1-30	F2	1	0.893	1.221	0.993	0.228	0.244	60.918	39.05	0.359
F2we70_30_599_1wkf-10x1-30	F2	1	1.169	0.959	0.802	0.157	0.458	51.546	29.678	0.4242
F2we70_30_612_1wkf-10x1-30	F2	1	1.494	0.67	0.474	0.196	0.027	82.786	43.736	0.4717
F2we70_30_613_1wkf-10x1-30	F2	1	1.223	0.82	0.615	0.205	0.055	84.348	48.422	0.4259
F2we70_30_614_1wkf-10x1-30	F2	1	1.188	0.883	0.679	0.205	0.314	79.662	40.612	0.4902
F2we70_30_615_1wkf-10x1-30	F2	1	1.949	0.548	0.288	0.26	0.369	65.604	42.174	0.3571
F2we70_30_617_1wkf-10x1-30	F2	1	1.452	0.71	0.521	0.189	0.142	67.166	35.926	0.4651
F2we70_30_618_1wkf-10x1-30	F2	1	1.57	0.738	0.509	0.229	0.236	84.348	45.298	0.463
F2we70_30_619_1wkf-10x1-30	F2	1	2.411	0.442	0.265	0.177	0.187	48.422	28.116	0.4194
F2we70_30_620_1wkf-10x1-30	F2	1	0.932	1.098	0.891	0.207	0.137	64.042	40.612	0.3659
F2we70_30_647_1wkf-10x1-30	F2	1	1.498	0.67	0.531	0.139	0.055	56.232	28.116	0.5
F2we70_30_654_1wkf-10x1-30	F2	1	1.499	0.681	0.451	0.231	0.11	70.29	40.612	0.4222
F2we70_30_656_1wkf-10x1-30	F2	1	1.59	0.677	0.543	0.133	0.312	57.794	39.05	0.3243
F2WE70_30_827_1wkf-10x1-30	F2	1	1.747	0.573	0.32	0.254	0.042	57.794	39.05	0.3243
F2WE70_30_828_1wkf-10x1-30	F2	1	2.19	0.457	0.258	0.199	0.028	49.984	34.364	0.3125
F2WE70_30_829_1wkf-10x1-30	F2	1	0.805	1.253	0.991	0.262	0.088	73.414	46.86	0.3617
F2WE70_30_830_1wkf-10x1-30	F2	1	1.082	0.928	0.681	0.247	0.061	48.422	24.992	0.4839
F2WE70_30_831_1wkf-10x1-30	F2	1	1.032	1.038	0.784	0.254	0.245	78.1	40.612	0.48
F2WE70_30_832_1wkf-10x1-30	F2	1	1.325	0.924	0.632	0.291	0.193	42.174	29.678	0.2963
F2WE70_30_833_1wkf-10x1-30	F2	1	1.105	0.906	0.649	0.257	0.037	43.736	23.43	0.4643
F2WE70_30_834_1wkf-10x1-30	F2	1	1.212	0.828	0.567	0.261	0.06	49.984	24.992	0.5
F2WE70_30_835_1wkf-10x1-30	F2	1	1.181	0.888	0.635	0.253	0.216	57.794	34.364	0.4054
F2WE70_30_836_1wkf-10x1-30	F2	1	1.603	0.735	0.413	0.323	0.677	57.794	34.364	0.4054
F2WE70_30_837_1wkf-10x1-30	F2	1	1.302	0.861	0.598	0.263	0.294	60.918	29.678	0.5128
F2WE70_30_838_1wkf-10x1-30	F2	1	1.121	0.913	0.667	0.246	0.151	48.422	29.678	0.3871
F2WE70_30_840_1wkf-10x1-30	F2	1	0.633	1.599	1.325	0.275	0.119	71.852	32.802	0.5435
F2WE70_30_841_1wkf-10x1-30	F2	1	2.123	0.473	0.291	0.182	0.058	46.86	31.24	0.3333
F2WE70_30_863_1wkf-10x1-30	F2	1	0.976	1.027	0.789	0.237	0.042	34.364	21.868	0.3636
F2WE70_30_864_1wkf-10x1-30	F2	1	1.216	0.824	0.538	0.286	0.041	42.174	24.992	0.4074
F2WE70_30_865_1wkf-10x1-30	F2	1	0.778	1.289	0.988	0.301	0.047	40.612	23.43	0.4231
F2WE70_30_868_1wkf-10x1-30	F2	1	1.093	0.917	0.703	0.214	0.048	48.422	24.992	0.4839
F2WE70_30_869_1wkf-10x1-30	F2	1	0.925	1.085	0.81	0.275	0.061	45.298	26.554	0.4138
F2WE70_30_871_1wkf-10x1-30	F2	1	1.132	0.892	0.618	0.274	0.099	43.736	26.554	0.3929
F2WE70_30_872_1wkf-10x1-30	F2	1	2.106	0.476	0.23	0.246	0.038	43.736	28.116	0.3571
F2WE70_30_873_1wkf-10x1-30	F2	1	1.424	0.703	0.471	0.232	0.027	51.546	34.364	0.3333
F2WE70_30_874_1wkf-10x1-30	F2	1	0.819	1.225	0.934	0.291	0.065	51.546	31.24	0.3939
F2WE70_30_875_1wkf-10x1-30	F2	1	0.899	1.116	0.78	0.337	0.058	46.86	23.43	0.5
F2WE70_30_877_1wkf-10x1-30	F2	1	1.336	0.75	0.452	0.297	0.041	54.67	31.24	0.4286
F2WE70_30_878_1wkf-10x1-30	F2	1	0.719	1.509	1.248	0.262	0.209	46.86	31.24	0.3333
F2we70_30_790_1wkf-10x1-30	F2	1	0.51	1.987	1.655	0.332	0.111	56.232	31.24	0.4444
F2we70_30_791_1wkf-10x1-30	F2	1	0.863	1.174	0.839	0.335	0.105	35.926	20.306	0.4348
F2we70_30_792_1wkf-10x1-30	F2	1	1.473	0.684	0.418	0.266	0.073	42.174	24.992	0.4074
F2we70_30_793_1wkf-10x1-30	F2	1	1.828	0.548	0.324	0.223	0.032	59.356	32.802	0.4474
F2we70_30_794_1wkf-10x1-30	F2	1	2.325	0.432	0.216	0.216	0.059	42.174	18.744	0.5556
F2we70_30_796_1wkf-10x1-30	F2	1	0.975	1.032	0.79	0.242	0.077	43.736	26.554	0.3929
F2we70_30_797_1wkf-10x1-30	F2	1	0.64	1.565	1.3	0.266	0.05	45.298	28.116	0.3793
F2we70_30_798_1wkf-10x1-30	F2	1	0.624	1.666	1.386	0.281	0.153	48.422	26.554	0.4516
F2we70_30_799_1wkf-10x1-30	F2	1	0.621	1.624	1.32	0.304	0.097	54.67	31.24	0.4286
F2we70_30_800_1wkf-10x1-30	F2	1	0.571	1.818	1.517	0.301	0.2	51.546	32.802	0.3636
F2we70_30_801_1wkf-10x1-30	F2	1	1.216	0.823	0.554	0.269	0.029	59.356	26.554	0.5526
F2we70_30_802_1wkf-10x1-30	F2	1	0.54	1.908	1.587	0.32	0.162	71.852	48.422	0.3261
F2we70_30_803_1wkf-10x1-30	F2	1	1.074	0.935	0.649	0.286	0.067	54.67	28.116	0.4857
F2we70_30_804_1wkf-10x1-30	F2	1	1.773	0.565	0.304	0.262	0.045	48.422	32.802	0.3226
F2we70_30_805_1wkf-10x1-30	F2	1	0.682	1.468	1.174	0.294	0.034	56.232	31.24	0.4444
F2we70_30_806_1wkf-10x1-30	F2	1	1.585	0.638	0.446	0.192	0.095	35.926	23.43	0.3478
F2we70_30_807_1wkf-10x1-30	F2	1	1.632	0.613	0.349	0.264	0.024	56.232	31.24	0.4444
F2we70_30_808_1wkf-10x1-30	F2	1	1.079	0.935	0.66	0.275	0.113	73.414	40.612	0.4468
F2we70_30_809_1wkf-10x1-30	F2	1	0.769	1.355	1.084	0.271	0.179	45.298	24.992	0.4483
F2we70_30_810_1wkf-10x1-30	F2	1	1.01	1.007	0.765	0.242	0.142	37.488	24.992	0.3333
F2we70_30_811_1wkf-10x1-30	F2	1	1.398	0.716	0.486	0.23	0.03	40.612	23.43	0.4231
F2we70_30_900_1wkf-10x1-30	F2	1	1.394	0.719	0.557	0.162	0.039	42.174	26.554	0.3704
F2we70_30_901_1wkf-10x1-30	F2	1	1.204	0.831	0.596	0.235	0.026	67.166	29.678	0.5581
F2we70_30_902_1wkf-10x1-30	F2	1	0.927	1.094	0.872	0.222	0.12	70.29	35.926	0.4889
F2we70_30_903_1wkf-10x1-30	F2	1	1.041	0.963	0.766	0.197	0.048	60.918	37.488	0.3846
F2we70_30_904_1wkf-10x1-30	F2	1	1.096	0.913	0.68	0.233	0.028	60.918	37.488	0.3846
F2we70_30_906_1wkf-10x1-30	F2	1	0.552	1.836	1.602	0.234	0.126	56.232	35.926	0.3611
F2we70_30_907_1wkf-10x1-30	F2	1	0.97	1.377	1.163	0.214	0.599	71.852	46.86	0.3478
F2we70_30_908_1wkf-10x1-30	F2	1	0.91	1.107	0.877	0.23	0.083	42.174	20.306	0.5185
F2we70_30_909_1wkf-10x1-30	F2	1	1.993	0.503	0.286	0.218	0.057	45.298	26.554	0.4138
F2we70_30_910_1wkf-10x1-30	F2	1	0.983	1.02	0.724	0.296	0.053	56.232	32.802	0.4167
F2we70_30_911_1wkf-10x1-30	F2	1	2.063	0.485	0.312	0.173	0.019	56.232	34.364	0.3889
F2we70_30_912_1wkf-10x1-30	F2	1	1.214	0.824	0.601	0.223	0.026	48.422	28.116	0.4194
F2we70_30_914_1wkf-10x1-30	F2	1	2.082	0.481	0.284	0.196	0.028	59.356	28.116	0.5263
F2we70_30_925_1wkf-10x1-30	F2	1	0.784	1.285	1.062	0.223	0.084	46.86	29.678	0.3667
F2we70_30_926_1wkf-10x1-30	F2	1	1.894	0.54	0.325	0.215	0.144	68.728	42.174	0.3864
F2we70_30_927_1wkf-10x1-30	F2	1	1.797	0.565	0.387	0.178	0.121	45.298	28.116	0.3793
F2we70_30_928_1wkf-10x1-30	F2	1	1.638	0.633	0.431	0.202	0.161	60.918	32.802	0.4615
F2we70_30_931_1wkf-10x1-30	F2	1	1.65	0.607	0.367	0.24	0.042	70.29	51.546	0.2667
F2we70_30_932_1wkf-10x1-30	F2	1	0.818	1.238	1.005	0.233	0.12	70.29	43.736	0.3778
F2WE70_30_1517_1wkf-10x1-30	F2	1	1.401	0.717	0.551	0.166	0.083	31.24	18.744	0.4
F2WE70_30_1518_1wkf-10x1-30	F2	1	0.961	1.061	0.868	0.193	0.114	43.736	23.43	0.4643
F2WE70_30_1519_1wkf-10x1-30	F2	1	1.537	0.651	0.438	0.214	0.026	48.422	24.992	0.4839
F2WE70_30_1520_1wkf-10x1-30	F2	1	0.682	1.483	1.239	0.245	0.119	31.24	20.306	0.35
F2WE70_30_1561_1wkf-10x1-30	F2	1	0.657	1.539	1.326	0.213	0.113	40.612	24.992	0.3846
F2WE70_30_1562_1wkf-10x1-30	F2	1	2.223	0.45	0.235	0.215	0.013	46.86	32.802	0.3
F2WE70_30_1563_1wkf-10x1-30	F2	1	1.601	0.625	0.407	0.218	0.026	46.86	24.992	0.4667
F2WE70_30_1564_1wkf-10x1-30	F2	1	1.344	0.746	0.522	0.224	0.059	43.736	24.992	0.4286
F2WE70_30_1565_1wkf-10x1-30	F2	1	1.393	0.726	0.521	0.205	0.104	48.422	29.678	0.3871
F2WE70_30_1566_1wkf-10x1-30	F2	1	3.594	0.278	0.109	0.169	0.01	56.232	26.554	0.5278
F2WE70_30_1567_1wkf-10x1-30	F2	1	1.47	0.681	0.471	0.209	0.02	56.232	29.678	0.4722
F2WE70_30_1568_1wkf-10x1-30	F2	1	2.218	0.451	0.26	0.19	0.013	39.05	20.306	0.48
F2WE70_30_1569_1wkf-10x1-30	F2	1	1.844	0.543	0.352	0.191	0.028	39.05	21.868	0.44
F2WE70_30_1570_1wkf-10x1-30	F2	1	1.191	0.845	0.58	0.265	0.074	56.232	23.43	0.5833
F2WE70_30_1571_1wkf-10x1-30	F2	1	1.503	0.668	0.413	0.255	0.052	49.984	24.992	0.5
F2WE70_30_1572_1wkf-10x1-30	F2	1	1.261	0.794	0.557	0.237	0.027	53.108	29.678	0.4412
F2WE70_30_1573_1wkf-10x1-30	F2	1	0.902	1.122	0.91	0.212	0.104	46.86	21.868	0.5333
F2WE70_30_1603_1wkf-10x1-30	F2	1	1.735	0.576	0.345	0.232	0.013	54.67	21.868	0.6
F2WE70_30_1604_1wkf-10x1-30	F2	1	1.26	0.796	0.59	0.206	0.049	67.166	40.612	0.3953
F2WE70_30_1605_1wkf-10x1-30	F2	1	0.972	1.033	0.808	0.224	0.058	59.356	29.678	0.5
F2WE70_30_1606_1wkf-10x1-30	F2	1	1.07	0.936	0.763	0.173	0.039	57.794	32.802	0.4324
F2WE70_30_1607_1wkf-10x1-30	F2	1	1.536	0.654	0.467	0.187	0.064	42.174	23.43	0.4444
F2WE70_30_1608_1wkf-10x1-30	F2	1	2.441	0.411	0.196	0.215	0.048	48.422	32.802	0.3226
F2WE70_30_1609_1wkf-10x1-30	F2	1	1.625	0.616	0.43	0.186	0.019	95.282	64.042	0.3279
F2WE70_30_1610_1wkf-10x1-30	F2	1	1.254	0.798	0.613	0.185	0.016	37.488	20.306	0.4583
F2WE70_30_1611_1wkf-10x1-30	F2	1	2.279	0.442	0.247	0.194	0.085	45.298	24.992	0.4483
F2WE70_30_1612_1wkf-10x1-30	F2	1	0.965	1.042	0.816	0.226	0.079	64.042	28.116	0.561
F2WE70_30_1613_1wkf-10x1-30	F2	1	0.97	1.128	0.958	0.17	0.228	24.992	17.182	0.3125
F2WE70_30_1614_1wkf-10x1-30	F2	1	0.562	1.9	1.648	0.251	0.294	49.984	26.554	0.4688
F2WE70_30_1615_1wkf-10x1-30	F2	1	1.98	0.505	0.297	0.208	0.015	35.926	24.992	0.3043
F2WE70_30_1616_1wkf-10x1-30	F2	1	2.744	0.367	0.187	0.181	0.085	31.24	23.43	0.25
F2WE70_30_1617_1wkf-10x1-30	F2	1	1.057	0.964	0.781	0.183	0.116	67.166	35.926	0.4651
F2WE70_30_1618_1wkf-10x1-30	F2	1	0.708	1.712	1.516	0.196	1.055	64.042	37.488	0.4146
F2WE70_30_1619_1wkf-10x1-30	F2	1	2.019	0.499	0.315	0.184	0.086	64.042	31.24	0.5122
F2WE70_30_1620_1wkf-10x1-30	F2	1	2.326	0.43	0.27	0.16	0.017	48.422	31.24	0.3548
F2WE70_30_1621_1wkf-10x1-30	F2	1	1.828	0.547	0.346	0.201	0.019	37.488	20.306	0.4583
F2WE70_30_1622_1wkf-10x1-30	F2	1	0.906	1.111	0.92	0.191	0.079	28.116	17.182	0.3889
F2WE70_30_1623_1wkf-10x1-30	F2	1	2.006	0.499	0.317	0.181	0.017	43.736	24.992	0.4286
F2WE70_30_1624_1wkf-10x1-30	F2	1	2.358	0.424	0.232	0.193	0.024	35.926	23.43	0.3478
F2WE70_30_1625_1wkf-10x1-30	F2	1	1.303	0.777	0.61	0.167	0.124	34.364	18.744	0.4545
F2WE70_30_1626_1wkf-10x1-30	F2	1	1.06	0.977	0.797	0.18	0.218	48.422	29.678	0.3871
F2WE70_30_1627_1wkf-10x1-30	F2	1	1.868	0.928	0.741	0.187	3.101	35.926	24.992	0.3043
F2WE70_30_1629_1wkf-10x1-30	F2	1	1.34	0.749	0.579	0.17	0.059	54.67	32.802	0.4
F2WE70_30_1639_1wkf-10x1-30	F2	1	0.585	4.021	3.811	0.21	2.404	42.174	26.554	0.3704
F2WE70_30_1641_1wkf-10x1-30	F2	1	1.021	0.984	0.771	0.213	0.073	31.24	20.306	0.35
F2WE70_30_1642_1wkf-10x1-30	F2	1	1.253	0.799	0.532	0.267	0.032	54.67	37.488	0.3143
F2WE70_30_1643_1wkf-10x1-30	F2	1	1.151	0.873	0.649	0.224	0.063	49.984	24.992	0.5
F2WE70_30_1644_1wkf-10x1-30	F2	1	1.646	0.646	0.479	0.167	0.26	45.298	21.868	0.5172
F2WE70_30_1646_1wkf-10x1-30	F2	1	2.631	0.38	0.172	0.208	0.013	46.86	26.554	0.4333
F2WE70_30_1648_1wkf-10x1-30	F2	1	1.861	0.538	0.335	0.202	0.025	34.364	18.744	0.4545
F2WE70_30_1651_1wkf-10x1-30	F2	1	2.252	0.444	0.239	0.206	0.013	37.488	23.43	0.375
F2WE70_30_1652_1wkf-10x1-30	F2	1	2.857	0.35	0.162	0.188	0.017	49.984	32.802	0.3438
F2WE70_30_1653_1wkf-10x1-30	F2	1	1.868	0.536	0.344	0.192	0.027	42.174	18.744	0.5556
F2WE70_30_1654_1wkf-10x1-30	F2	1	1.093	0.924	0.67	0.254	0.086	54.67	34.364	0.3714
F2WE70_30_1655_1wkf-10x1-30	F2	1	2.082	0.48	0.265	0.216	0.018	29.678	20.306	0.3158
F2WE70_30_1656_1wkf-10x1-30	F2	1	1.851	0.548	0.313	0.234	0.09	48.422	28.116	0.4194
F2WE70_30_1657_1wkf-10x1-30	F2	1	1.011	0.99	0.765	0.225	0.036	60.918	29.678	0.5128
F2WE70_30_1658_1wkf-10x1-30	F2	1	2.378	0.421	0.208	0.213	0.022	29.678	20.306	0.3158
F2WE70_30_1659_1wkf-10x1-30	F2	1	0.747	1.38	1.134	0.247	0.185	53.108	26.554	0.5
F2WE70_30_1660_1wkf-10x1-30	F2	1	0.899	1.119	0.91	0.209	0.071	42.174	24.992	0.4074
F2WE70_30_1661_1wkf-10x1-30	F2	1	1.013	0.99	0.785	0.204	0.049	48.422	26.554	0.4516
F2WE70_30_1662_1wkf-10x1-30	F2	1	0.853	1.275	1.031	0.244	0.278	37.488	24.992	0.3333
F2WE70_30_1663_1wkf-10x1-30	F2	1	1.351	0.753	0.551	0.202	0.107	51.546	26.554	0.4848
F2WE70_30_1664_1wkf-10x1-30	F2	1	2.838	0.353	0.168	0.185	0.033	46.86	21.868	0.5333
F2WE70_30_1665_1wkf-10x1-30	F2	1	2.297	0.438	0.264	0.174	0.091	32.802	20.306	0.381
F2WE70_30_1666_1wkf-10x1-30	F2	1	1.623	0.619	0.434	0.184	0.078	56.232	29.678	0.4722
F2WE70_30_1674_1wkf-10x1-30	F2	1	1.031	0.971	0.783	0.188	0.035	49.984	34.364	0.3125
F2WE70_30_1675_1wkf-10x1-30	F2	1	1.266	0.791	0.591	0.2	0.043	49.984	26.554	0.4688
F2WE70_30_1676_1wkf-10x1-30	F2	1	1.313	0.779	0.595	0.184	0.105	37.488	23.43	0.375
F2WE70_30_1677_1wkf-10x1-30	F2	1	1.201	0.834	0.648	0.187	0.045	34.364	23.43	0.3182
F2WE70_30_1678_1wkf-10x1-30	F2	1	1.427	0.701	0.535	0.166	0.035	32.802	20.306	0.381
F2WE70_30_1679_1wkf-10x1-30	F2	1	1.02	0.981	0.792	0.189	0.027	60.918	28.116	0.5385
F2WE70_30_1680_1wkf-10x1-30	F2	1	1.825	0.549	0.371	0.178	0.042	37.488	21.868	0.4167
F2WE70_30_1681_1wkf-10x1-30	F2	1	2.041	0.49	0.33	0.16	0.021	62.48	26.554	0.575
F2WE70_30_1682_1wkf-10x1-30	F2	1	2.106	0.475	0.288	0.187	0.016	45.298	24.992	0.4483
F2WE70_30_1683_1wkf-10x1-30	F2	1	1.974	0.507	0.357	0.15	0.02	43.736	31.24	0.2857
F2WE70_30_1684_1wkf-10x1-30	F2	1	1.01	0.999	0.809	0.19	0.089	64.042	29.678	0.5366
F2WE70_30_1685_1wkf-10x1-30	F2	1	0.962	1.111	0.92	0.191	0.236	37.488	21.868	0.4167
F2WE70_30_1686_1wkf-10x1-30	F2	1	1.527	0.662	0.483	0.178	0.105	45.298	26.554	0.4138
F2WE70_30_1687_1wkf-10x1-30	F2	1	2.074	0.483	0.325	0.158	0.033	42.174	26.554	0.3704
F2WE70_30_1688_1wkf-10x1-30	F2	1	2.059	0.486	0.322	0.164	0.022	42.174	28.116	0.3333
F2WE70_30_1689_1wkf-10x1-30	F2	1	1.834	0.546	0.39	0.155	0.033	60.918	37.488	0.3846
F2WE70_30_1690_1wkf-10x1-30	F2	1	1.194	0.881	0.664	0.217	0.163	51.546	32.802	0.3636
F2WE70_30_1691_1wkf-10x1-30	F2	1	2.14	0.468	0.296	0.172	0.018	43.736	31.24	0.2857
F2WE70_30_1692_1wkf-10x1-30	F2	1	2.079	0.54	0.361	0.179	0.259	31.24	21.868	0.3
F2WE70_30_1693_1wkf-10x1-30	F2	1	0.786	1.277	1.072	0.205	0.061	39.05	23.43	0.4
F2WE70_30_1694_1wkf-10x1-30	F2	1	1.455	1.04	0.836	0.204	1.032	54.67	26.554	0.5143
F2WE70_30_1695_1wkf-10x1-30	F2	1	1.253	0.861	0.656	0.205	0.306	40.612	28.116	0.3077
F2WE70_30_1696_1wkf-10x1-30	F2	1	1.456	0.688	0.488	0.2	0.029	31.24	21.868	0.3
F2WE70_30_1697_1wkf-10x1-30	F2	1	1.627	0.623	0.435	0.188	0.101	37.488	21.868	0.4167
F2WE70_30_1698_1wkf-10x1-30	F2	1	1.682	0.595	0.402	0.193	0.018	45.298	26.554	0.4138
F2WE70_30_1700_1wkf-10x1-30	F2	1	2.147	0.466	0.291	0.175	0.021	34.364	20.306	0.4091
F2WE70_30_1701_1wkf-10x1-30	F2	1	1.27	0.798	0.608	0.19	0.101	45.298	35.926	0.2069
F2WE70_30_1702_1wkf-10x1-30	F2	1	1.281	0.802	0.581	0.221	0.164	26.554	18.744	0.2941
F2WE70_30_1703_1wkf-10x1-30	F2	1	1.802	0.565	0.382	0.183	0.137	26.554	17.182	0.3529
F2WE70_30_1704_1wkf-10x1-30	F2	1	1.592	0.629	0.416	0.213	0.031	49.984	28.116	0.4375
F2WE70_30_1705_1wkf-10x1-30	F2	1	2.136	0.469	0.295	0.174	0.034	23.43	14.058	0.4
F2WE70_30_1706_1wkf-10x1-30	F2	1	2.799	0.374	0.187	0.187	0.266	23.43	15.62	0.3333
F2WE70_30_1707_1wkf-10x1-30	F2	1	1.778	0.563	0.403	0.16	0.029	70.29	32.802	0.5333
F2WE70_30_1708_1wkf-10x1-30	F2	1	2.894	0.346	0.16	0.186	0.014	45.298	26.554	0.4138
F2WE70_30_1709_1wkf-10x1-30	F2	1	1.259	0.799	0.551	0.248	0.081	39.05	26.554	0.32
F2WE70_30_1710_1wkf-10x1-30	F2	1	1.59	0.629	0.402	0.227	0.027	42.174	28.116	0.3333
F2WE70_30_1711_1wkf-10x1-30	F2	1	1.294	0.784	0.568	0.216	0.108	62.48	39.05	0.375
F2WE70_30_1712_1wkf-10x1-30	F2	1	0.902	1.109	0.856	0.253	0.024	51.546	35.926	0.303
F2WE70_30_1713_1wkf-10x1-30	F2	1	1.071	0.934	0.712	0.221	0.017	48.422	26.554	0.4516
F2WE70_30_1714_1wkf-10x1-30	F2	1	1.156	0.867	0.673	0.194	0.049	35.926	21.868	0.3913
F2WE70_30_1715_1wkf-10x1-30	F2	1	1.59	0.676	0.457	0.219	0.284	51.546	32.802	0.3636
F2WE70_30_1716_1wkf-10x1-30	F2	1	0.586	1.743	1.526	0.217	0.164	57.794	29.678	0.4865
F2WE70_30_1717_1wkf-10x1-30	F2	1	1.928	0.519	0.32	0.199	0.021	37.488	23.43	0.375
F2WE70_30_1718_1wkf-10x1-30	F2	1	1.155	0.867	0.657	0.21	0.037	46.86	28.116	0.4
F2WE70_30_1719_1wkf-10x1-30	F2	1	0.948	1.073	0.862	0.211	0.133	51.546	29.678	0.4242
F2WE70_30_1720_1wkf-10x1-30	F2	1	1.289	0.777	0.554	0.223	0.027	53.108	29.678	0.4412
F2WE70_30_1721_1wkf-10x1-30	F2	1	2.279	0.439	0.208	0.231	0.021	45.298	29.678	0.3448
F2WE70_30_1722_1wkf-10x1-30	F2	1	1.171	0.882	0.674	0.208	0.15	26.554	14.058	0.4706
F2WE70_30_1723_1wkf-10x1-30	F2	1	0.919	1.09	0.843	0.247	0.034	32.802	21.868	0.3333
F2WE70_30_1724_1wkf-10x1-30	F2	1	1.871	0.535	0.325	0.21	0.021	42.174	26.554	0.3704
F2WE70_30_1725_1wkf-10x1-30	F2	1	1.909	0.524	0.316	0.208	0.016	51.546	29.678	0.4242
F2WE70_30_1726_1wkf-10x1-30	F2	1	2.002	0.5	0.318	0.182	0.029	43.736	31.24	0.2857
F2WE70_30_1727_1wkf-10x1-30	F2	1	1.05	0.953	0.75	0.203	0.026	59.356	31.24	0.4737
F2WE70_30_1728_1wkf-10x1-30	F2	1	0.506	1.983	1.779	0.205	0.056	74.976	51.546	0.3125
F2WE70_30_1729_1wkf-10x1-30	F2	1	2.621	0.382	0.191	0.191	0.015	57.794	31.24	0.4595
F2WE70_30_1730_1wkf-10x1-30	F2	1	1.381	0.725	0.469	0.256	0.029	37.488	23.43	0.375
F2WE70_30_1732_1wkf-10x1-30	F2	1	0.774	1.297	1.099	0.198	0.06	68.728	28.116	0.5909
F2WE70_30_1733_1wkf-10x1-30	F2	1	0.969	1.059	0.862	0.197	0.156	62.48	35.926	0.425
F2WE70_30_1734_1wkf-10x1-30	F2	1	1.292	0.776	0.566	0.21	0.056	74.976	51.546	0.3125
F2WE70_30_1735_1wkf-10x1-30	F2	1	2.641	0.379	0.184	0.195	0.017	39.05	28.116	0.28
F2WE70_30_1736_1wkf-10x1-30	F2	1	1.171	0.856	0.65	0.206	0.051	45.298	24.992	0.4483
F2WE70_30_1738_1wkf-10x1-30	F2	1	0.825	1.22	1	0.22	0.083	37.488	23.43	0.375
F2WE70_30_1739_1wkf-10x1-30	F2	1	0.591	1.747	1.521	0.226	0.195	43.736	23.43	0.4643
F2WE70_30_1545_1wkf-10x1-30	F2	1	1.785	0.561	0.344	0.217	0.026	44.8294	28.4284	0.3659
F2WE70_30_1546_1wkf-10x1-30	F2	1	2.264	0.442	0.277	0.165	0.014	48.1096	27.335	0.4318
F2WE70_30_1547_1wkf-10x1-30	F2	1	2.827	0.354	0.163	0.191	0.014	37.1756	26.2416	0.2941
F2WE70_30_1749_1wkf-10x1-30	F2	1	1.738	0.576	0.332	0.244	0.03	39.05	18.744	0.52
F2WE70_30_1750_1wkf-10x1-30	F2	1	1.599	0.626	0.41	0.216	0.033	48.422	28.116	0.4194
F2WE70_30_1751_1wkf-10x1-30	F2	1	1.506	0.664	0.422	0.243	0.027	53.108	31.24	0.4118
F2WE70_30_1752_1wkf-10x1-30	F2	1	0.687	1.461	1.184	0.277	0.064	48.422	26.554	0.4516
F2WE70_30_1753_1wkf-10x1-30	F2	1	1.713	0.594	0.394	0.2	0.109	49.984	26.554	0.4688
F2WE70_30_1754_1wkf-10x1-30	F2	1	1.405	0.712	0.508	0.204	0.022	42.174	26.554	0.3704
F2WE70_30_1755_1wkf-10x1-30	F2	1	1.664	0.601	0.41	0.192	0.026	53.108	26.554	0.5
F2WE70_30_1756_1wkf-10x1-30	F2	1	1.989	0.503	0.281	0.223	0.031	40.612	20.306	0.5
F2WE70_30_1757_1wkf-10x1-30	F2	1	0.99	1.075	0.825	0.25	0.229	49.984	24.992	0.5
F2WE70_30_1758_1wkf-10x1-30	F2	1	1.118	0.895	0.701	0.194	0.022	26.554	15.62	0.4118
F2WE70_30_1759_1wkf-10x1-30	F2	1	1.594	0.636	0.391	0.245	0.101	40.612	20.306	0.5
F2WE70_30_100_1wkf-10x1-30Julie	F2	1	1.791	0.559	0.343	0.215	0.021	51.546	28.116	0.4545
F2WE70_30_102_1wkf-10x1-30Julie	F2	1	2.247	0.445	0.226	0.219	0.024
F2WE70_30_103_1wkf-10x1-30Julie	F2	1	2.153	0.465	0.279	0.186	0.013	43.736	24.992	0.4286
F2WE70_30_104_1wkf-10x1-30Julie	F2	1	2.851	0.351	0.167	0.184	0.022	62.48	39.05	0.375
F2WE70_30_106_1wkf-10x1-30Julie	F2	1	1.397	0.717	0.444	0.273	0.029	60.918	39.05	0.359
F2WE70_30_107_1wkf-10x1-30Julie	F2	1	1.591	0.641	0.424	0.217	0.165	82.786	42.174	0.4906
F2WE70_30_109_1wkf-10x1-30Julie	F2	1	1.727	0.587	0.343	0.243	0.101	64.042	31.24	0.5122
F2WE70_30_110_1wkf-10x1-30Julie	F2	1	0.825	1.224	0.988	0.236	0.101
F2WE70_30_111_1wkf-10x1-30Julie	F2	1	0.833	1.203	0.935	0.268	0.05	56.232	28.116	0.5
F2WE70_30_113_1wkf-10x1-30Julie	F2	1	1.447	0.692	0.505	0.187	0.035	70.29	49.984	0.2889
F2WE70_30_114_1wkf-10x1-30Julie	F2	1	1.156	0.867	0.661	0.206	0.037	60.918	29.678	0.5128
F2WE70_30_115_1wkf-10x1-30Julie	F2	1	0.606	1.655	1.438	0.218	0.058
F2WE70_30_116_1wkf-10x1-30Julie	F2	1	1.716	0.583	0.391	0.192	0.021
F2WE70_30_126_1wkf-10x1-30Julie	F2	1	1.653	0.619	0.393	0.226	0.134	49.984	28.116	0.4375
F2WE70_30_127_1wkf-10x1-30Julie	F2	1	1.366	0.737	0.518	0.219	0.073	62.48	39.05	0.375
F2WE70_30_128_1wkf-10x1-30Julie	F2	1	0.615	1.634	1.403	0.231	0.071	65.604	42.174	0.3571
F2WE70_30_131_1wkf-10x1-30Julie	F2	1	0.885	1.671	1.362	0.309	0.23	64.042	43.736	0.3171
F2WE70_30_133_1wkf-10x1-30Julie	F2	1	1.594	0.642	0.36	0.282	0.106	57.794	29.678	0.4865
F2WE70_30_135_1wkf-10x1-30Julie	F2	1	2.213	0.452	0.237	0.215	0.014	34.364	14.058	0.5909
F2WE70_30_136_1wkf-10x1-30Julie	F2	1	2.101	0.476	0.283	0.193	0.013	34.364	17.182	0.5
F2WE70_30_139_1wkf-10x1-30Julie	F2	1	1.578	0.636	0.42	0.217	0.065	60.918	40.612	0.3333
F2WE70_30_58_1wkf-10x1-30Julie	F2	1	1.432	0.8	0.543	0.257	0.481	81.224	42.174	0.4808
F2WE70_30_59_1wkf-10x1-30Julie	F2	1	2.467	0.406	0.212	0.194	0.052
F2WE70_30_60_1wkf-10x1-30Julie	F2	1	2.3	0.435	0.218	0.217	0.022	62.48	37.488	0.4
F2WE70_30_62_1wkf-10x1-30Julie	F2	1	2.235	0.449	0.236	0.213	0.047	62.48	39.05	0.375
F2WE70_30_63_1wkf-10x1-30Julie	F2	1	1.987	0.506	0.289	0.216	0.064	70.29	46.86	0.3333
F2WE70_30_64_1wkf-10x1-30Julie	F2	1	3.106	0.33	0.177	0.153	0.134	62.48	34.364	0.45
F2WE70_30_65_1wkf-10x1-30Julie	F2	1	1.913	0.527	0.339	0.188	0.072	70.29	42.174	0.4
F2WE70_30_67_1wkf-10x1-30Julie	F2	1	1.963	0.51	0.319	0.191	0.015	79.662	53.108	0.3333
F2WE70_30_68_1wkf-10x1-30Julie	F2	1	1.27	0.798	0.526	0.271	0.129	56.232	31.24	0.4444
F2WE70_30_70_1wkf-10x1-30Julie	F2	1	0.925	1.084	0.807	0.277	0.054	42.174	26.554	0.3704
F2WE70_30_71_1wkf-10x1-30Julie	F2	1	1.007	0.996	0.645	0.351	0.052	51.546	31.24	0.3939
F2WE70_30_72_1wkf-10x1-30Julie	F2	1	0.812	1.239	0.93	0.309	0.084	65.604	39.05	0.4048
F2WE70_30_73_1wkf-10x1-30Julie	F2	1	2.061	0.49	0.292	0.198	0.085
F2WE70_30_74_1wkf-10x1-30Julie	F2	1	2.566	0.39	0.162	0.228	0.013	48.422	32.802	0.3226
F2WE70_30_75_1wkf-10x1-30Julie	F2	1	1.747	0.573	0.341	0.232	0.026	65.604	32.802	0.5
F2WE70_30_76_1wkf-10x1-30Julie	F2	1	0.671	1.499	1.263	0.236	0.079	56.232	28.116	0.5
F2WE70_30_77_1wkf-10x1-30Julie	F2	1	2.126	0.47	0.257	0.214	0.015	65.604	32.802	0.5
F2WE70_30_78_1wkf-10x1-30Julie	F2	1	3.159	0.317	0.121	0.196	0.014	74.976	51.546	0.3125
F2WE70_30_80_1wkf-10x1-30Julie	F2	1	1.421	0.723	0.51	0.212	0.126
F2WE70_30_82_1wkf-10x1-30Julie	F2	1	2.127	0.473	0.257	0.216	0.06	76.538	49.984	0.3469
F2WE70_30_83_1wkf-10x1-30Julie	F2	1	2.103	0.48	0.264	0.216	0.097	76.538	57.794	0.2449
F2WE70_30_84_1wkf-10x1-30Julie	F2	1	1.611	0.621	0.382	0.239	0.019	81.224	54.67	0.3269
F2WE70_30_85_1wkf-10x1-30Julie	F2	1	3.066	0.326	0.13	0.196	0.012	71.852	35.926	0.5
F2WE70_30_87_1wkf-10x1-30Julie	F2	1	1.823	0.612	0.393	0.22	0.537	73.414	42.174	0.4255
F2WE70_30_88_1wkf-10x1-30Julie	F2	1	2.147	0.493	0.294	0.199	0.209	68.728	45.298	0.3409
F2WE70_30_89_1wkf-10x1-30Julie	F2	1	2.469	0.405	0.22	0.185	0.013	64.042	31.24	0.5122
F2WE70_30_90_1wkf-10x1-30Julie	F2	1	1.41	0.808	0.636	0.173	0.276
F2WE70_30_91_1wkf-10x1-30Julie	F2	1	1.239	0.833	0.628	0.204	0.124	73.414	43.736	0.4043
F2WE70_30_92_1wkf-10x1-30Julie	F2	1	1.651	0.612	0.353	0.258	0.086
F2WE70_30_94_1wkf-10x1-30Julie	F2	1	1.934	0.517	0.283	0.234	0.024	59.356	34.364	0.4211
F2WE70_30_95_1wkf-10x1-30Julie	F2	1	2.082	0.491	0.277	0.214	0.153	56.232	26.554	0.5278
F2WE70_30_98_1wkf-10x1-30Julie	F2	1	1.827	0.547	0.321	0.227	0.015	56.232	32.802	0.4167
F2WE70_30_99_1wkf-10x1-30Julie	F2	1	1.832	0.546	0.341	0.205	0.031	70.29	43.736	0.3778
