# Supplementary material for: Complex Genetic Architecture of Cardiac Disease in a Wild Type Inbred Strain of Drosophila melanogaster
Source: PLoS One. 2013 Apr 29;8(4):e62909. doi: 10.1371/journal.pone.0062909 (PMC3639251; doi:10.1371/journal.pone.0062909)
Supplement: Table S2 — Raw data for SFP analysis with meta-data information of Affymetrix Drosophila 2.0 chips. This file includes the raw probe intensities for each of three Affymetrix SFP replicate arrays. Only SFP-identified probes between yw and WE70 are indicated. The intensities of probes then are used to calculate the frequency differences between genotype (see main manuscript). (XLSX) [file pone.0062909.s005.xlsx]

## Sheet: bulkWE70.csv
Probe.Set.ID	x_coord	y_coord	seq	InterPosition	score	Chrom	bpstart	bpend	strand	ChromPosition	probe_id	probe_type	F2WE14_1.CEL	F2WE70_AR_1.CEL	F2WE70_AR_2.CEL	F2WE70_AR_3.CEL	F2WE70_SD_1.CEL	F2WE70_SD_2.CEL	F2WE70_SD_3.CEL	WE70_1.CEL	WE70_2.CEL	WE70_3.CEL	YW_1.CEL	YW_2.CEL	YW_3.CEL	SFP.WE70	dstat.WE70
1639165_at	148	1	CGGACCCTGTTGTGGACCCTGTTGT	168	100	chr3R	3189016	3189495	-	3189328	881	pm	9.68529	8.341	8.6338	7.90673	8.11631	6.56174	7.62801	7.12404	7.13109	7.2139	8.18096	8.72769	8.19461	TRUE	4.79993
1640912_s_at	183	1	AGTTTTAAGACGTGCACCTTCCAAG	2836	100	chr2R	1564253	1579200	-	1576365	916	pm	5.78405	5.86312	5.96848	5.80111	5.85847	5.81694	5.85831	6.1725	6.09398	6.13151	5.77935	5.79068	5.78203	TRUE	-3.74868
1636519_at	191	1	ATTCACCTAACCAGCGAACTAATCG	175	100	chr3L	4634435	4634789	-	4634615	924	pm	6.11653	6.21283	6.44213	6.03364	6.61141	6.28627	6.40526	6.78951	6.62738	6.58091	5.84827	5.8147	5.82866	TRUE	-6.23214
1634163_at	47	1	ATACGTGCCGCACAACGGAAACTCC	15927	100	chrX	1326213	1343049	+	1342139	780	pm	5.92525	6.20809	6.17172	6.01446	6.11908	6.04945	6.02448	5.97088	5.97339	6.01978	6.30474	6.34518	6.36969	TRUE	3.71157
1628631_at	545	1	ATTCGAGTGTAAGAGCCCGTTGCGT	143	100	chr2L	3668112	3669709	-	3669567	1278	pm	9.32107	6.55716	6.60769	7.59644	7.70926	7.25324	7.58271	5.96948	6.02355	5.99562	8.69173	9.23726	9.19066	TRUE	12.4047
1637272_at	553	1	AGGTTTCCCGACGATCCGGAATATG	337	100	chr2R	18593449	18594165	-	18593829	1286	pm	6.25837	6.12415	6.18519	6.15305	5.91112	5.95569	6.03755	6.30001	6.27824	6.39259	5.9006	5.89628	5.93537	TRUE	-3.84957
1623026_a_at	632	1	ATCGCCGAGGTTACGGACTACCGAT	1349	100	chr3L	11301653	11306497	+	11303001	1365	pm	7.34051	6.62776	6.53521	6.63931	6.11097	5.9983	6.30528	5.79942	5.76615	5.77816	7.00006	7.60794	7.24919	TRUE	6.09677
1641257_at	116	101	AGAGTCCAGTTTTCCCCAATGTGCT	80	100	chr3L	10165758	10167956	-	10167877	74049	pm	6.98739	7.37645	7.53375	7.14944	6.38227	6.59908	7.23264	7.6657	7.4308	7.90896	6.48099	6.83851	6.91769	TRUE	-3.51281
1628100_at	157	101	AGAGACTTGGCCTGGTCATGCAGCT	689	100	chr3R	21743185	21744095	+	21743873	74090	pm	6.87777	6.57503	6.59218	6.56238	6.46301	6.37083	6.46784	6.2991	6.29416	6.31768	6.8502	6.98217	6.92349	TRUE	5.64652
1636736_s_at	171	101	AGAGGACAACGGACGCATTTCGCTG	418	100	chr3R	12818755	12819819	+	12819172	74104	pm	8.37508	8.46053	8.38664	8.32271	9.29213	8.04054	8.14092	8.48765	8.63791	8.61284	8.13019	7.9692	8.07259	TRUE	-3.83258
1632564_at	176	101	AGAGGTCCTGCGGATTGTCAACCAG	1095	100	chr3R	4460191	4461606	-	4460512	74109	pm	8.34702	8.17784	8.53874	8.53828	8.57349	8.16061	8.51728	8.84309	9.15311	8.93047	8.13602	8.39714	7.95183	TRUE	-3.55659
1632892_at	24	101	AGAGGAGTTCTCGTTCAATGCCAAA	551	100	chr2R	6916848	6920556	+	6917398	73957	pm	6.1147	6.43637	6.36232	6.08924	6.1937	6.269	5.97709	6.38155	6.30363	6.60916	5.76941	5.74919	5.77764	TRUE	-4.10828
1627870_at	265	101	AGAGAAGCCTCACCATCGATGTCAG	1187	100	chr2L	8156826	8158711	+	8158012	74198	pm	6.19413	6.01291	6.01311	6.05128	6.07377	6.04084	6.09924	5.94911	5.96155	5.99224	6.40979	6.3223	6.29146	TRUE	3.46645
1639654_at	271	101	AGAGTGTTCAATTCTCGGTGGCCGA	285	100	chrX	2842068	2842983	+	2842352	74204	pm	6.16241	6.11076	6.1383	6.04084	6.17848	6.10682	6.10026	5.97324	5.94253	5.90447	6.52318	6.41946	6.41018	TRUE	4.58618
1629340_s_at	348	101	AGAGATTGTTGACCTGGTGTCCGAT	81	100	chr3L	6144432	6144741	+	6144512	74281	pm	8.15057	7.57898	8.05061	7.77465	7.50115	7.43357	7.96259	8.55599	8.90015	9.61186	6.99185	6.97058	7.02555	TRUE	-5.31405
1629244_at	373	101	AGAGTGTCCCGAATGCACAGCATAA	191	100	chr2L	19469227	19471283	-	19471093	74306	pm	6.82077	7.04479	6.87625	6.63813	6.74945	7.16192	6.76581	7.96808	8.54236	8.00884	6.13672	6.18291	6.08551	TRUE	-7.92377
1635460_a_at	392	101	AGACTTACGGACGACACGAGCTACA	6520	100	chr2L	16768578	16788766	+	16775097	74325	pm	6.42742	6.55982	6.71491	6.53465	6.86692	6.79351	6.54101	6.93119	7.09567	7.00941	6.52978	6.49679	6.45414	TRUE	-4.2371
1632703_at	431	101	AGAGCACGGATCATTTCTACCATCC	1011	100	chrX	19894999	19896129	-	19895119	74364	pm	6.93022	6.13422	6.49871	6.45032	6.41067	6.04863	6.15309	5.87533	5.89272	5.91848	7.12975	7.4733	7.61908	TRUE	7.01021
1637697_at	455	101	AGAGACCGCGTCCAGTTTCCAGATC	173	100	chr3L	6384374	6385835	-	6385663	74388	pm	7.47171	6.85498	6.78602	6.88534	6.29399	6.36061	6.47479	6.20661	6.14746	6.18611	6.53572	6.707	6.65462	TRUE	3.65925
1631983_at	479	101	AGACTTGTTTTTCAGCTGGTTTATC	775	100	chr2R	6363920	6364775	-	6364001	74412	pm	6.04115	6.09518	6.04264	5.96036	5.95191	6.08713	6.13513	7.34683	7.11861	6.97821	5.772	5.78392	5.77406	TRUE	-7.72313
1637953_at	538	101	AGAGATCCAACAGCGACAGCAGTTC	2373	100	chrX	15371974	15375050	+	15374346	74471	pm	6.9451	6.58727	6.43236	6.77256	7.84757	7.27368	6.85531	6.78838	6.55549	6.6298	8.77733	7.98543	7.76505	TRUE	3.94293
1640566_at	544	101	AGAGCGATTCCTACCTCAGAACTGC	1348	100	chr2R	5125034	5127338	+	5126381	74477	pm	6.35188	6.09518	6.12801	5.98577	6.10518	6.21817	6.24244	6.3206	6.17434	6.20627	5.83268	5.81037	5.80689	TRUE	-3.62049
1636434_at	551	101	AGAGCCTAAAGCCTGCTGGTTCTGG	461	100	chr2R	11334022	11341431	+	11334482	74484	pm	8.97666	7.95217	7.93782	8.09046	8.75851	8.95558	8.96079	7.4175	7.1361	7.07928	9.27873	9.74713	9.48354	TRUE	9.49987
1625146_a_at	554	101	AGACAAGAACAAAACGCGATCGACG	1502	100	chr2R	9874545	9878191	-	9876690	74487	pm	6.42742	7.14422	7.24602	7.45798	7.32715	6.95612	6.85229	6.93119	7.20146	7.42012	8.61597	8.2281	8.59961	TRUE	4.99017
1625067_at	580	101	AGAGTTGCTTCCTATGTTCCTTGGA	1784	100	chr3L	4143091	4145852	+	4144874	74513	pm	5.82204	5.98014	6.0102	5.87788	5.93077	6.15615	6.22755	6.14197	6.16035	6.21098	5.845	5.82228	5.84373	TRUE	-3.63207
1624291_at	595	101	AGAGCATTTATTCATTTCCACACAT	697	99.57	chr3L	9960303	9961401	-	9960705	74528	pm	6.08748	5.98217	6.03592	5.93457	5.9779	6.24786	6.19016	6.4929	6.79227	7.06335	5.78203	5.76805	5.80039	TRUE	-4.25106
1623059_at	627	101	AGACCTTTGGAGTTAGCAGAGATTC	110	100	chr2R	16579573	16579914	+	16579682	74560	pm	5.89057	5.92551	5.97953	6.03124	6.04356	5.91023	5.96181	5.76343	5.76118	5.81242	6.2488	6.19691	6.21884	TRUE	4.78069
1626334_at	633	101	AGAGCAATTGCAGCGTTTTCCCAAA	536	100	chr3L	10159167	10160125	-	10159590	74566	pm	6.65884	6.93964	7.01822	6.87081	6.53241	7.0125	7.32701	7.67114	7.50792	7.18999	6.38147	6.64814	6.72877	TRUE	-3.5367
1632215_at	669	101	AGAGACCACTACATCACCCAGTGAT	1599	100	chr3R	22828957	22831191	-	22829593	74602	pm	5.8188	5.84842	5.89955	5.85598	5.96348	6.02639	5.9258	6.20741	6.17848	6.35525	5.81694	5.81597	5.80401	TRUE	-3.47867
1628945_at	725	101	AGAGCGATTTCGACTTACCGCCGAC	1114	100	chr3L	7586205	7597077	+	7587318	74658	pm	6.67753	7.16211	6.74514	7.09029	6.28172	6.31428	6.57947	6.19963	6.23562	6.27238	6.89002	7.53236	7.1494	TRUE	3.70304
1626408_at	83	101	AGAGTTGTCGTCCTTCGCGGGCAAA	774	99.88	chr3R	15157347	15166798	-	15166025	74016	pm	7.53864	7.15148	6.57797	6.76308	6.52429	6.75063	6.7045	6.29085	6.19471	6.18889	7.44737	6.93612	6.89567	TRUE	3.46372
1633307_at	84	101	AGAGGCGGCGCAACTTCCGGAATAA	881	100	chr3L	4498974	4500438	-	4499558	74017	pm	7.41051	6.80438	6.9908	6.72138	7.25994	6.76485	6.53267	7.25888	6.9266	7.08416	6.5598	6.28766	6.38512	TRUE	-3.48645
1635218_at	156	103	AGACCCATGTGTGTTGTGCTGGTTC	1214	100	chr3L	12843261	12846270	+	12844474	75553	pm	6.78182	6.27326	6.28273	6.3029	6.82956	6.97112	6.75412	7.05996	6.91568	7.27573	6.32137	6.09451	6.12914	TRUE	-4.5965
1639858_s_at	173	103	AGAGCCACGCTCGATCAGGATAACG	4063	100	chr2R	17369423	17374618	+	17373485	75570	pm	6.36666	6.42318	6.38444	6.51971	6.35585	6.33681	6.48776	6.18097	6.15391	6.13615	7.09567	7.18729	7.00941	TRUE	7.64242
1638780_at	225	103	AGACCAATACTCACTACGCATTTCT	2172	100	chr3R	16470508	16474436	-	16472265	75622	pm	5.77777	5.83543	5.99056	5.845	5.99271	6.05336	6.02545	6.19869	6.22636	6.39259	5.81694	5.80004	5.79998	TRUE	-3.56721
1624691_at	231	103	AGACCCGCATAATCGCATTAGGCAA	368	100	chrX	13320182	13334771	-	13334404	75628	pm	6.89226	6.8327	6.36808	7.08571	6.37495	6.32978	6.47599	6.20571	6.36753	6.18118	7.26221	8.03372	8.25958	TRUE	4.23807
1629340_s_at	385	103	AGACGCATGCCATCAGCTACGTGGC	248	100	chr3L	6144432	6144741	+	6144679	75782	pm	6.29706	6.36491	6.66397	6.48137	6.42997	6.32577	6.49382	6.73956	6.77187	6.85472	6.25186	6.23006	6.1574	TRUE	-5.01848
1633636_at	433	103	AGACCTCCGACCTGCATGTTGACAT	2438	100	chr3L	5371885	5375921	-	5373484	75830	pm	7.84977	7.48237	7.36375	7.76372	6.69802	7.09279	7.26695	7.60017	7.75764	7.53222	7.01063	7.00796	7.1567	TRUE	-3.73648
1629582_at	472	103	AGACGCAGAGCCACGGGTGCACATC	45	100	chr3R	2025840	2026147	+	2025884	75869	pm	6.88889	6.99543	7.27883	6.66001	7.13304	7.29629	6.87445	7.34683	7.19254	7.35078	6.55693	6.55829	6.49581	TRUE	-6.02473
1629673_at	479	103	AGACCGGAAACTGCGAGAGCTTCAT	372	100	chr2L	3621148	3621681	-	3621310	75876	pm	6.3134	6.82493	6.949	6.83191	6.8591	6.84851	6.75971	7.29184	7.30935	7.14272	6.84238	6.67327	6.7506	TRUE	-3.46694
1625792_s_at	489	103	AGACTACTCCGGATTGCGACGACTA	592	100	chr3L	18814272	18815454	+	18814863	75886	pm	6.58306	6.41392	6.50223	6.28636	6.36083	6.94089	7.04787	7.63769	7.33479	7.41701	6.35085	6.10788	6.2238	TRUE	-6.69604
1634847_at	522	103	AGACCGCGTGATGAGCAGGATACCG	1903	100	chr3L	9875431	9877475	+	9877333	75919	pm	6.0196	5.99574	6.12607	6.03916	6.22715	6.35005	6.28176	6.33265	6.38155	6.3113	6.03598	5.91678	5.92085	TRUE	-3.35828
1625682_at	528	103	AGACTTCGACATAGACATACCAGGT	63	100	chr2L	4753217	4754224	-	4754162	75925	pm	6.13308	5.97683	6.05147	6.01446	5.95078	6.00116	5.95589	6.14112	6.27215	6.31659	5.77494	5.77737	5.77636	TRUE	-3.80509
1628583_at	614	103	AGACCCAACATGTGCCTGGCTAACT	2723	100	chr2L	20429026	20443945	+	20431748	76011	pm	6.49031	6.69271	6.65722	6.47819	6.98276	6.97638	7.06623	8.06322	7.45937	7.75105	6.59506	6.62877	6.57208	TRUE	-4.72782
1637533_at	625	103	AGACCTTCTCAGTCACCAAGATATC	395	100	chr2L	499145	504639	-	504245	76022	pm	6.15872	6.4325	6.31516	6.58727	6.44655	6.57406	6.29706	5.76427	5.78585	5.80711	6.63639	7.31455	7.38642	TRUE	4.28903
1628436_at	693	103	AGACGGGCAAATCGGACAGCTATCC	1031	100	chr2R	7261483	7264326	+	7262513	76090	pm	6.38172	7.65538	9.26896	7.56854	7.71633	7.61478	7.23264	7.68722	8.09849	8.08407	7.33843	7.19201	7.06121	TRUE	-3.34795
1632979_at	703	103	AGACCGCTTGTCAATACTCCAATTT	842	100	chr2R	5009797	5010814	+	5010638	76100	pm	5.99125	5.90706	5.90968	5.81055	5.87449	5.88096	5.92075	6.08773	6.11494	6.18516	5.79926	5.79806	5.79154	TRUE	-3.35693
1630685_at	122	105	AGACGCCTTTGTTGGTATCCGTGAA	849	100	chrX	20739015	20740424	-	20739576	76983	pm	7.11833	6.89876	6.95024	6.6623	6.57973	6.91451	6.96932	6.52844	6.73707	6.67481	5.9339	5.86646	5.90322	TRUE	-5.5266
1636603_a_at	131	105	AGACGAACTATCGACGACCTCTAAC	3569	100	chr3R	9597319	9605037	+	9600887	76992	pm	7.0833	6.84851	6.71347	6.73756	7.12048	6.70861	7.12048	6.61857	6.48385	6.32622	8.73371	8.17902	8.56191	TRUE	7.91865
1634691_a_at	225	105	AGACTCGTAACCCATGCACTCATAA	3922	100	chr2R	6774319	6780292	+	6778240	77086	pm	7.14226	6.13534	6.0843	6.29031	6.19241	6.04182	6.12377	5.88114	5.89951	6.04004	6.51061	6.40144	6.40979	TRUE	3.81086
1625947_at	348	105	AGACTACGAGAACTTCGCCATCTTG	495	100	chr2R	9051560	9054111	-	9053617	77209	pm	6.22135	6.14549	6.22821	6.24079	6.11676	6.04279	6.05719	5.94388	6.00038	5.98234	6.49037	6.4532	6.52785	TRUE	5.29172
1632481_at	373	105	AGACTTGTGCGCCTAGAGCAACGAA	2389	100	chr3L	7319372	7321958	-	7319570	77234	pm	6.12199	6.15889	6.11873	6.12742	6.2675	6.03715	6.03672	5.85445	5.85243	5.81242	6.20578	6.34949	6.34179	TRUE	3.86865
1627342_at	474	105	AGACTCTGATTACCGCCGTGGTGTC	529	100	chrX	9861354	9864791	-	9864263	77335	pm	8.63639	8.12602	8.39729	8.36807	7.59974	7.91738	9.48768	7.77349	7.98596	7.50984	6.51504	6.6234	6.43521	TRUE	-5.64605
1640070_a_at	500	105	AGAACTTGGCCAAACGACCCTATAT	2905	100	chr3R	26709185	26714795	-	26711891	77361	pm	6.43397	6.47174	6.48111	6.43826	6.23913	6.1552	6.1514	5.93323	5.97043	6.02739	7.03806	7.32333	7.37971	TRUE	7.08283
1626210_at	513	105	AGAACAGTTAAGAGAGGCGCGCATT	73	92.31	chr3L	15525560	15525836	+	15525632	77374	pm	6.24247	6.10187	6.16017	5.99701	6.36851	6.52798	6.2406	6.7205	6.60408	6.70446	6.17947	6.10978	6.11606	TRUE	-4.79989
1635987_at	551	105	AGACAGGAATCACCGAAGCACACTC	1396	100	chrX	8361475	8363040	-	8361645	77412	pm	6.00477	6.42458	6.5899	6.70037	7.18295	6.882	6.98479	7.8085	7.48706	8.93672	6.14732	5.98134	6.03068	TRUE	-3.95085
1631293_at	554	105	AGACAGATTGGCCTTCGATTGAAAA	377	100	chr2L	21914439	21915302	-	21914926	77415	pm	7.0833	6.04274	6.1051	6.23027	6.24869	6.08513	6.09192	5.80269	5.78841	5.84732	6.23431	6.22947	6.30837	TRUE	4.39467
1626856_at	57	105	AGACAATACATACTGGGCTGCCTAG	783	100	chr2L	8008441	8009459	-	8008677	76918	pm	5.92525	5.90612	5.93897	5.86376	5.92519	5.89343	5.9258	6.26045	6.09837	6.24225	5.80052	5.78577	5.80596	TRUE	-3.31126
1637603_at	666	105	AGCAACTTTGGCACGTCCTCGACAT	456	100	chr2L	5731119	5733700	+	5731574	77527	pm	6.76442	6.60397	6.60528	6.70588	6.61986	6.57406	6.6269	6.91804	7.08548	7.05305	6.61302	6.62611	6.55148	TRUE	-3.34192
1638444_s_at	669	105	AGAACTGAGCCGCACTAACCTGCCG	166	100	chrX	13968325	13969108	+	13968490	77530	pm	8.45665	8.83553	9.29249	8.59197	8.64881	8.1926	8.33264	8.29665	8.82113	9.33758	7.42492	7.49364	7.40372	TRUE	-3.70557
1641307_at	118	107	AGAAATCGGCACTATCGGAACTGGC	576	99.32	chrX	2779218	2779944	-	2779369	78443	pm	6.33908	6.39888	6.37611	6.29927	6.24618	6.40781	6.28986	6.31573	6.50255	6.40992	5.87474	5.84849	5.85182	TRUE	-4.42144
1627407_at	13	107	AGAAACGCCTCTGCCATCAAGTGGA	396	99.35	chr3L	13371684	13372295	+	13372079	78338	pm	6.9451	7.31501	7.39021	7.23897	6.67518	6.77498	6.61964	7.51483	7.20888	7.60512	6.39373	6.18164	6.33992	TRUE	-5.52837
1632525_at	130	107	AGAACTCGCATTCCTTCATATGACT	2996	100	chr3R	9786431	9789891	-	9786896	78455	pm	6.34326	6.17713	6.27294	6.15632	6.29535	6.59377	6.38163	6.89601	6.84887	6.7598	5.97194	5.90484	5.95634	TRUE	-7.75301
1640927_at	152	107	AGAAATCTTATCTACGACCGACCAC	674	100	chr2R	16099108	16100124	-	16099451	78477	pm	6.62533	6.18879	6.22149	6.32358	6.33732	6.32978	6.44399	5.87301	5.98077	5.99891	6.34904	6.33175	6.36666	TRUE	3.59961
1633718_at	167	107	AGAAAAATCCCGTTCTGTTGCGCGT	2286	100	chr2L	10410528	10413572	-	10411287	78492	pm	6.47647	6.04832	6.0102	5.97555	5.88014	5.97926	5.98387	6.29453	6.27627	6.42536	5.80985	5.8309	5.81109	TRUE	-4.38051
1637105_at	203	107	AGAAAAGTAGCTCGCTTTCCCAAGC	3987	100	chr2R	4487937	4499855	+	4491923	78528	pm	6.36236	6.11501	6.15193	6.33756	6.25947	6.1465	6.14854	5.8632	5.87028	5.85079	6.56644	6.43923	6.52292	TRUE	6.01027
1623336_at	297	107	AGAACCACTTGAACCAAACACCGCG	119	100	chr3L	4568689	4568968	+	4568807	78622	pm	6.61028	6.6827	6.84337	6.69358	6.58684	6.95311	7.34683	7.29632	7.53732	7.84322	6.64013	6.42576	6.56324	TRUE	-4.22785
1640023_s_at	321	107	AGAACCTATCGCTGCTGCAAAGCCA	251	100	chr3L	6937790	6939547	+	6938040	78646	pm	6.77895	6.76149	7.047	6.66001	6.33732	6.90923	6.77895	7.85745	7.73278	7.55669	6.22298	6.08435	6.12766	TRUE	-9.43616
1633141_at	328	107	AGAACTTTACGTGGCTGAAAGCGAT	90	100	chr3L	13259872	13260893	-	13260804	78653	pm	6.25015	6.52805	6.9351	6.37307	6.58684	6.70362	6.54952	7.17272	7.09263	7.28709	6.20291	6.24694	6.38847	TRUE	-6.04943
1627126_at	345	107	AGAACAGGGCGAGGCATCATCACCA	270	100	chr3R	5171793	5173597	-	5173328	78670	pm	6.67218	6.71426	6.75407	6.61706	7.85449	8.27429	7.0089	8.21046	7.90293	8.34974	7.18713	7.07994	7.08523	TRUE	-5.01913
1634165_at	395	107	AGAACGAGACCGACTGCCAGGCTTG	895	100	chrX	1065461	1066775	+	1066355	78720	pm	9.07687	9.52098	9.1989	9.02326	9.01514	9.34903	9.38071	9.54722	9.16074	8.82281	7.87941	8.13457	7.91482	TRUE	-4.08317
1628326_at	398	107	AGAACTTGAACACTTTTGGCTACTG	158	100	chr3L	14592766	14607434	-	14607277	78723	pm	5.86079	6.1725	6.16119	6.008	6.26983	6.55229	6.19016	6.37698	6.59079	6.48106	5.93457	5.84763	5.90572	TRUE	-4.28798
1627575_at	496	107	AGAAAATACTGGTGTCCTCGCTGCT	180	100	chr2R	17684044	17684358	+	17684223	78821	pm	7.9424	6.4192	6.41389	6.68452	6.33732	6.35224	6.46171	5.93402	6.01221	6.16985	6.94919	7.06561	7.04013	TRUE	6.6231
1638877_at	594	107	AGAAGAGCCGATCCTGCAACTGTAG	1976	100	chr3R	25960996	25964247	-	25962272	78919	pm	6.29909	8.9538	8.0851	8.1828	7.80798	8.13251	7.96991	7.65917	7.6264	7.07752	6.40979	6.34586	6.42732	TRUE	-4.07162
1628052_at	619	107	AGAATGACTGACACCGACTTTTCGC	1143	100	chr2R	10761476	10763064	+	10762618	78944	pm	5.85176	6.20124	6.20196	6.02496	6.07059	6.09102	6.16171	6.71923	6.85786	7.13256	5.86742	5.85932	5.85043	TRUE	-5.44891
1637620_s_at	641	107	AGAAGGTGGTCTTCCTGGCCGACGA	996	100	chr3L	1311718	1313377	-	1312382	78966	pm	7.05056	6.66554	6.74963	6.54418	6.55683	6.80187	6.88968	7.09474	6.86179	6.99352	6.41051	6.50159	6.47596	TRUE	-3.6471
1632273_at	645	107	AGAACTGAAACACCGAGGTCCTCAA	4824	100	chr3R	20362049	20369603	-	20364780	78970	pm	6.36236	6.26052	6.18732	6.17588	6.15094	6.0161	6.0645	5.97088	5.99268	5.99973	6.49037	6.4619	6.43638	TRUE	5.40397
1639478_at	93	107	AGAACTACTAGTGCGCTGGGATAAA	1182	100	chr2L	10382252	10384730	+	10383433	78418	pm	6.14405	6.0033	5.96478	6.03212	6.09252	5.97173	6.09747	5.85313	5.84798	5.79359	6.32885	6.16559	6.33732	TRUE	3.45184
1629996_at	105	109	AGAAGTTCGTCAAGGTCTATCGCAT	1504	100	chr3R	21206784	21208522	-	21207019	79894	pm	8.55294	7.52987	7.56796	7.52033	8.88915	7.43357	7.85716	7.16833	7.05884	7.28284	8.65277	8.15662	8.84994	TRUE	4.83217
1636240_at	128	109	AGAACCATCAGGATAGCCATCGTGA	2631	100	chr3R	14212554	14215525	-	14212895	79917	pm	5.93922	6.10767	5.91139	6.04565	6.02198	5.87032	5.86569	5.80738	5.82926	5.86822	6.23349	6.16077	6.18778	TRUE	3.6726
1633097_at	212	109	AGAAGCTGAAGATCCTGCACCCGAA	317	100	chrX	1263392	1264086	+	1263708	80001	pm	6.73452	6.66428	7.14565	6.56145	7.41299	7.16634	6.86219	6.35654	6.69167	6.6815	9.33532	8.46053	8.21041	TRUE	4.88365
1632237_at	222	109	AGCAATCCCGGCAGTAGTCTGGACA	2780	100	chr2R	16804284	16824537	+	16807063	80011	pm	6.39888	6.74216	6.83302	6.58973	7.65468	7.1064	6.61316	6.32807	6.38817	6.35122	6.80414	7.05979	6.83068	TRUE	3.54283
1629939_a_at	274	109	AGAAGCTGCAATACCTCCGGTTGAG	1876	100	chr3L	1963142	1966808	+	1965017	80063	pm	6.53979	6.0473	6.10084	6.04887	6.32515	6.05534	6.04823	5.90529	5.93111	5.89528	6.35142	6.37504	6.33675	TRUE	5.19046
1629284_a_at	352	109	AGAATCGAGCCAATTCCGAGGCTGC	4901	100	chr3L	7157278	7177002	-	7172102	80141	pm	7.51925	7.49954	7.16532	7.42859	7.22227	6.93549	6.87134	6.55769	6.60529	6.56486	7.29632	7.62661	7.85487	TRUE	4.36548
1634632_at	426	109	AGAAGACCCATCGACGGGTGCACAA	563	100	chrX	2766022	2766854	-	2766292	80215	pm	6.32632	6.68731	6.69488	6.72741	6.8986	6.95476	7.08698	7.11677	6.90404	6.92494	5.95459	5.91261	5.94352	TRUE	-7.52216
1632884_at	472	109	AGAAGATCACTTTCTTCACGCGCAA	3410	100	chr3R	10524605	10529231	-	10525822	80261	pm	5.97672	6.08325	5.97125	6.04565	6.05495	6.03319	6.06634	5.97167	5.9383	5.90541	6.56271	6.45146	6.35164	TRUE	3.8578
1636503_at	479	109	AGAAGAACAGAAAAGCACGCAGCAC	141	100	chr2R	8137230	8137389	+	8137370	80268	pm	7.16211	7.70377	8.04661	7.7389	8.10909	8.11603	7.53361	8.92323	8.86984	9.25143	8.06363	7.78281	7.78993	TRUE	-5.14056
1636471_at	48	109	AGAAGAAAGAAGACGCCCGGTGGCT	1420	80.27	chr3R	17200781	17203121	-	17201702	79837	pm	6.96332	7.99312	7.40742	7.61283	7.23944	7.01125	7.0582	7.39757	7.24815	7.03568	8.65461	8.31386	9.27055	TRUE	4.11632
1629776_a_at	521	109	AGAAGATACCACTTCGCGATCCCAG	2577	100	chr3R	20370440	20382275	+	20373016	80310	pm	6.90082	6.46261	6.45414	6.34345	6.4945	6.30049	6.44638	6.53892	6.36309	6.45559	7.28204	7.26873	7.17339	TRUE	6.00775
1637697_at	545	109	AGAAGTCTGTGTCGTCGTTGTCCAT	242	100	chr3L	6384374	6385835	-	6385594	80334	pm	7.12143	7.27562	7.10489	7.3357	6.97636	7.02674	6.90029	6.4929	6.5303	6.66819	7.30278	7.35023	7.44767	TRUE	5.80535
1625832_at	565	109	AGAAGATGCGGCTTCCGTTTCAGAC	284	100	chr3R	15898516	15898828	-	15898545	80354	pm	8.63639	7.41826	8.00704	7.81498	7.31535	7.23257	7.92584	8.23634	7.92584	8.06104	7.09163	7.15088	7.21302	TRUE	-5.53943
1630273_at	569	109	AGCACACTGACTAGCGATCTTATCG	1354	100	chr2L	17529466	17531395	-	17530042	80358	pm	5.82204	6.08759	6.12392	5.94129	6.08134	6.18519	6.14659	6.54838	6.60742	6.57335	5.88946	5.8749	5.88602	TRUE	-7.89758
1633509_at	616	109	AGAAGTTCCACAATCTGCACAGAAA	1307	100	chrX	7426896	7430922	-	7429616	80405	pm	6.03941	6.19214	5.99152	6.0733	6.21866	6.15427	6.19403	5.8411	5.88558	6.0145	6.52507	6.7916	6.91437	TRUE	4.23021
1628833_at	643	109	AGAATTCTCAAGATCATGGCCGGCG	1873	100	chr2L	13708214	13710592	+	13710086	80432	pm	6.01613	6.14335	6.10612	6.00327	5.97223	6.05336	6.0098	6.23988	6.18504	6.23655	5.90373	5.9321	5.93003	TRUE	-3.31571
1639733_s_at	157	11	ATTCGGTGCCATCAGTGTAATTCGC	264	100	chr2L	8327457	8332911	+	8327720	8210	pm	6.0946	6.15105	6.1676	6.13249	6.50342	6.06864	6.20805	5.89189	5.8546	5.88946	6.48769	6.44781	6.40011	TRUE	5.77481
1628158_at	231	11	ATTCCCGGATTTGCTCTGTGGCCAC	543	100	chr2R	18853533	18855518	+	18854075	8284	pm	8.50643	8.57684	8.54718	8.09231	6.54448	6.53556	7.05478	7.46414	7.3797	7.29488	6.33575	6.78589	6.69143	TRUE	-3.59618
1637621_at	238	11	ATTCGCTGCACCAAGAGTCCAATAT	967	97.96	chrX	11304073	11305693	+	11305039	8291	pm	6.29499	6.46914	6.65046	6.39097	6.42005	6.20053	6.17537	6.99521	6.95049	6.82013	6.23284	6.40937	6.41637	TRUE	-3.79788
1635855_at	245	11	ATTCGAGCAACCTCTGGCCAAGGCG	1218	100	chr2R	10431941	10433264	-	10432047	8298	pm	6.00477	6.19095	6.18955	6.10515	6.21501	6.14359	6.14455	6.45604	6.37589	6.35525	5.92431	5.94432	5.93419	TRUE	-4.55307
1638546_at	322	11	ATTCGCCGGACTTGGTGCTGCTGGA	393	100	chr2R	7120768	7121209	-	7120817	8375	pm	9.49067	9.3999	9.95891	8.28597	8.4136	6.94919	7.65942	8.51427	8.83709	8.75098	7.68935	7.62378	7.70119	TRUE	-6.0714
1641173_at	438	11	ATTCGACAGACTTCGAGCTCTCGTT	269	100	chrX	19949879	19950414	+	19950147	8491	pm	6.018	6.16461	6.1406	6.0561	5.85961	5.88776	5.93771	6.08042	6.07229	6.08513	5.80651	5.81037	5.82207	TRUE	-3.50069
1636276_at	500	11	ATTCTTGTACGCAAGCCAACAAACT	3663	100	chr3L	8427148	8431786	-	8428124	8553	pm	6.8176	6.1725	6.17582	6.65884	6.67518	6.11659	6.27737	5.86726	5.84798	5.96986	10.4678	8.82576	8.87295	TRUE	5.71763
1631438_a_at	578	11	ATTCATGTTCGTTGTGGACTTGCCA	1059	100	chr2R	5232926	5234108	+	5233984	8631	pm	5.92372	6.07648	6.06361	5.95565	5.86096	5.93907	5.96878	6.28978	6.21033	6.34497	5.8584	5.90224	5.90605	TRUE	-3.50603
AFFX-r2-Dros-GAPDH-3_at	611	11	ATTCTCGCAAGTGTTTTTCAATGTG	1696	NA	---	NA	NA	NA	NA	8664	pm	6.41879	6.51306	6.436	6.48351	6.08572	6.01249	6.26606	6.3953	6.21712	6.33044	6.77129	7.11071	7.12917	TRUE	3.49029
1625949_at	612	11	ATTCTCGCAAGTGTTTTTCAATGTG	1696	100	chr2L	5943681	5948313	+	5945376	8665	pm	6.53979	6.61496	6.48854	6.59283	5.97106	6.0077	6.39821	6.3953	6.23497	6.27711	6.89804	7.1011	7.37971	TRUE	3.78413
1633901_at	114	111	AGAATCCTGGCACACAATCACCAAG	28	99.57	chr3R	17635858	17636631	+	17635885	81367	pm	6.38172	6.96837	7.24314	7.20924	8.95452	8.66256	8.15735	8.68643	9.2028	9.21633	7.58668	7.45873	7.60581	TRUE	-5.92717
1637397_a_at	165	111	AGAAGGCCGGGTCCATGAGTAACAC	3963	100	chr3R	20357701	20362124	+	20361663	81418	pm	6.07535	6.21619	6.1383	6.17687	6.03328	5.97551	5.97218	5.93402	5.91744	5.93202	6.3917	6.33175	6.2999	TRUE	4.23941
1627223_at	193	111	AGCAGAGAAAATAGCCCGAGTTGGG	127	100	chr2R	16094700	16095318	+	16094826	81446	pm	7.57264	6.68136	6.93665	6.76085	7.15093	6.78875	6.69779	6.12637	6.16858	6.27428	7.00521	7.24871	7.0932	TRUE	6.02238
1625152_s_at	224	111	AGCACACTTGTTCCCAGAGTTACCA	1787	100	chr2L	4380507	4382719	-	4380933	81477	pm	6.12742	6.02559	6.0881	6.01782	6.08452	6.20433	6.06893	6.3902	6.38331	6.48795	5.79791	5.77191	5.78709	TRUE	-6.06389
1637742_at	267	111	AGCAATCGTATCTTAAAACCTGAAA	247	100	chr2L	5942818	5943254	-	5943008	81520	pm	5.8935	5.93922	5.93046	5.94215	5.98014	6.01989	6.09563	5.74992	5.7621	5.79684	6.51238	6.18803	6.33624	TRUE	3.49324
1627436_s_at	268	111	AGCACTCTTTCTAAACAAATTTCAA	2376	100	chr3L	7807434	7860472	-	7858097	81521	pm	5.99125	5.98509	5.88096	5.94356	5.98014	5.90755	5.88558	5.75823	5.75863	5.81581	6.42165	6.36463	6.33513	TRUE	5.8533
1629953_at	323	111	AGCAACTTGGCTAACGCTACTGCAG	1213	100	chrX	2321139	2322996	-	2321784	81576	pm	6.63336	6.86802	6.69167	6.70146	6.71993	6.67705	6.55663	6.59805	6.56182	6.40639	7.37409	7.70962	7.78529	TRUE	5.25658
1630472_at	352	111	AGAATTCACCTTGCCACATTGACAG	1355	100	chr2L	1525959	1532850	+	1527313	81605	pm	6.55416	6.57088	6.61718	6.57523	6.52429	6.882	6.48544	7.01791	7.20888	7.32484	6.19095	6.21481	6.16185	TRUE	-6.18373
1630340_at	357	111	AGCAATTTCTTCTTCATCGTGGATT	1687	100	chr2L	4847747	4849499	+	4849433	81610	pm	6.53505	6.37279	6.27501	6.30941	6.2675	6.43292	6.50929	6.02982	6.03695	6.04004	6.84887	6.67134	6.95357	TRUE	5.17369
1624807_at	38	111	AGCATTTTGCCCTCTAAGCTAGATA	3841	100	chr3R	14964787	14973629	-	14969789	81291	pm	6.63336	7.62202	8.04256	7.82748	7.22045	6.79113	7.61283	8.30526	7.57827	8.85128	6.46832	6.30729	7.01713	TRUE	-3.31572
1632143_at	424	111	AGCACAGTTTGTGGCGGTTCCTCCG	77	100	chr2R	10248808	10249506	-	10249430	81677	pm	6.08924	6.271	6.16862	6.11809	6.15898	6.21335	6.1522	6.49202	6.55426	6.55333	6.10297	6.00803	5.99552	TRUE	-4.53443
1641517_at	437	111	AGCAACAATGGAACGATGTCAAGGT	70	100	chr2L	17338983	17343067	-	17342998	81690	pm	6.26837	6.27326	6.31765	6.12911	6.42883	6.35654	6.27012	6.92848	7.02299	6.82013	5.86293	5.82355	5.8283	TRUE	-8.35218
1635839_at	446	111	AGCACGGACTCGCTAATCATGTCGC	178	100	chr2R	16539436	16539700	-	16539523	81699	pm	6.63825	6.25339	6.25203	6.40896	6.35845	6.17053	6.32289	6.08042	6.10162	6.06771	6.53476	6.51778	6.51442	TRUE	5.36762
1628054_at	460	111	AGCAAAAGGCATTCATCTTGTTCGC	89	96.02	chr3R	7098858	7099424	-	7099336	81713	pm	7.00279	7.13667	7.12246	7.20924	8.72857	8.45796	7.71181	6.71677	6.71422	6.6815	7.04652	7.08319	7.12536	TRUE	3.98711
1629604_s_at	463	111	AGCACAAGGTAAGGCACCCCTTCAG	295	100	chr3L	6838080	6840542	+	6838374	81716	pm	6.66931	6.62636	7.19166	6.50851	6.82956	7.15227	6.85531	7.90133	8.39503	8.05364	5.94327	5.86972	5.87028	TRUE	-10.1908
1628639_at	465	111	AGCACTGCAACGTGGATCCCTATTA	354	99.01	chr3R	17912854	17913379	+	17913207	81718	pm	6.3134	6.07543	5.96745	6.08164	5.97895	5.9254	5.92502	5.83338	5.84202	5.79279	6.30309	6.27537	6.31699	TRUE	5.31169
1626603_at	470	111	AGCAATCTCAGCAGTCCCAGCTAGA	131	100	chr3L	2149711	2150089	-	2149959	81723	pm	6.4167	6.35981	6.30052	6.34435	6.41215	6.19363	6.08835	5.98065	6.09917	6.13076	6.70149	6.97663	6.92151	TRUE	4.8049
1630349_at	563	111	AGCACAGCCCTTTTGGTTAGAGAAG	33	100	chr3R	12045546	12045933	-	12045901	81816	pm	6.16241	6.0615	5.94529	6.07995	6.14188	5.88876	5.89655	5.78697	5.80001	5.85165	6.41389	6.27256	6.35164	TRUE	4.61655
1635896_at	583	111	AGCAATCCCAGAATCCGAGTATCAG	330	100	chr3R	13896427	13901260	+	13896756	81836	pm	7.98419	8.01162	7.22511	7.75661	6.99991	6.74416	6.82844	6.44359	6.70663	7.04818	8.47305	7.81553	8.03637	TRUE	4.15875
1631315_at	632	111	AGCACAATGCTTTTCATGACCACTG	1162	100	chrX	5411293	5412803	+	5412454	81885	pm	6.11653	6.33748	6.32227	6.23115	6.48504	6.72004	6.50582	6.74544	6.99932	7.27423	5.77134	5.7673	5.77168	TRUE	-5.54938
1641179_at	102	113	AGCACTTCAGTAAGCTTCATAGTCA	2184	100	chr2L	16607422	16609880	+	16609605	82819	pm	5.75182	5.90227	5.87147	5.80044	6.00348	6.04664	6.14192	6.42504	6.20371	6.19653	5.76363	5.76039	5.75934	TRUE	-3.54261
1629073_at	108	113	AGCACAGCCAATTCACCTTGTATTA	518	100	chrX	8139796	8140499	-	8139982	82825	pm	5.87733	6.11188	6.10301	6.06411	6.23066	6.12914	6.13906	6.33456	6.34737	6.33541	5.90444	5.86929	5.86716	TRUE	-5.53801
1638733_at	129	113	AGCACCCACAACTGCGTATATTACG	1531	100	chr3R	10962883	10964626	+	10964413	82846	pm	6.04625	6.43521	6.42611	6.29654	6.89226	6.79669	6.89103	7.23075	7.24515	7.14628	6.29217	6.16368	6.23252	TRUE	-8.26415
1625091_at	160	113	AGCACATCCGCCGAATTTGTTTTAA	570	100	chr3L	11914665	11915551	+	11915234	82877	pm	8.59753	8.97127	8.98111	8.43038	8.45883	8.08407	8.41709	9.85212	9.17407	9.58426	7.62489	7.25578	7.253	TRUE	-7.1316
1641546_at	193	113	AGCAGCCAAAAGGACCACCTGGGTG	33	100	chr2L	20414350	20414909	+	20414382	82910	pm	7.70091	8.69002	8.78105	8.88589	9.03821	9.08234	8.5433	9.03954	9.56644	9.24598	8.57602	8.4913	8.53666	TRUE	-3.32593
1634084_at	213	113	AGCACTAAAACTACAATCCACGGGA	3878	100	chr2L	396594	402181	-	398304	82930	pm	6.3219	6.64646	6.87481	6.60053	6.27824	6.47908	6.63472	7.09474	7.60031	7.83196	6.26826	6.17163	6.45219	TRUE	-4.00192
1628316_at	230	113	AGCTTTTTACACTTTTCAACTTGCA	1441	100	chr3R	14189965	14191859	-	14190419	82947	pm	6.16035	7.04652	6.19274	6.66997	6.22338	6.1088	6.19704	5.79609	5.83455	5.87522	7.67438	7.03726	7.40783	TRUE	6.00218
1631983_at	233	113	AGCACCATTTCGTTTTCATCGCAGT	367	100	chr2R	6363920	6364775	-	6364409	82950	pm	6.19585	6.40011	6.49746	6.43305	6.25203	6.18129	6.326	6.15699	6.37134	6.39064	6.94919	7.28104	7.24577	TRUE	4.27833
1633097_at	238	113	AGCACCATGTGAAGTACGAGCCGGA	137	100	chrX	1263392	1264086	+	1263528	82955	pm	6.29499	6.51164	6.61986	6.35404	7.13858	6.91324	6.58212	6.3963	6.46143	6.29673	9.12436	8.0457	8.02399	TRUE	4.61275
1633097_at	255	113	AGCACCTGGTGAAAAAGCCTATCGA	275	100	chrX	1263392	1264086	+	1263666	82972	pm	6.92435	7.28761	8.00505	7.05895	7.36698	7.54587	7.27434	6.82997	6.96837	6.79474	10.458	9.33038	9.87073	TRUE	7.55587
1636404_at	304	113	AGCACCGCCCAAATGTAAGCCAATG	264	100	chr2L	14882100	14883715	-	14883452	83021	pm	7.05056	7.39558	7.01031	7.0799	7.43181	7.68391	7.27817	7.97899	8.09517	8.25734	6.58539	6.23816	6.33222	TRUE	-8.56309
1626441_at	442	113	AGCACCCAATCCTGCCAAGAAAAGG	240	100	chr2L	1198598	1199189	-	1198950	83159	pm	8.57952	8.00738	7.66729	8.49725	7.38633	7.59266	8.02595	6.52844	7.06502	6.87777	8.86983	8.85786	9.12257	TRUE	8.5245
1632333_at	461	113	AGCATCGATGCGGACAATCCCTCGA	3703	100	chr2L	13277375	13281617	+	13281077	83178	pm	6.16805	6.16241	6.10396	6.24355	6.08903	5.98671	6.03839	5.86726	5.8772	5.85958	6.31401	6.42318	6.35585	TRUE	4.85281
1629006_at	483	113	AGCAGCATTACCAGGAGCCGCGCGA	2219	100	chr2R	15213377	15218595	-	15216377	83200	pm	6.21144	6.20927	6.24977	6.26983	6.80066	6.45332	6.53479	6.06507	6.06324	6.05832	6.68892	6.57298	6.51838	TRUE	4.41232
1632507_at	54	113	AGCAACAACAAACGCCACAGCAGTT	335	97.95	chr2L	19886942	19887324	+	19887276	82771	pm	6.56154	8.63634	8.04661	8.74504	9.23805	7.59601	7.1057	9.60931	9.37033	10.0966	8.35566	7.09667	8.23305	TRUE	-3.42747
1625762_s_at	61	113	AGCAGCCAGGTGTCCTCCACATCAA	100	100	chr3L	17827843	17828274	-	17828175	82778	pm	7.95839	7.69211	8.24843	7.82222	8.38594	7.89265	8.08162	8.28093	8.23118	8.47818	7.75094	7.726	7.53171	TRUE	-3.82936
1624454_at	629	113	AGCTATCCGGTGGTTCCTCAGGGAA	1236	100	chr3L	11792043	11793956	-	11792721	83346	pm	6.35814	6.18065	6.24977	6.12643	6.1681	6.18798	6.14552	6.52944	6.36567	6.40879	5.99983	5.99274	5.93707	TRUE	-3.72589
1635482_at	639	113	AGCAGCTACCCGGATGTCGTGGACT	811	100	chr2L	4829430	4830670	-	4829860	83356	pm	6.30936	6.77946	6.87625	6.63336	6.76607	6.73072	6.87445	7.20563	7.31083	7.27947	6.87485	6.72672	6.68547	TRUE	-3.71244
1629046_a_at	655	113	AGCATCGAAGACTACGCCCAGGGAT	624	100	chr2R	9144087	9144804	+	9144710	83372	pm	10.0521	6.99385	6.94742	8.02055	8.46755	7.42537	8.96079	6.48191	6.34928	6.41195	10.991	9.11569	9.19066	TRUE	4.89785
1630513_s_at	698	113	AGCAGGTGTCAGAGGGTCTTTAGCA	332	100	chrX	16037435	16038546	+	16037766	83415	pm	7.87941	6.11188	6.11475	6.1383	7.32532	6.53666	6.44638	5.84963	5.89414	5.9724	7.81448	7.21832	6.84592	TRUE	3.91487
1637073_a_at	80	113	AGCACCAGGCACTCGAACAGCAGGT	575	100	chrX	17103472	17104123	-	17103549	82797	pm	7.40335	8.12825	7.91231	7.82032	9.52948	8.3066	8.23735	9.16621	8.50949	8.7708	7.75415	6.89024	7.12736	TRUE	-3.98756
1636646_at	88	113	AGCAAACTCACATTCCGCTGGCGAA	1390	100	chr2L	15476592	15478269	-	15476880	82805	pm	9.90289	10.8405	10.8409	10.6836	10.6173	10.3862	10.963	9.01347	9.65343	9.26017	10.58	10.2355	10.2954	TRUE	3.72901
1641006_s_at	89	113	AGCAAACTCCTGACTGCGTCTAAAA	6525	100	chr3L	11767750	11783108	-	11776584	82806	pm	6.1567	6.16802	6.15305	6.13752	6.14767	6.16944	6.14455	6.23803	6.23002	6.27428	5.8906	5.8448	5.89528	TRUE	-4.06478
1635539_at	211	115	AGCAGTGTCATCTCAAAGGTTGTGT	127	100	chr2R	14119069	14119799	+	14119195	84392	pm	6.43612	6.95772	7.15807	6.86969	7.35505	7.4542	7.20181	6.5706	6.69517	6.64103	7.06378	7.39881	7.23876	TRUE	3.45126
1630407_at	236	115	AGCAGTTTCGCAATTCTGATCCGCA	557	100	chrX	21073520	21074368	-	21073812	84417	pm	7.19602	7.39757	7.52776	7.39904	6.89713	7.11818	7.08698	6.66761	6.73932	6.56486	7.69778	8.24993	8.16374	TRUE	5.54419
1640955_s_at	322	115	AGCAGTCATCTTATGGCTGCACCGA	7996	95.57	chr2L	21041188	21049393	+	21049183	84503	pm	9.85564	6.80282	7.46425	6.73883	7.77465	8.98882	8.5433	9.87892	8.80313	9.17519	5.76232	5.77191	5.77129	TRUE	-9.12328
1628917_at	325	115	AGCAGTTCTCTGGAGGCTCAGCCAA	192	100	chr2L	14802333	14802983	+	14802524	84506	pm	6.84574	6.36367	6.37966	6.6668	6.90041	6.51164	6.49487	5.84187	5.85673	5.81751	6.90625	6.97168	7.03058	TRUE	10.4942
1632206_at	326	115	AGCAGTTCCACGAATGCCAGCAGCA	805	100	chr3R	22689119	22690289	+	22689923	84507	pm	6.95357	7.72782	7.4023	7.53012	7.1944	7.33447	7.73942	6.99014	7.15958	6.96862	8.5051	9.03806	8.65735	TRUE	7.06792
1626720_at	443	115	AGCTCCCAAGTGCAAAACATCTTCC	324	100	chr2L	2264454	2265311	-	2264988	84624	pm	7.68797	7.4542	7.07834	8.11822	6.96173	6.77644	7.03436	5.94315	6.03106	6.03916	8.04043	9.27115	9.64244	TRUE	5.36797
1625856_at	468	115	AGCTTCGATCCTTTCTTGACATTAA	2888	99.86	chrX	3267215	3280044	+	3270102	84649	pm	5.79012	7.0483	6.76929	6.77378	6.24166	6.86602	6.93712	7.93315	7.88277	7.63282	5.8521	5.81634	5.8465	TRUE	-12.0905
1641315_at	494	115	AGCAGTGGCCGTATTTTGCAGTCCC	522	100	chr2R	15545287	15547092	+	15545808	84675	pm	6.00797	6.26765	6.25082	6.14933	6.14988	6.29238	6.16658	6.37698	6.47715	6.41637	6.00116	5.96958	5.97994	TRUE	-4.37078
1637440_at	54	115	AGCAGACAAAATCCCTACGCGTATC	564	100	chr2L	19102043	19102909	+	19102606	84235	pm	6.1351	6.94123	6.77995	6.60053	6.40191	6.35561	6.29706	6.82755	6.87643	7.04163	6.06411	6.02426	6.11287	TRUE	-6.06991
1623128_at	588	115	AGCTCGTTAAATCTTCACTTTTGGT	1310	100	chr3L	15486841	15491156	+	15488150	84769	pm	5.98014	5.94129	5.93802	6.02813	5.94645	5.85948	5.98823	5.78027	5.78149	5.82766	6.39661	6.30848	6.17521	TRUE	3.64635
1638436_at	601	115	AGCATTGACTCCTGGCGACTACTGG	598	100	chr3R	8351909	8354798	+	8352506	84782	pm	6.80414	6.50885	6.31076	6.50306	6.30595	6.27897	6.46295	6.00583	6.09159	6.10779	6.40635	6.43923	6.46371	TRUE	3.47829
1623675_at	613	115	AGCATGAAGGTTCTCATCGTTCTCC	33	100	chr3R	25541972	25542532	-	25542500	84794	pm	6.78978	7.02281	6.64907	6.85549	6.56594	6.6216	7.12763	6.25692	6.09309	6.06942	7.94161	7.48623	7.62995	TRUE	7.13032
1625169_at	67	115	AGCATCGCACCCAGGTTCATTTAAT	710	100	chr3R	1200791	1202183	+	1201500	84248	pm	6.61533	6.8327	6.74216	6.58212	6.4136	6.26792	6.29201	6.34473	6.35469	6.33142	6.79757	7.1032	6.99989	TRUE	3.89346
1639169_at	672	115	AGCATCTGTTCCATTAATCCACTAC	1001	100	chr3R	19510105	19511989	+	19511105	84853	pm	6.05767	6.19799	6.02333	6.04251	6.02198	5.82306	5.92502	5.76598	5.805	5.9226	6.34079	6.23349	6.38571	TRUE	3.6128
1629198_at	693	115	AGCATCAGTTGTGCGTAGCTTACTT	3373	100	chrX	8449275	8452794	-	8449422	84874	pm	5.86838	6.02559	5.9352	6.00327	6.24387	6.38842	6.12666	6.38632	6.32953	6.23547	5.8741	5.85978	5.86115	TRUE	-3.95539
1641564_a_at	715	115	AGCTATACCATTGATTACCCTACGA	1700	100	chr3R	22699200	22701464	-	22699765	84896	pm	6.3134	6.15329	6.04959	6.13513	6.01525	5.92744	5.99593	5.77129	5.77286	5.83594	6.71293	6.44537	6.8007	TRUE	4.80147
1641723_a_at	722	115	AGCTTCGCCTATATCGGATCGTTTA	1665	100	chr3L	9333553	9341434	+	9335217	84903	pm	6.0012	5.96419	5.97585	5.90096	5.96228	5.98766	6.0115	6.3103	6.26768	6.45782	5.77416	5.77873	5.77443	TRUE	-4.4597
1638026_at	95	115	AGCAGAAGGTGCTCATCCAGCCGTA	863	100	chr2R	15395671	15396949	+	15396533	84276	pm	6.24247	6.15105	6.11475	6.09833	6.42629	6.23292	6.17047	6.48734	6.3844	6.44065	6.01652	5.92662	5.97622	TRUE	-4.23712
1628042_at	111	117	AGCTATCTGCTGAATCCCGATGTCA	550	100	chr3L	3014959	3016069	-	3015520	85756	pm	6.74789	6.22398	6.095	6.39196	6.20095	5.99378	6.06893	5.81378	5.82099	5.8252	6.66863	6.35241	6.49382	TRUE	4.23893
1637331_at	151	117	AGCTCGTCGTGGTCCTCATTTCAGG	125	100	chr3R	24817628	24817851	-	24817727	85796	pm	10.4478	9.75166	9.70237	9.92985	7.4171	8.31013	9.25592	7.7059	8.1931	7.5515	9.09238	10.496	10.2373	TRUE	3.9157
1639281_at	161	117	AGCTCGTCTGTCGTGGATCAACTGG	732	100	chr3R	11975509	11976942	-	11976211	85806	pm	8.64415	6.92635	6.80282	6.95889	7.0932	7.16341	6.94793	6.92095	6.94773	6.97821	7.41356	7.31705	7.40258	TRUE	4.0923
1635447_at	220	117	AGCTTCTCATTTCAGAACCCCAATT	1886	100	chr2R	13366628	13369633	+	13368513	85865	pm	5.77188	6.18416	6.095	6.03533	6.22118	6.46274	6.22964	6.60735	6.52002	6.64356	5.76941	5.76268	5.76227	TRUE	-7.7287
1640931_at	238	117	AGCTCGGAGGTTGCTTGCGCGACTC	341	100	chr2R	1163189	1164624	-	1164284	85883	pm	7.02478	6.48111	6.45543	6.40635	6.34581	6.49699	6.58706	7.03132	6.86179	6.69114	6.34494	6.10924	6.16802	TRUE	-3.42136
1634842_a_at	250	117	AGCTACTGCCGCGAGTTTCTGGAAA	2030	100	chrX	10938790	10943578	+	10940819	85895	pm	8.15057	7.77095	7.91876	7.43541	7.37413	7.80209	8.2625	7.21918	7.12297	6.96212	6.50495	6.44003	6.49496	TRUE	-4.20673
1635930_at	292	117	AGCTCGGCCAAAACGCCATTTTAGT	2237	100	chr3R	18411786	18414118	-	18411882	85937	pm	6.53979	7.1995	7.1895	7.1329	6.71111	7.0043	6.85056	7.26896	7.56728	7.34337	6.7564	6.55224	6.61939	TRUE	-4.21674
1639324_at	304	117	AGCTACTGGGCTTGCGAGGTACGAA	193	100	chrX	4465166	4465914	-	4465722	85949	pm	9.13221	9.22423	9.41872	9.07694	10.1074	10.17	10.0864	8.81459	8.72209	8.84634	9.42073	9.26668	9.44772	TRUE	4.24242
1638747_at	319	117	AGCTTCTCCGCCTGCTGCAGTTGCT	77	100	chr2L	19328858	19329065	-	19328989	85964	pm	10.8412	10.118	9.91426	10.0102	7.52856	9.08063	9.82806	9.27899	9.73433	9.34185	8.1125	8.50582	8.33509	TRUE	-4.49165
1630889_at	320	117	AGCTCTTCCGCCGATTGAGTAGGGA	203	100	chr3L	1647868	1648613	+	1648070	85965	pm	6.0228	6.24864	6.28607	6.15363	6.09605	6.30049	6.31573	6.53892	6.55136	6.34277	6.02172	5.95274	5.98556	TRUE	-3.49471
1626061_at	350	117	AGCTTCTAGGCTCTTTGACATCAGT	4672	100	chr2R	11153884	11178782	-	11174111	85995	pm	6.4167	5.99901	6.04656	6.14346	6.1704	6.01249	5.98482	5.77745	5.7603	5.76	6.21884	6.45224	6.57713	TRUE	3.71025
1625713_at	352	117	AGCTTCTGCTGATATGTGTCTCATA	956	100	chr3L	12999923	13000981	+	13000878	85997	pm	5.77048	5.97683	6.04562	5.87926	6.2404	6.56401	6.22755	6.74945	6.49273	6.39468	5.77784	5.77191	5.7721	TRUE	-4.38787
1630583_at	363	117	AGCTGGACGAGGGTTCCGGCCTCCT	284	100	chrX	2691185	2703047	+	2691468	86008	pm	6.60053	7.61724	8.08853	7.53732	6.8249	7.63472	7.35834	7.36423	8.31368	7.67438	6.20809	6.06582	6.05865	TRUE	-4.72941
1630646_at	376	117	AGCTCAGTTGACGAATGTGACCCGA	516	100	chr2L	6623891	6625001	+	6624406	86021	pm	6.60537	6.58573	6.64907	6.83582	6.57675	6.51586	6.63341	6.45308	6.35122	6.31867	7.26086	6.97168	7.00999	TRUE	4.17111
1641085_at	38	117	AGCTTAGCCGTCGTGTTTGCTGCAT	173	91.43	chr3R	16254024	16254216	-	16254044	85683	pm	6.61774	6.87278	7.41156	6.97393	6.42136	6.737	6.96493	6.77129	6.84439	7.31722	6.04988	6.02302	6.15329	TRUE	-3.6718
1630584_at	422	117	AGCTAGGCTAGGTCTGGATACCATT	1244	100	chr3L	12484924	12490298	-	12489055	86067	pm	6.07146	5.88525	5.96848	5.86025	5.99758	6.05145	6.02974	6.1725	6.10861	6.08342	5.78475	5.79205	5.78987	TRUE	-3.44065
1628779_a_at	429	117	AGCTATGTTTACTTGATGTGTGGCA	2532	100	chr3R	8084470	8128509	+	8087001	86074	pm	6.24637	6.27709	6.04464	6.22224	6.23308	6.00586	6.13906	5.81857	5.85393	5.89675	6.22383	6.26787	6.39448	TRUE	3.48418
1623622_a_at	443	117	AGCTGCCGGTGGGAAAAGCGCTAAT	324	100	chr2R	10527881	10528396	-	10528073	86088	pm	7.00279	8.16374	8.82113	7.90512	8.5366	8.30003	7.89249	8.43702	8.32209	8.57794	7.55664	7.36812	7.57478	TRUE	-5.58788
1623637_s_at	446	117	AGCTCCGACGTGGAGACCAGCGATG	169	100	chr3L	6142641	6143063	+	6142809	86091	pm	7.4285	7.02583	7.50972	7.12551	7.23944	6.99075	7.53146	7.62282	7.48347	7.84992	6.98961	6.73951	6.70454	TRUE	-4.01207
1639000_at	475	117	AGCTTATCGTCCAATAATTCCCCGA	336	100	chr2L	20264950	20266866	-	20266531	86120	pm	7.09591	7.68766	8.11072	8.35414	7.11514	7.20838	8.39539	6.28074	6.45866	6.34586	7.68617	8.15939	8.34765	TRUE	6.22337
1624249_at	485	117	AGCTCTGAGCTTGCAAATCCCCAGT	310	100	chrX	2762195	2764260	-	2763951	86130	pm	6.33058	6.71608	6.88765	6.67725	6.31434	6.64445	7.03624	6.43863	6.69642	6.40431	5.80843	5.82413	5.81273	TRUE	-4.29887
1640996_at	514	117	AGCTCGCATTCAACCTGGGCATTAA	209	100	chr2R	10527881	10528396	-	10528188	86159	pm	6.17178	7.03962	7.1064	6.72012	7.24122	7.18462	6.94065	7.91414	8.25455	8.07993	6.35507	6.18291	6.28203	TRUE	-10.0369
1624296_at	539	117	AGCTATATTGTGTCGGCTCGCAAGG	773	100	chr3R	25028386	25029855	-	25029083	86184	pm	6.69599	6.81714	6.6158	6.44314	6.32861	6.41496	6.65517	6.43753	6.47498	6.44934	7.06517	6.87005	7.01799	TRUE	4.08423
1625966_at	541	117	AGCTCCCAGGATGATGCCAGCAGCA	347	100	chr3R	22702354	22706181	+	22702700	86186	pm	6.78416	6.56245	6.74216	6.59613	6.91943	6.69271	6.79233	6.44574	6.46429	6.58091	7.02978	6.97663	7.01463	TRUE	4.42596
1630413_s_at	561	117	AGCTGTCCGGGCATTATCAATCTTC	84	84.77	chrX	2691160	2691327	+	2691243	86206	pm	6.2232	6.49648	6.63205	6.42997	6.06172	6.37589	6.37098	6.42607	6.65433	6.56083	5.86555	5.83549	5.84308	TRUE	-5.10485
1630465_at	585	117	AGCTAATATGCCCTTGTATCTGCCA	27	100	chr2L	12640494	12640922	-	12640896	86230	pm	7.29339	6.38287	6.40216	6.76308	6.26166	6.25688	6.4996	5.85153	5.8772	5.90703	6.45414	6.57719	6.89401	TRUE	3.77684
1623505_s_at	588	117	AGCTGGAGGACGGACGTACTCTGTC	994	100	chrX	6176310	6177608	-	6176615	86233	pm	7.22001	7.48237	7.65434	7.43716	7.90089	7.49405	7.90753	8.8544	8.19118	8.17928	7.08195	6.96717	6.81564	TRUE	-4.74782
1628539_at	600	117	AGCTAGAGTGAAACAATCGGCCATT	369	100	chr3R	17694402	17695236	-	17694868	86245	pm	6.49483	6.32062	6.14557	6.34632	6.35845	6.22703	6.14192	6.08368	6.06536	6.14704	6.54168	6.46524	6.62661	TRUE	3.62927
1625391_at	622	117	AGCTACTCGCTTCTGTTCGGCGATG	160	100	chr2L	12202492	12206942	-	12206783	86267	pm	7.31519	6.15105	6.11775	6.38892	6.09015	6.12627	6.22852	5.89189	5.91968	5.95589	6.31141	6.37098	6.31151	TRUE	4.20506
1625697_at	652	117	AGCTAGCAGCTACTCAATTGCGCCA	2014	100	chr2R	8073167	8075934	+	8075180	86297	pm	7.29339	6.42985	6.56644	6.22224	7.1021	6.53131	6.68772	6.63792	6.51804	6.67065	5.90373	5.91938	5.88602	TRUE	-6.0096
1626303_s_at	689	117	ACGTATCAACAACCGCTTACAGTTC	109	100	chr3L	18079795	18080297	-	18080189	86334	pm	6.30312	6.33748	7.17272	6.22849	7.20751	7.90296	7.37581	8.52429	7.48875	7.38273	6.15725	5.9983	6.00528	TRUE	-3.98503
1637768_at	707	117	AGCTGACCGACAAGAACTACTTTCT	181	100	chr2R	12178957	12179760	+	12179137	86352	pm	6.00297	6.14659	6.212	6.08924	6.11207	6.10609	6.08102	6.5164	6.81726	6.71289	5.87079	5.87231	5.89439	TRUE	-5.06322
1634905_at	122	119	AGCTCCTGTCCCTATAGTTGGCTGT	178	100	chrX	16010601	16011592	-	16011415	87231	pm	6.66151	6.47455	6.67812	6.33387	6.32387	6.64818	6.57335	6.85273	6.91437	6.77946	5.79677	5.78724	5.79945	TRUE	-9.65173
1632775_at	131	119	AGCTGCACCGAAAGATGTTGCCCAA	285	100	chr2R	10657246	10657552	-	10657268	87240	pm	6.58763	6.52244	6.36808	6.3002	6.22224	6.6371	6.50338	7.13619	7.83123	7.54536	6.11712	5.99552	6.06126	TRUE	-5.26303
1623969_at	138	119	AGCGTCCTAGTACCGGTGAACCAGC	661	100	chr3R	16569955	16571060	-	16570400	87247	pm	5.87431	5.91113	6.24212	6.03364	6.29658	6.62852	6.4926	6.65127	6.4543	6.37504	5.87474	5.85612	5.88338	TRUE	-4.0773
1622960_at	154	119	AGCTGCGTGTTAAGCCCAAGACCTG	1583	100	chr3R	12324779	12327394	-	12325812	87263	pm	6.75644	6.89713	7.34139	6.89914	6.89226	7.37694	7.87528	7.31008	7.90089	7.39383	6.46127	6.40306	6.41216	TRUE	-4.34178
1623163_at	157	119	AGCTCCGAGCAAAGTCCCGATTGAA	1029	100	chr2L	2000245	2002960	-	2001932	87266	pm	6.73185	7.31252	7.6631	7.32816	6.66079	7.11818	6.85229	7.21775	8.13411	7.8923	6.58428	6.51195	6.63508	TRUE	-3.37863
1636521_at	199	119	AGCTCTGCAACTTTACATGTTCCGA	5572	99.92	chr4	565893	578440	-	572869	87308	pm	6.11101	6.88561	6.49871	6.76665	6.40677	6.31746	6.42887	6.3963	6.26247	6.38247	10.16	10.2508	10.5499	TRUE	20.3448
1637070_at	240	119	AGCTGCTGCAGGCTTGGCTTTTCCG	413	100	chr2L	3690320	3691478	+	3690732	87349	pm	7.79136	7.32947	7.37959	7.55514	6.48641	6.99885	6.95931	6.47016	6.6795	6.41859	7.38801	7.7581	7.56247	TRUE	5.14499
1628840_at	334	119	AGCTCCACATCTGAATCCGCATGAT	2656	100	chr2R	19757797	19764965	+	19760452	87443	pm	6.46307	6.71426	6.55165	6.5072	6.57675	6.74539	6.49382	7.48033	7.58517	7.73472	6.43863	6.30115	6.50451	TRUE	-7.17777
1628222_at	340	119	AGCTGTCGCCTGCAGGAAACAACGA	1369	100	chr2R	13535036	13541801	-	13540433	87449	pm	6.29706	6.47174	6.29604	6.2754	6.44287	6.44065	6.38828	6.92494	6.6814	6.73307	6.22298	5.97066	6.07656	TRUE	-3.95972
1629000_at	413	119	AGCTGCAAAATCTTCCCTCGAAAGT	500	99.62	chr3L	13001383	13002558	+	13001882	87522	pm	7.00904	6.35594	6.17582	6.42383	6.26983	6.01806	6.264	5.83403	5.90018	5.92761	7.34275	6.96717	6.99292	TRUE	6.2449
1624249_at	422	119	AGCTGCGGTGGGTCGAATGCCTTCC	251	100	chrX	2762195	2764260	-	2764010	87531	pm	8.07045	7.85141	8.13668	7.68388	8.04666	7.89106	7.62801	7.62004	7.8867	8.00381	6.8481	6.46282	6.58973	TRUE	-5.2198
1635284_a_at	455	119	AGCTGTTTCGTATGCAAGCCACGTA	5740	100	chrX	13156912	13179354	-	13173615	87564	pm	7.351	6.12527	5.93714	6.26149	6.76742	6.3206	6.35671	5.92968	5.96825	5.86734	8.40315	7.56741	7.10605	TRUE	3.92725
1633308_at	489	119	AGCTGATGCAGTTTGGCTACCTCAC	635	100	chr3R	18749192	18750073	+	18749826	87598	pm	6.47887	6.70719	6.86708	6.71422	6.54711	7.00975	6.7822	7.01526	6.93837	7.04021	6.22964	6.52324	6.46739	TRUE	-3.57948
1641307_at	513	119	AGCTGCTGCAACAATGTGCCGAGTT	405	99.32	chrX	2779218	2779944	-	2779540	87622	pm	6.44075	7.21445	7.08904	7.2957	6.92095	7.29629	7.65538	7.12945	7.27584	7.11166	6.50404	6.35384	6.57339	TRUE	-4.53913
1626473_a_at	518	119	AGCGTCTACATCAATCAGTACCCAT	1814	100	chr2L	19383213	19386202	-	19384389	87627	pm	5.79012	6.05156	6.0783	5.87572	6.1327	6.09845	6.04198	6.3103	6.40712	6.33658	5.80515	5.78087	5.82091	TRUE	-5.42319
1635814_at	553	119	AGCTGTGCGAGCTTGTGTGCGTTCC	72	100	chr2R	14778970	14780314	+	14779041	87662	pm	7.32296	8.12147	7.93315	8.30507	7.15442	7.93944	7.46789	8.89717	9.2989	9.02279	8.12747	7.14229	7.4204	TRUE	-3.90663
1629079_at	569	119	AGCTGCTGCCAGAGTGTTTCGGTTG	151	100	chr3R	25728985	25729523	-	25729373	87678	pm	8.22625	8.03628	7.46425	7.54708	6.72285	6.89741	7.05302	6.97136	7.26564	7.21896	7.7182	7.92659	7.92254	TRUE	3.81657
1633464_at	583	119	AGCTGGTTATTTCTGGGTGCCACGT	118	96.15	chr2L	9367705	9368279	+	9367822	87692	pm	8.89948	7.81698	7.91637	7.99351	7.25994	7.38642	7.80589	6.8716	6.85043	7.13072	7.8841	8.02703	8.35067	TRUE	4.83767
1640139_at	648	119	AGCTGTAGATAAGACGTGCTTGCTA	2664	100	chrX	17208613	17218195	+	17211276	87757	pm	6.37508	6.26639	6.29259	6.15112	6.96474	6.74324	6.64367	6.31774	6.28426	6.3124	5.80785	5.79205	5.80918	TRUE	-6.13242
1640316_at	67	119	AGCTCGGAGTCCCTAAACAAGATGA	25	100	chr3L	14362220	14362743	-	14362719	87176	pm	6.59792	6.63472	6.27501	6.82956	6.8313	6.18707	6.65779	5.88338	5.8634	5.8568	7.2901	6.98489	7.63448	TRUE	5.56585
1633060_at	698	119	AGCTGGATCCCAAGGCCATCATAAC	1493	100	chr2R	8076256	8077867	-	8076375	87807	pm	8.80296	7.50571	7.99929	6.9507	7.38243	7.04177	7.80589	8.32427	7.94469	8.75701	6.23829	6.17209	6.21884	TRUE	-6.97824
1631749_at	713	119	AGCTGGAACCCACACACGATTTGTG	447	100	chrX	15839043	15839922	+	15839489	87822	pm	7.18524	7.16404	7.25858	6.97269	8.71924	7.93762	7.79395	10.606	9.04478	9.72922	8.23536	7.28791	7.10871	TRUE	-3.50742
1632811_at	718	119	AGCTGGTGCACTGGATCGACTGCCA	293	100	chrX	18072717	18073443	-	18073151	87827	pm	7.24055	7.99312	7.35942	8.01332	7.97347	8.93612	8.79388	8.92208	8.44527	8.40199	7.72746	7.17654	7.16099	TRUE	-3.85868
1630159_at	136	121	AGCTGGCGGAAGTGTCTGTTTCATT	545	100	chr3R	4115127	4116287	-	4115743	88709	pm	7.95449	8.45668	8.16984	8.51755	8.68387	8.14129	7.89497	8.23459	8.12441	8.40755	7.75094	7.39238	7.29184	TRUE	-3.35043
1633268_s_at	169	121	AGCGGATTCTGCATTCCGAATAAAT	2478	100	chr2L	6860902	6870387	-	6867910	88742	pm	6.24637	6.72344	6.55818	6.76411	6.40548	6.4564	6.58465	6.19049	6.12297	6.07137	6.64013	6.6234	6.64718	TRUE	4.83128
1634039_at	238	121	AGCGTCTCACTACCAGTCAAAGTAT	2638	99.87	chr3L	909138	912325	+	911775	88811	pm	5.89513	6.18983	6.1676	6.15801	6.21619	6.61091	6.48905	6.72411	6.68955	6.75086	6.01388	6.01692	6.04767	TRUE	-7.65449
1624039_at	334	121	AGCTGGTATTGCCATATGCCTGCGA	872	100	chr3L	6480034	6481441	-	6480570	88907	pm	6.9117	6.12415	6.15702	6.2754	6.30258	6.17938	6.264	5.87604	5.91744	5.82609	6.73477	6.50551	6.60769	TRUE	5.25131
1639857_at	415	121	AGCGATAATACCCTCACGGAACTGA	218	100	chr3L	10656488	10657536	+	10656705	88988	pm	5.95032	6.09518	6.03592	6.07833	6.38973	6.44399	6.39713	5.98368	6.04771	5.98414	6.62264	6.71232	6.52785	TRUE	4.8324
1631503_at	417	121	AGCGCATCAACCCTGAACCGAGGAA	37	100	chr2R	17771005	17813856	+	17771041	88990	pm	7.17197	8.22445	7.80038	7.90319	7.52471	7.23413	7.23264	7.14167	6.71941	6.71948	7.70612	8.74304	8.51425	TRUE	3.52335
1634741_at	434	121	AGCGGCTTAGCTCGGATTTACCTGA	1325	100	chr3L	14562642	14575270	+	14563966	89007	pm	10.6641	7.23892	7.11005	7.40241	7.64788	7.24008	7.65728	6.45103	6.41001	6.3543	7.65688	7.86167	7.54079	TRUE	7.62816
1623175_at	468	121	AGCGGCTATACGAACAGGGCATACT	384	100	chr2R	17644931	17645483	+	17645314	89041	pm	6.05767	6.09099	6.06156	6.16382	6.61141	6.35561	6.29706	5.93255	5.92454	5.93202	6.4349	6.40073	6.41181	TRUE	6.04112
1626205_s_at	529	121	AGCGATGTTCGCTCGCATGGAAGGA	1518	58.03	chrUextra	14612123	14984929	+	14613640	89102	pm	11.9105	11.8975	12.0943	11.7613	11.4116	11.3764	11.7093	11.3819	11.3998	11.6204	11.9493	12.0715	12.1099	TRUE	3.58402
1639138_at	548	121	AGCGAGCTCAACTTTTCCAGCGATC	3068	100	chr3R	20014869	20019145	-	20016078	89121	pm	6.59513	6.546	6.35319	6.34242	6.0058	5.99552	6.09008	5.97014	6.07143	6.06353	6.47753	6.63992	6.5164	TRUE	3.95493
1633484_at	568	121	AGCGGTGCTCGATGTTATCCAGGGC	885	100	chr3L	8318755	8323216	+	8319639	89141	pm	7.34358	6.68731	6.70019	6.62264	6.51833	6.74798	6.51561	6.93547	7.00463	7.12543	6.26737	6.45681	6.47417	TRUE	-3.97722
1635375_at	615	121	AGCGGATGCGGATTTCTCGATCTAC	874	100	chr3R	16740022	16753344	+	16740895	89188	pm	8.89948	10.1239	10.066	10.0617	10.1544	9.20242	9.62129	10.3826	10.3576	10.483	9.65939	9.85873	9.42906	TRUE	-3.79358
1638483_at	625	121	AGCGTACATTTTGGATCGTGAAGAA	1454	100	chrX	7746534	7748246	-	7746793	89198	pm	6.27024	6.70578	6.88445	6.88019	6.57523	6.86602	6.61592	6.71923	6.64533	6.65391	6.01525	5.90758	6.00408	TRUE	-6.25522
1641570_s_at	643	121	AGCGTTCTCTGCGAGCCTGCAAATA	1578	99.95	chr2L	20456850	20459090	-	20457513	89216	pm	6.42526	6.54318	6.54938	6.30115	6.37379	6.48014	6.71545	7.13911	7.02202	7.37149	6.2129	6.25608	6.1943	TRUE	-5.4846
1638469_s_at	678	121	AGCGCTCGGCTCTCGTGTTTTCGGG	7170	99.77	chr2RHet	2204719	2212330	+	2211888	89251	pm	13.9498	13.4206	13.5872	13.5898	13.4384	13.4242	13.566	13.6434	13.5832	13.6416	13.1284	13.2794	13.146	TRUE	-3.60062
1635722_at	91	121	AGCTGAGTTTCAAATGCGTGGTATC	225	100	chr3L	13175303	13179384	-	13179160	88664	pm	6.3219	7.49548	7.02478	7.70185	6.66786	6.48683	6.82844	6.24966	6.25715	6.20218	7.32701	7.566	7.77576	TRUE	6.57186
1635354_at	155	123	ACCACTCTACGGCTATTGCAGTTTA	2477	100	chr2L	18670883	18675094	-	18672618	90192	pm	8.32271	7.24295	6.96189	7.63769	6.7811	6.98501	7.69974	6.82003	6.82257	6.54909	7.78381	7.40365	7.94275	TRUE	3.85702
1633464_at	189	123	AGCGATGCTGTGGTACGTCCTTGAA	390	96.15	chr2L	9367705	9368279	+	9368094	90226	pm	7.02797	6.38909	6.48611	6.61919	6.57113	6.51912	6.59355	6.16368	6.24147	6.36599	6.94434	7.06676	6.81564	TRUE	4.19104
1641369_at	195	123	AGCCGACTTGGAAGCAACATTCGTT	2169	100	chr3L	23119130	23125311	+	23121298	90232	pm	8.97302	7.4542	7.0318	8.15007	7.58481	6.8249	7.56171	6.83629	6.6668	7.02583	8.52806	9.02521	9.51995	TRUE	5.8233
1633477_at	201	123	AGCGAACTATTCAGTCATTCCAGCC	2691	100	chr2R	17386403	17389475	-	17386785	90238	pm	6.04115	6.13207	6.095	6.17006	6.35726	6.42552	6.69779	6.08276	6.03695	5.92671	6.89226	6.57633	6.57956	TRUE	3.61398
1633155_at	299	123	AGCGAACAAATCACCGCAGCAGCAG	33	100	chr3L	8156695	8157460	-	8157428	90336	pm	7.64089	8.50274	8.44529	8.8631	9.52948	9.96344	8.63202	9.54965	9.33054	9.55759	8.81357	8.30137	8.57527	TRUE	-3.88572
1629061_s_at	373	123	AGCCCGCAAGCCCAATATTTTTATG	1852	100	chr3L	9366030	9368070	+	9367881	90410	pm	6.38407	6.9153	6.86708	6.97805	7.0068	6.65167	6.44638	6.52726	6.74072	6.72515	7.65251	7.71915	7.88106	TRUE	6.52018
1637518_at	429	123	ACCATGGTGCACTCCGATTTCGGAA	1585	100	chr2L	8705571	8707442	+	8707155	90466	pm	6.31141	6.04832	6.03869	6.08759	5.91923	5.91219	6.00474	6.04351	5.95937	5.96159	6.32712	6.36753	6.41519	TRUE	3.54564
1624249_at	43	123	AGCGTTGTATTGTCCGAATCTGGTC	367	100	chrX	2762195	2764260	-	2763894	90080	pm	6.41476	7.4023	7.3378	7.4464	6.50882	6.737	8.06363	6.94773	6.62104	7.06155	5.77072	5.76118	5.77764	TRUE	-5.47497
1634506_s_at	464	123	ACCAATGGCCAGTAATACCCGACAA	290	100	chrX	17202771	17207144	+	17203060	90501	pm	6.32865	6.32062	6.29376	6.17424	6.40311	6.46918	6.33142	6.37777	6.59312	6.34386	5.8217	5.79543	5.81082	TRUE	-4.23536
1627952_a_at	474	123	AGCCGGAAGATCGAGGAACGCCTTT	1401	100	chr2R	11184268	11185834	-	11184434	90511	pm	7.90855	6.83119	6.95164	6.97393	7.5333	7.35121	7.04163	6.47898	6.4543	6.46465	7.77099	7.48518	7.67306	TRUE	7.63185
1638766_at	498	123	AGCCGGGCCCAGTCGAGTATATGGC	367	97.01	chr3R	23042946	23043774	-	23043408	90535	pm	6.45192	6.46914	6.38571	6.44314	6.20095	6.15889	6.12289	6.09649	6.08996	6.03388	6.50226	6.53196	6.45414	TRUE	4.21744
1626944_at	505	123	ACCATCTTCATCCATGGCCAAGTCA	154	100	chrX	10397204	10397547	+	10397357	90542	pm	6.09106	6.06793	5.9268	6.09917	5.89143	5.91984	5.99593	5.81443	5.83831	5.9234	6.47108	6.77458	6.92151	TRUE	4.17729
1628570_at	539	123	AGCCCAATCCTGGTATAGGCACCTA	970	100	chr2R	17660849	17662330	+	17661818	90576	pm	7.69208	6.58727	6.37506	6.94252	7.30068	7.06822	6.87683	6.0103	6.03467	5.98964	7.52428	7.39403	7.38145	TRUE	12.0944
1634917_at	541	123	AGCGCTGCAATCTGCGGTAACGTGT	898	100	chr3L	1667189	1668678	-	1667781	90578	pm	8.43948	7.38642	7.37728	7.66226	6.78999	7.53555	7.25018	12.1997	9.92135	10.5954	6.67471	6.59232	6.56185	TRUE	-5.75357
1627662_at	542	123	AGCGCGCCATTTGGTGGACCGAGTA	1419	100	chr3R	6996520	6998386	-	6996968	90579	pm	6.38828	6.48385	6.44704	6.39097	6.43773	6.63825	6.55893	6.57497	6.63639	6.61919	6.20291	6.11038	6.23528	TRUE	-3.82474
1625237_at	568	123	AGCCGCTGTCGAAAGTTGCCAGACT	962	100	chr3R	24310373	24311720	+	24311334	90605	pm	11.2967	9.88657	10.8973	10.2713	10.3049	10.3056	10.8101	10.8284	11.1654	11.4448	7.79407	7.7581	7.67759	TRUE	-13.526
1641462_at	573	123	AGCGCTCCCATGATCATAACCAGAG	422	100	chr3L	2262972	2263546	+	2263393	90610	pm	6.10733	5.9727	5.98964	6.03291	5.98482	5.85322	5.8672	5.80667	5.79845	5.84304	6.12307	6.21335	6.2238	TRUE	3.53508
1640598_s_at	578	123	GGCCCGTAAGGCAGAACAATTTGGT	1760	100	chr3R	7592091	7594189	-	7592430	90615	pm	5.90107	5.91417	5.94436	5.85329	6.14536	6.25774	6.0783	6.55148	6.36567	6.48106	5.96851	5.90647	5.93511	TRUE	-4.16435
1626103_at	594	123	AGCCCGTGTTCGTCAATGTGGTCAA	536	100	chrX	8375946	8377093	+	8376481	90631	pm	11.1196	6.41279	6.30617	6.82344	6.51147	6.45949	6.62558	6.46307	6.29324	6.55219	11.2124	8.61016	9.34315	TRUE	3.87246
1634628_at	638	123	AGCCTGCCTTAGAATCCATACATAC	767	100	chr2R	17178418	17179683	-	17178917	90675	pm	5.81721	6.37392	6.27722	6.18103	6.31308	6.46274	6.44065	7.50525	7.38957	7.34507	5.99901	5.93808	6.05061	TRUE	-11.0875
1637652_a_at	684	123	AGCGCAGTTCGCAGTCGCAGAACAA	242	100	chr2R	17470704	17471721	+	17470945	90721	pm	9.34999	9.64024	10.1982	9.69895	9.37054	9.46959	9.06645	9.77764	10.1565	9.88904	9.40666	9.16007	9.19199	TRUE	-3.33138
1623892_at	100	125	AGCCTGGACATGACTCCGCGGGAAG	1089	100	chr2L	4683049	4684459	-	4683371	91601	pm	6.05437	6.22627	6.21105	6.14768	6.23431	6.12064	6.13906	6.71677	6.78235	6.88058	5.95119	5.92189	5.94352	TRUE	-7.21152
1641723_a_at	200	125	AGCCGTCGGCCAAGCAACTAAGTGT	1699	100	chr3L	9333553	9341434	+	9335251	91701	pm	6.35814	6.2461	6.264	6.28556	6.25692	6.31331	6.13999	6.59083	6.71099	6.68555	6.07068	6.00047	5.98482	TRUE	-5.59012
1633271_at	227	125	AGCCGCTTTCAAGGCATTGGGCTCA	522	100	chr2R	10099057	10102353	-	10101832	91728	pm	6.32632	6.09518	6.12088	6.2451	6.18885	6.1503	6.09395	5.82471	5.80126	5.78461	6.6809	6.46282	6.38155	TRUE	4.40017
1628880_at	242	125	AGCCCTCACATCATAGTCTTATTTA	381	100	chr3R	6598399	6603083	-	6602703	91743	pm	5.93769	5.8511	5.90138	5.84991	6.14536	6.06376	5.99951	6.11923	6.1093	6.16437	5.8521	5.82094	5.82535	TRUE	-3.32727
1639362_s_at	251	125	AGCCCATTCACCTGCAGCATGAGGA	98	100	chr2R	15175526	15176156	+	15175623	91752	pm	6.51628	6.49014	6.57406	6.55701	6.31551	6.44065	6.48292	6.75063	6.96088	6.90541	6.44858	6.33175	6.34911	TRUE	-3.47329
1627369_at	254	125	AGCCGCTCCGAGCACAAGTTTGCAC	70	100	chrX	21126314	21126611	+	21126383	91755	pm	9.98095	9.2618	9.45259	9.1631	9.64986	10.2978	9.62348	9.27763	10.1979	9.86084	6.56751	6.31684	6.28684	TRUE	-9.5927
1629308_at	259	125	AGCCCATTGGAAAAGCCGCATTCTA	734	100	chr3R	22842934	22844004	-	22843271	91760	pm	6.50451	7.20513	7.60315	7.30473	7.28935	7.90509	7.99812	8.51952	8.96236	8.68116	6.6765	6.28351	6.36545	TRUE	-9.25252
1630525_at	275	125	AGCCGCAGCAAAGCAACCGCAAGGT	86	100	chrX	11622621	11622847	-	11622762	91776	pm	8.6289	9.96564	9.92985	9.97549	11.1755	11.0175	10.1951	11.2428	10.8529	10.6791	9.44684	8.88497	8.8682	TRUE	-5.75422
1627169_at	287	125	ACCAAAGCTGGCTATGCTCTGGATG	1160	100	chr2R	18096506	18098247	-	18097088	91788	pm	5.9535	6.00876	6.01782	5.91945	5.89026	5.99073	5.94253	6.16979	6.3002	6.20218	5.82095	5.82413	5.83617	TRUE	-3.62378
1641406_at	292	125	AGCCATCACCTACGCAATTTTATTA	1528	100	chr3R	17939148	17940936	+	17940675	91793	pm	6.06115	6.23092	6.48744	6.26318	6.30832	6.59598	6.78535	6.43863	6.74559	6.93142	5.99218	5.95226	6.02559	TRUE	-3.32175
1637853_a_at	295	125	AGCCGCAGCGTAGAATGCCCTATTT	2099	100	chrX	10132276	10148337	-	10146239	91796	pm	5.88026	6.34737	6.66235	6.30485	6.52429	6.60157	6.54467	7.35306	6.75534	6.84189	5.92772	5.87185	5.87193	TRUE	-4.24445
1624801_at	362	125	AGCCGCTAGGGTGACAATCTCTTTA	833	100	chr3R	2422785	2423744	-	2422912	91863	pm	6.29706	5.95925	6.14663	5.95565	6.54027	6.70362	6.19302	6.37014	6.28081	6.30936	5.85661	5.83992	5.84194	TRUE	-4.8894
1637059_s_at	372	125	AGCCCTAAGCTAGTGAGTGTGCCAA	1531	100	chr3L	5743121	5745330	-	5743800	91873	pm	6.33274	6.71608	6.75826	6.68321	6.68774	6.82735	6.6765	7.1944	7.22983	7.13256	8.81549	8.76245	8.82053	TRUE	15.5143
1635231_at	417	125	AGCCGCGTCGCGAAAGTCTCAATAG	269	100	chr2L	11858825	11859350	-	11859082	91918	pm	7.69664	7.21793	7.69632	7.6524	6.66079	6.77792	7.17581	6.52069	6.38247	6.6298	7.57567	7.78416	7.41441	TRUE	5.43415
1640318_at	441	125	AGCCCCAGCTGGTGAATAACTATAG	467	100	chr3R	26632847	26633701	+	26633313	91942	pm	5.84732	5.9467	5.89489	5.92754	5.87795	5.88189	5.89955	5.79359	5.75899	5.76	6.34987	6.51137	6.41295	TRUE	5.52172
1641120_at	443	125	AGCCGACCTTGAAGCATATACACAT	2829	100	chr2R	18270640	18281527	+	18273468	91944	pm	6.33274	6.83119	6.66101	6.72741	6.84055	6.93425	6.54952	6.2991	6.53973	6.35721	6.93219	6.91092	7.07976	TRUE	3.5992
1625697_at	494	125	AGCCAATTCGATCCGGAGCGTTTCT	1490	100	chr2R	8073167	8075934	+	8074656	91995	pm	7.64089	7.05361	7.253	6.70588	6.63237	6.54554	6.74619	8.20378	7.45281	7.62043	6.12514	6.11885	6.12383	TRUE	-5.49733
1635032_a_at	523	125	AGCCGATTCCGATATTGTGCGCCGA	479	100	chrX	2785994	2787916	+	2786472	92024	pm	7.11182	7.92716	7.88248	8.1714	7.33978	7.74051	7.6632	7.79487	8.2269	8.18323	6.05914	5.97777	6.08417	TRUE	-9.60715
1636336_at	547	125	ACCAAAGTTGCTGCCGGTCAGGACT	843	100	chrX	21875565	21876837	+	21876407	92048	pm	7.32296	7.65398	7.14565	7.45484	6.91298	6.99885	7.29249	7.75336	7.53384	7.57745	7.16499	6.99705	7.02908	TRUE	-3.60729
1640186_at	576	125	AGCCGCAGTCTGGATTCGAGTAACA	124	100	chr3L	19322838	19324017	+	19322961	92077	pm	7.6696	7.39558	8.08702	7.1022	7.76719	8.19424	7.75682	8.55119	8.10891	8.58015	6.55693	6.48785	6.50306	TRUE	-8.47133
1633456_at	577	125	AGCCGCAGGCAGGATGAAGGATAAA	492	100	chrX	9840531	9842216	+	9841022	92078	pm	6.48351	6.40516	6.30944	6.55917	6.60709	6.59908	6.29201	6.15363	6.2924	6.28607	6.77669	6.91303	6.74548	TRUE	4.09655
1641307_at	652	125	ACCACGACGACTCCGAAGCCTAAAG	164	99.32	chrX	2779218	2779944	-	2779781	92153	pm	8.80706	10.2557	10.2497	10.0124	8.95452	9.34903	9.82565	10.0379	10.9047	10.7441	7.66454	7.40982	7.351	TRUE	-8.74119
1633358_at	661	125	AGCCATAACTCTTTGCAACTCGAAC	4187	99.79	chr3R	25406766	25411081	+	25410952	92162	pm	5.77943	6.01933	6.1383	5.95247	6.16472	6.18798	6.13044	6.29723	6.39459	6.44934	5.752	5.76343	5.76227	TRUE	-5.41532
1623005_at	669	125	AGCCAGCGAGACCACGAACTCCATG	317	100	chr3R	8122929	8123666	-	8123350	92170	pm	7.69664	8.79207	8.24359	8.19669	9.08601	8.57193	8.12307	8.72755	9.0866	9.45018	8.28373	7.81553	7.85616	TRUE	-3.37437
1624737_at	695	125	AGCCTACTTTTCCATTTCCAGAGAC	838	61.07	chrUextra	5186009	5186854	+	5186846	92196	pm	7.43246	8.63202	9.52133	8.18602	6.85026	7.39769	8.99235	9.33596	9.74209	10.1361	7.2901	7.3747	8.20492	TRUE	-4.78161
1629469_s_at	114	127	AGCCTCGCCATTTGCCAATATATTT	2424	100	chr3L	12817981	12836205	-	12833782	93079	pm	7.75463	8.597	8.39117	8.21579	7.34957	7.67582	7.90955	8.29665	8.04033	8.03449	7.35563	6.80004	7.22066	TRUE	-3.86397
1638395_at	121	127	ACCAATCTCATCTAGTTGCATTACG	648	100	chr2L	18208413	18209237	-	18208590	93086	pm	6.03111	6.22298	6.19274	6.49458	6.40191	6.28627	6.20214	5.7846	5.79041	5.77748	6.52122	6.47392	6.82152	TRUE	4.5893
1631154_at	145	127	ACCAGTGTTTGTACATCCCCTACGG	478	100	chr2R	8841060	8842680	+	8841537	93110	pm	6.36034	5.99268	5.99414	6.095	6.4542	6.22404	6.16559	5.8283	5.84798	5.82954	6.53476	6.31684	6.32118	TRUE	3.90538
1639362_s_at	151	127	AGCCAACATTTTCGAACGCTTCGGA	330	100	chr2R	15175526	15176156	+	15175855	93116	pm	6.52104	6.60537	6.66235	6.49886	6.24618	6.27897	6.30634	6.14775	6.22722	6.23349	6.57117	6.5362	6.62145	TRUE	3.48573
1639940_at	182	127	ACCAGAAGAGATTCAATTCAACCAA	3019	100	chrX	16104630	16110767	-	16107749	93147	pm	6.19585	6.91213	7.04884	6.77903	6.59083	6.60971	6.61465	6.78951	6.79482	6.80458	7.29762	7.13905	7.33479	TRUE	3.53813
1640570_at	198	127	ACCAAATCCCTTTCGACAACCAGAG	432	99.11	chrUextra	8205362	8205812	+	8205793	93163	pm	12.9548	12.8628	12.9454	12.8912	12.7603	12.523	12.6687	12.4937	12.1992	12.278	13.1304	13.1153	13.1732	TRUE	5.10716
1636940_x_at	199	127	ACCAAATCCCTTTCGACAACCAGAG	432	99.11	chrUextra	8205362	8205812	+	8205793	93164	pm	12.8973	12.9016	13.0132	12.8364	12.716	12.5895	12.8132	12.4763	12.2991	12.1997	13.114	13.1085	13.2398	TRUE	5.12947
1624832_s_at	266	127	ACCTTTTAAAATTCCGCTCACGCAG	147	94.97	chr2L	1772556	1778753	+	1772702	93231	pm	8.65472	11.1506	11.19	10.6245	6.90842	8.11202	9.2354	10.3513	11.4559	11.2884	7.17654	8.69739	8.82985	TRUE	-3.98409
1636412_at	273	127	ACCATTGCTCGTTTAAAATTGTTCG	2712	98.93	chr3R	5843964	5867720	-	5865009	93238	pm	6.75644	6.58573	6.87308	6.47487	6.43397	7.12975	7.23093	7.38921	7.20146	7.26003	5.92656	5.89518	5.99637	TRUE	-10.1003
1625792_s_at	326	127	AGCCACAGAAAGATAGCCGCCATTT	883	100	chr3L	18814272	18815454	+	18815154	93291	pm	6.53755	6.59705	6.45671	6.45224	6.74055	6.90398	6.57082	7.43934	7.26376	7.68055	6.44781	6.29299	6.28733	TRUE	-5.54184
1639454_at	365	127	AGCCAGCACCGATTTCCAAGAAGAC	805	100	chr2R	13943567	13944564	-	13943760	93330	pm	6.75644	7.962	7.79847	7.55037	8.62438	8.26312	8.40074	8.01541	8.15682	8.65908	7.35441	7.11328	7.24028	TRUE	-3.75284
1639488_at	414	127	AGCCACTGATCGCATCCAATGTGCT	1121	99.69	chr3L	11456669	11458407	-	11457287	93379	pm	6.46784	6.28899	6.36348	6.22061	6.2404	6.42453	6.32821	6.66526	6.57797	6.66324	6.06932	5.97835	6.01435	TRUE	-5.63275
1639226_at	462	127	AGCCACATGGTCACCGGGCTTCCTG	148	100	chr3R	10320242	10321263	-	10321116	93427	pm	6.75644	6.38422	6.72437	6.33845	6.62655	6.87516	6.67503	6.83402	6.84439	6.88837	6.12514	6.05054	6.06335	TRUE	-7.87759
1624056_a_at	483	127	ACCACCGAACCGCAGCGTATGGAAT	3304	99.26	chr2L	16235619	16239923	+	16238922	93448	pm	10.5813	9.58226	9.26314	10.0656	8.87793	9.025	8.75924	8.60347	8.85496	8.41036	10.2063	10.2491	10.424	TRUE	7.7686
1633827_at	506	127	AGCCACCACAGTGAAGGATCCAGTT	590	100	chr3R	13439559	13440529	+	13440148	93471	pm	6.58306	6.30936	6.10396	6.33024	6.22587	6.12627	6.09924	6.07077	6.1142	6.08853	6.6284	6.60017	6.71162	TRUE	5.25002
1627772_at	555	127	ACCTTGCCACTTTTGCTTTGGGAAG	293	100	chrX	12401040	12402147	+	12401332	93520	pm	8.95518	7.38018	7.51405	7.23897	6.64211	6.97799	7.23264	7.64056	7.81765	7.86344	6.19647	6.09015	6.16035	TRUE	-11.2174
1628834_a_at	558	127	ACCATCTGCTATTGTCTACCTTAAG	1716	100	chr2R	10156276	10158159	-	10156444	93523	pm	6.02608	6.00233	5.949	5.86156	5.8711	6.08513	6.2031	6.34262	6.32348	6.33337	5.75521	5.78525	5.77308	TRUE	-6.98976
1623469_s_at	584	127	ACCACAACAACGACATCTTCAGATG	2495	81.15	chrUextra	25852842	27833247	+	25855336	93549	pm	12.2368	11.9419	12.0108	12.1442	12.5861	12.0646	12.298	12.0834	12.0562	12.0475	12.5572	12.6252	12.6587	TRUE	5.41346
1632351_at	589	127	ACCAGGACACTGCTAAATACCACTC	469	100	chrX	4135998	4136840	-	4136372	93554	pm	6.19029	6.25339	6.28386	6.3722	6.52194	6.56844	6.29817	6.21278	6.1972	6.22877	7.72157	7.69249	7.58958	TRUE	13.0919
1638429_at	593	127	AGCCAAGTGTCTACTACCTGAGCAA	299	100	chr2R	6298274	6298718	-	6298420	93558	pm	6.53267	6.14997	6.18632	6.3396	6.39814	6.22308	6.2488	5.82306	5.80057	5.85008	6.8091	6.66793	6.66581	TRUE	7.4391
1624606_at	615	127	ACCACCATCATGTGGAACCACTGCA	122	100	chr3L	16307626	16308047	+	16307747	93580	pm	6.15312	6.44541	6.50967	6.55151	6.32987	6.09398	6.43397	6.02664	6.07995	6.03228	6.76407	7.02263	6.991	TRUE	5.74015
1630842_s_at	629	127	ACCAGCCAAACGGATCCTACGAAAG	269	100	chrX	13078607	13079006	+	13078875	93594	pm	8.77323	9.19713	9.6867	9.00291	9.51932	9.28546	9.38507	10.6465	10.547	10.747	9.05289	8.2726	8.82269	TRUE	-6.25584
1638552_at	631	127	ACCACTACCACTGTCTGTGTATGCA	987	100	chr2R	16618512	16623293	+	16619498	93596	pm	6.25612	6.17369	6.22708	6.37414	6.19483	6.14927	6.29494	5.78697	5.76566	5.8142	6.39373	6.52405	6.58455	TRUE	5.55682
1636650_at	640	127	ACCACAAACGTTTCTCAACACACTT	1658	100	chr2L	18485486	18487710	+	18487143	93605	pm	5.83987	5.96419	5.99503	5.87926	6.16592	6.1908	6.05804	6.45308	6.44731	6.56594	5.82492	5.80906	5.83728	TRUE	-6.0707
1641522_at	644	127	ACCAACGATGGTGTCATTCATACAG	49	100	chr3L	3714132	3714567	+	3714180	93609	pm	6.66931	6.55587	6.64388	6.80946	7.12048	7.01394	6.89103	6.69271	6.41283	6.40639	9.34894	8.15939	8.11286	TRUE	4.19504
1623142_at	655	127	ACCTTATCTGGCTGGACTTGATGAC	114	100	chrX	18015277	18023211	+	18015390	93620	pm	6.11839	6.85498	6.72566	6.79573	7.22814	7.56028	8.03857	7.48746	7.05488	7.09675	6.32632	6.45224	6.57827	TRUE	-3.36851
1640408_at	700	127	ACCAAGACATCGGTGTTTGTGAAGC	88	100	chr3L	4231022	4232515	-	4232428	93665	pm	6.23292	6.34857	6.31188	6.38696	6.26292	6.11084	6.09008	6.06045	6.07143	6.23257	6.6655	6.75845	6.79841	TRUE	4.48033
1629492_s_at	85	127	ACCAGCACCCGTTTCGGAGTATCTG	880	100	chr2L	21232483	21236733	-	21235854	93050	pm	6.62286	6.33265	6.31765	6.19572	6.38342	6.69496	6.5253	8.25184	7.21686	6.93142	5.93457	5.86477	5.88151	TRUE	-3.33461
1635694_at	100	129	ACCAAATGTATTGCCCTCTGCAAGG	900	99.48	chr2R	6240872	6241889	+	6241771	94529	pm	6.5069	6.78266	6.45161	6.26049	6.58117	7.1649	7.20882	7.69903	8.1484	7.60176	5.89331	5.84588	5.84157	TRUE	-8.17629
1626935_at	145	129	ACCAGTTGCTTAAGATGTTTTCCAA	366	100	chr3L	6142641	6143063	+	6143006	94574	pm	7.22001	7.27991	7.22666	7.14029	6.58973	6.69634	7.56578	7.02897	7.40372	7.22791	6.50057	6.33265	6.56707	TRUE	-3.78901
1638491_at	170	129	ACCTCCGCGATGTGTGTTCAAGTTA	921	100	chr3RHet	242393	419095	-	418175	94599	pm	10.4586	8.58277	8.1226	8.3824	9.55599	8.46364	8.00031	6.88828	6.63398	6.7317	7.5548	7.8734	7.74509	TRUE	5.15945
1630646_at	186	129	ACCACCACTCCATTTATGCGAATAG	415	100	chr2L	6623891	6625001	+	6624305	94615	pm	6.26045	6.34357	6.16551	6.46138	6.21278	6.21028	6.31777	5.85526	5.94688	6.0145	6.89002	6.53538	6.74984	TRUE	4.29508
1628151_at	195	129	ACTTTTGTCCGGTTCCATCAATGGA	168	99.15	chr2L	16955655	16966831	-	16966664	94624	pm	6.21949	6.15447	6.11775	6.03839	6.06172	6.2469	6.21693	6.48802	6.55656	6.38755	5.77416	5.78577	5.77873	TRUE	-5.85092
1633031_at	233	129	ACCAGCGTCAATTCCCATATCGATT	739	100	chr2R	11828205	11828988	-	11828250	94662	pm	6.83726	6.35469	6.41496	6.58639	6.22587	6.12627	6.3599	5.83895	5.81524	5.93616	6.95755	7.03802	7.33605	TRUE	6.52941
1630330_at	260	129	ACCGAGGCACTGATGAACCGATTCC	63	100	chr3R	20884799	20885439	-	20885377	94689	pm	7.26821	6.24013	6.33002	6.24174	6.70829	6.67705	6.58465	6.99014	6.85786	7.02291	6.34079	6.32655	6.44139	TRUE	-4.44542
1633483_a_at	29	129	ACCATGGTCCCAAGCCGGTTGAGGA	949	100	chrX	19499190	19505226	+	19500138	94458	pm	6.26837	6.41646	6.43719	6.26225	6.27334	6.26682	6.38047	6.57156	6.39856	6.54909	5.83127	5.83936	5.88407	TRUE	-5.16382
1626395_at	303	129	ACCAGTATCTGTGTACATTCCCGCA	129	100	chr2R	10940773	10942434	-	10942306	94732	pm	6.59513	6.46135	6.45414	6.30754	6.20095	6.48802	6.45213	7.41949	7.84558	7.56871	5.7617	5.75736	5.76172	TRUE	-9.49672
1634486_at	324	129	ACCTCTGTCAATCTAACTGGCTTGG	2089	100	chr2R	8239345	8242797	+	8241433	94753	pm	6.8345	6.78431	6.93011	6.81564	6.54711	6.52153	6.96196	6.78838	6.86788	6.80884	7.57882	7.4966	7.9745	TRUE	3.92524
1640169_s_at	328	129	ACCTTTTAGCAAGCAGTCTGTCTGA	2217	100	chr3R	24425528	24430817	+	24427744	94757	pm	5.95032	5.86025	5.93971	5.87651	6.06935	6.07736	6.02974	6.41279	6.38997	6.33541	5.87023	5.84319	5.8773	TRUE	-5.41423
1641307_at	36	129	ACCACTCCAAAGCCCGATGATGATG	371	99.32	chrX	2779218	2779944	-	2779574	94465	pm	6.89497	8.643	8.76336	8.50274	7.0068	7.50305	8.2647	8.43702	8.54809	9.05495	5.95262	5.94815	6.06507	TRUE	-10.1921
1634491_at	403	129	ACCAGCTGTCCTGACGCAGTTGATA	261	97.35	chr3R	13422299	13430918	-	13430658	94832	pm	6.19966	6.28195	6.44089	6.18711	6.28172	6.36245	6.38719	6.66761	6.4722	6.737	6.09989	6.1147	6.09365	TRUE	-3.4952
1641460_at	455	129	ACCTTCACTTCCCTTGAAACATGTT	789	100	chrX	5226777	5228568	+	5227565	94884	pm	6.39681	7.03279	6.62661	7.15915	6.54711	7.2452	7.37728	7.12803	7.25294	6.97027	6.22964	6.10978	6.32869	TRUE	-5.15537
1636818_at	457	129	ACCTTCTCTGCGGACGGAATACTGA	463	100	chr2L	10091581	10092235	-	10091773	94886	pm	6.28074	6.48766	6.46637	6.85406	6.23186	6.24293	6.47599	5.98506	5.97339	5.98882	6.72785	6.79351	7.13594	TRUE	4.59313
1631002_at	507	129	ACCATTTCAATTGCCCTGTGCCTAA	58	100	chr3L	6141070	6141715	+	6141127	94936	pm	7.16211	8.40783	8.83423	8.29004	6.64077	7.18002	8.56995	8.61461	9.51087	9.71802	6.83245	6.70356	6.84189	TRUE	-6.04602
1633097_at	6	129	ACCAGAGCGTCAAGTTCCACCACTA	215	100	chrX	1263392	1264086	+	1263606	94435	pm	6.8176	8.29032	9.01367	8.03837	8.03454	7.38102	7.76577	6.99292	7.06046	7.40184	9.8072	9.26668	9.62803	TRUE	8.83966
1626935_at	60	129	ACCACACAGCTCCAACATGAAATTC	48	100	chr3L	6142641	6143063	+	6142688	94489	pm	6.28277	7.37223	7.08195	7.19303	6.95813	6.47349	7.09872	7.85046	7.30079	8.19705	6.39081	6.43397	6.58399	TRUE	-3.89099
1631074_at	627	129	ACCTGATGACACACTTACAACTCGA	1091	100	chr2R	12057104	12058354	-	12057264	95056	pm	6.57109	6.04059	6.17884	6.22495	6.59334	6.51368	6.39605	5.76085	5.82988	6.02974	6.88886	6.90137	6.89713	TRUE	6.77999
1623795_at	635	129	ACCGGCCGTTCCATTACTGATAAGG	1117	100	chr3R	8058574	8060406	-	8059290	95064	pm	6.21144	6.08206	6.25203	6.02262	6.13511	6.37701	6.264	6.56401	6.3798	6.41519	5.82812	5.82935	5.84763	TRUE	-4.87114
1640831_at	654	129	ACCTAGACACGGTCAACTGGGATGT	551	100	chr3L	4179541	4181801	-	4181251	95083	pm	6.1351	5.97895	6.06962	5.94996	6.00348	6.16944	6.17841	6.49202	6.35469	6.30729	5.8695	5.85444	5.87667	TRUE	-4.11438
1636449_at	657	129	ACCGGATGCGAGCTGTTTAGACGAT	1704	100	chr2L	8965133	8967028	+	8966836	95086	pm	7.77756	7.40644	7.2448	7.13451	8.22226	7.98415	7.78514	9.81995	9.16074	9.03667	8.04043	7.56483	8.08277	TRUE	-3.95982
1638372_at	666	129	ACCGATGGGAGCAACTCTGTTCCAA	798	100	chr3L	2171776	2172773	-	2171976	95095	pm	5.91184	6.04496	6.03765	6.0474	6.05731	5.94794	5.93164	5.87301	5.83756	5.92096	6.25508	6.20477	6.2445	TRUE	3.62388
1630233_at	707	129	ACCTATCTGGTTGGATGCACCTACA	473	99.57	chr3R	11520991	11522282	+	11521463	95136	pm	6.81198	7.59579	7.85824	7.11782	6.62806	6.88968	7.54989	7.35959	7.48347	7.47702	6.91667	6.95434	6.99362	TRUE	-4.18025
1641392_at	729	129	ACCCCAACTCGCAGGTCAAGGACGA	650	100	chrX	1887255	1888227	+	1887904	95158	pm	6.42103	6.91971	6.82055	6.76085	7.00837	6.69271	6.6269	6.32433	6.42997	6.35619	7.75094	8.31037	8.03637	TRUE	7.08673
1639004_at	75	129	ACCAAACCATGTCCAGATTCCGATT	1820	99.36	chr2L	4283150	4305695	+	4284969	94504	pm	6.1351	7.25247	7.0929	7.48247	7.64271	7.39769	7.60697	6.15193	6.13975	6.22398	7.42492	7.63387	8.12107	TRUE	5.59295
1637599_at	81	129	ACCATCCTGTCTATTTCCTTGGGTG	5200	100	chr3R	23091951	23098069	-	23092870	94510	pm	6.4609	6.2545	6.08332	6.25436	5.89367	5.84867	5.89251	5.80667	5.80354	5.80711	6.30128	6.28165	6.50229	TRUE	3.95463
1639237_at	82	129	ACCACCGACTACATTCACTTATTTT	536	100	chrX	914906	920736	-	920201	94511	pm	6.0228	6.08867	6.17701	6.13161	6.31308	6.08609	6.02643	5.84255	5.95733	6.08342	6.80586	6.75415	7.22639	TRUE	4.1179
1629350_at	116	13	ATTCTCAATCGGATTGGAGCCCGAG	52	100	chr2L	9436952	9437183	+	9437003	9633	pm	5.89513	6.27954	6.285	6.02426	6.23066	6.05724	6.18328	6.53892	6.48385	6.56953	5.95645	5.93049	5.95082	TRUE	-6.06996
1631803_at	181	13	ATTACTCCTTCTTCAACGACTACTA	2417	100	chrX	12384415	12386933	+	12386831	9698	pm	6.1351	6.2461	6.50098	6.18711	6.45667	6.00216	6.35231	6.93275	6.4253	6.4451	5.78286	5.78008	5.79315	TRUE	-3.4553
1635021_at	224	13	ATTACCTGCAACAAAATGGCCCTGT	4810	100	chr3R	1675415	1682033	-	1677224	9741	pm	6.1093	6.1522	6.17369	6.24786	6.19966	5.81865	5.9813	5.88036	5.8576	5.93616	6.48836	6.37304	6.52333	TRUE	4.70754
1624947_x_at	226	13	ATTACGGACGTTACGGACATTGCGG	58	100	chr2L	14376947	14377130	-	14377073	9743	pm	5.78857	6.63038	6.90281	5.9945	7.17228	6.20154	6.27434	7.90456	7.85196	8.01463	5.82552	5.83266	5.86474	TRUE	-17.4301
1627088_at	236	13	ATTCACCACCAAATGAGCCAGGCGA	366	100	chr3R	17709639	17710176	-	17709811	9753	pm	8.35559	7.69487	8.24615	7.6146	8.00465	7.48544	7.57621	8.19695	8.11808	8.03234	7.49292	7.48623	7.70225	TRUE	-3.57241
1630461_at	286	13	ATTCAACGTGGTGCGTGTTCTGTGC	100	100	chr2L	19946903	19948333	+	19947002	9803	pm	6.66931	6.77344	6.96512	6.82956	6.86692	6.42032	6.37951	6.27195	6.31785	6.47607	6.82686	7.2231	7.14215	TRUE	3.44323
1626127_at	297	13	ATTCATTAAAGCTCTGCCCTCCTAT	1635	100	chrX	17220946	17226437	+	17222580	9814	pm	6.87777	7.38818	7.27368	6.91027	6.32387	6.36969	6.73601	6.88931	7.27462	7.01799	6.1082	6.14402	6.13236	TRUE	-5.07266
1635312_at	319	13	ATTCATTTCGTTACTGTCCAGCACA	3177	100	chr2L	7932600	7935821	-	7932645	9836	pm	9.95577	7.51734	7.68152	8.77896	8.23257	7.7643	8.90512	7.59137	7.34611	7.08416	10.0827	9.72688	9.66476	TRUE	9.33842
1623064_at	333	13	ATATCAAGTTCATGCTGTGAGCTGT	121	100	chr2L	14253033	14253849	+	14253153	9850	pm	6.04115	6.03945	6.07519	6.14088	6.10978	5.87906	5.88785	5.80589	5.77286	5.75863	6.28581	6.3862	6.3274	TRUE	5.41113
1633623_s_at	351	13	ATTAACGCCAATCAAGAGGAGCAGG	250	100	chr2R	14832897	14842951	+	14833146	9868	pm	5.86079	6.24864	6.27722	6.20207	6.43773	6.26183	6.09395	6.9153	6.81058	7.10509	6.07739	6.00752	6.04115	TRUE	-5.68514
1631643_at	44	13	ATTCTTGAGCCCCTTCGTGGGTGCG	96	100	chr3R	8400158	8400452	-	8400357	9561	pm	6.06823	6.24244	6.38186	6.06758	6.12708	6.1013	6.12853	6.42097	6.43277	6.68409	5.98305	5.97622	6.01308	TRUE	-3.33174
1638091_at	458	13	ATTAGAAAGCTTAACCACCCCATCT	2950	100	chr2L	17520888	17524549	-	17521600	9975	pm	6.24827	6.71608	6.83891	7.03222	6.38227	6.29535	6.6809	6.42097	6.43488	6.60393	7.10515	7.44021	7.58077	TRUE	3.98712
1634312_at	473	13	ATTACATTAATCCACGGGCACGCGC	1412	100	chr2L	7594557	7600873	-	7599462	9990	pm	6.27659	6.19452	6.20196	6.15305	6.07146	6.11084	6.12209	6.90082	6.82659	6.91804	5.93639	5.93003	5.96269	TRUE	-9.40121
1633363_at	496	13	ATTAAGTGTCGAATCCCTGACCTGT	2414	99.85	chrX	3859462	3862597	-	3860184	10013	pm	5.85176	5.81153	5.92068	5.89253	5.83754	5.77947	5.8154	5.77129	5.80354	5.84912	6.24082	6.25182	6.26041	TRUE	4.74585
1641340_s_at	513	13	ATTACTATGATTCCGCGGATGAGCA	774	100	chrX	14272909	14273859	+	14273682	10030	pm	6.97269	8.15929	8.02362	8.96989	6.52429	6.94773	8.13857	7.54259	7.63455	7.21727	8.81357	8.87633	9.30398	TRUE	5.6893
1632799_at	519	13	ATTTCGGATTTATGGTCAGTCAGGG	392	100	chrX	13205039	13211105	+	13205430	10036	pm	6.19029	6.00018	5.8443	6.20723	5.96348	5.82907	5.96702	5.78697	5.81219	5.88252	6.62052	6.94464	7.06986	TRUE	5.07851
1630175_s_at	547	13	ATTAGTACGAGTGGGCGCTCCCAGT	73	95.36	chr3L	18959596	18962124	-	18962052	10064	pm	6.21346	5.97475	6.25754	6.01038	6.03565	6.05442	6.11748	6.57801	6.58877	6.45423	5.8906	5.85444	5.85727	TRUE	-5.86285
1641207_s_at	550	13	ATTAACTAGCCTTCAGCCAACAATG	1916	100	chrX	16995310	16998597	+	16997225	10067	pm	5.84882	6.1725	6.16658	6.24174	6.06718	6.12627	6.51328	7.76474	6.64339	7.09354	5.8906	5.8217	5.84804	TRUE	-3.31354
1637304_at	554	13	ATTACCAGGGCCACGAGCAGGACAT	392	100	chr3L	6477152	6478156	+	6477543	10071	pm	6.29499	6.55163	6.63076	6.56969	6.55148	6.73561	6.82704	7.52852	7.54732	7.13586	6.67255	6.68632	6.46795	TRUE	-3.5865
1627742_at	616	13	ATTAGCGCATTTCCCTTGCTCGAAG	1561	100	chr3L	11714019	11721218	+	11715579	10133	pm	6.25428	6.21619	6.07143	6.21877	5.903	5.84484	6.06361	5.91113	5.84274	5.88946	6.25508	6.34518	6.45996	TRUE	3.55918
1640523_at	617	13	ATTAGCAGCAGAATCGTCGGTCGAA	957	100	chr2L	4973977	4975283	+	4974933	10134	pm	5.88172	6.09099	6.17582	6.03839	5.93993	5.96793	6.04475	6.47313	6.50974	6.37504	5.96348	5.98134	5.99362	TRUE	-4.25412
1625697_at	666	13	ATTACATTTAATCTGCGTGCTGAGC	1989	100	chr2R	8073167	8075934	+	8075155	10183	pm	9.87852	8.89343	8.88756	8.14379	9.39274	8.78661	8.80991	9.85017	9.58521	9.46586	6.17848	6.25692	6.3317	TRUE	-17.5988
1633549_s_at	698	13	ATTAGCCAGCTATTCGATTTCATCG	398	100	chrX	8798760	8800277	-	8799880	10215	pm	5.8637	5.95086	5.83371	5.85329	5.8711	5.91219	5.88558	5.81528	5.78907	5.79434	6.36111	6.60183	6.42283	TRUE	4.64159
1631005_at	76	13	ATTCAGCGCCCTCAGTGGTCTCCTA	65	100	chr3L	16320416	16320668	-	16320604	9593	pm	5.89195	6.22182	6.21839	5.9223	6.03225	5.99644	6.09563	6.17166	6.13651	6.19178	5.84827	5.82935	5.81704	TRUE	-3.78209
1622975_at	88	13	ATTCTCGAACATTCAGGAGCGTCTG	214	100	chr3L	14684467	14684970	+	14684680	9605	pm	5.84149	6.38909	6.42247	6.11287	6.33624	6.07254	6.20114	6.83144	6.47417	6.69237	6.02111	5.88316	5.92298	TRUE	-3.97929
1632327_at	107	131	ACCGGTAATCGTCCCTACAAATGTG	796	99.43	chr3R	15853777	15855283	+	15854572	96000	pm	6.56848	6.33628	6.10301	6.27824	6.13615	6.09845	6.03588	6.03388	6.04008	5.99399	6.42814	6.55725	6.49496	TRUE	4.27803
1639112_s_at	119	131	ACCGGATTCGATGCTTGTCACTAGG	234	100	chr2R	11314737	11315479	-	11315246	96012	pm	7.18524	7.89913	7.63192	7.94386	8.46053	8.6304	8.32037	7.69585	7.35072	7.14078	8.33855	9.09661	8.54074	TRUE	3.62323
1633463_s_at	144	131	ACCCCGAGCATTCCCGAGTTTATAT	3545	100	chr2R	12560965	12618889	-	12615345	96037	pm	7.53864	7.23697	6.9669	7.42676	6.83927	6.81602	6.72102	6.38536	6.57503	6.62831	7.63443	7.68101	7.74509	TRUE	7.69077
1638493_at	148	131	ACCGGTCGATCTCATTGCCAGAAAG	305	100	chr2R	11348415	11349063	+	11348719	96041	pm	7.22001	6.93964	6.93175	6.73084	6.86692	7.27716	7.01666	6.4929	6.54569	6.61438	6.94919	7.06495	6.96192	TRUE	3.64891
1640174_at	154	131	ACCGAGTTTCTGGAGTGTCTGTACG	1027	100	chr3L	16778334	16780089	-	16779063	96047	pm	8.7476	8.33029	7.57593	7.74189	8.38594	7.19607	7.60697	6.66159	6.68351	6.79344	8.59817	7.77463	8.67289	TRUE	4.53452
1629000_at	164	131	ACCTGAGGGATCACCATGCTGAGCG	765	99.62	chr3L	13001383	13002558	+	13002147	96057	pm	5.91324	6.07983	6.12607	6.00545	6.25082	6.52359	6.3599	7.24113	6.7739	6.81043	5.97541	5.89518	5.8914	TRUE	-4.58788
1626749_a_at	177	131	ACCGATGCTTGTGTAACTTGTGCAG	2660	99.87	chr3L	18983125	18991383	-	18988724	96070	pm	6.93022	6.22976	6.16241	6.28006	6.38973	6.18895	6.24977	6.14285	6.13502	6.06864	6.97386	6.73951	6.85614	TRUE	5.22934
1633340_at	182	131	ACCTCCTTGACTGGGCCACCTGTGG	34	100	chr3L	1902522	1902669	-	1902636	96075	pm	8.51745	8.25174	8.11649	7.99653	7.18295	7.62237	7.61283	7.45014	7.57624	7.49643	8.20315	8.66002	8.804	TRUE	4.11188
1625311_at	227	131	ACCTCCCCGCTGCTGAGAAGAAGTT	224	100	chrX	15261899	15263559	+	15262122	96120	pm	10.8806	9.57413	9.02139	9.34299	9.42511	9.8701	10.1275	7.49768	6.84305	6.77669	11.0375	10.1131	10.0634	TRUE	7.29156
1623190_at	235	131	ACCTCACTACGCTTTGCCAGAATTA	1523	100	chr3L	1411225	1413078	+	1412747	96128	pm	5.80076	6.22298	6.31516	6.04475	6.18782	6.58553	6.54952	6.26045	6.28426	6.40761	5.80319	5.80906	5.79435	TRUE	-4.44635
1636472_at	260	131	ACCGAAATGCCCGAACTGTGAGCGA	4091	100	chrX	17663415	17674916	+	17667505	96153	pm	8.54512	10.6811	10.7909	9.92005	9.33402	9.84158	9.16353	9.83972	10.9316	10.6776	6.47587	6.33175	6.40979	TRUE	-10.1276
1626635_at	312	131	ACCTGGCTGCATTTTGGTTGGCCAA	839	98.1	chr2L	2094293	2095173	-	2094335	96205	pm	7.74051	9.33732	8.88945	9.07419	8.28601	8.48967	8.43688	6.99521	7.29762	7.11166	8.16762	9.14009	9.15969	TRUE	4.12442
1632161_at	404	131	ACCGTCGCTTGTGAAGTTACTTTAT	2518	100	chr3L	9713511	9716548	-	9714031	96297	pm	6.056	6.15552	6.09002	6.12057	6.02431	5.94596	5.98823	5.83696	5.82988	5.83321	6.2247	6.37813	6.43702	TRUE	3.84787
1636569_a_at	45	131	ACCGTTTATTGTTAATGCTCCACTG	2624	100	chr2R	6505168	6528718	+	6507791	95938	pm	5.90107	6.05588	5.98873	5.8881	5.95541	5.92846	6.13417	6.22138	6.09476	6.28413	5.75396	5.76201	5.76366	TRUE	-3.49801
1635720_at	456	131	ACCGGTTCCGTCTGAAGCATCTGAA	167	100	chr2R	13957241	13958959	+	13957407	96349	pm	6.71627	6.51017	6.37611	6.26983	6.01966	6.16101	6.31676	6.72411	6.83311	6.79474	5.92431	5.91624	5.94315	TRUE	-8.31366
1636948_a_at	511	131	ACCGACTTTCAACCTTATACTCAGA	2002	100	chr3L	15088255	15090790	+	15090256	96404	pm	6.21736	6.12527	6.04264	6.11104	6.0299	5.9295	6.10315	5.84531	5.90755	5.99399	6.43938	6.40372	6.55804	TRUE	4.12785
1638528_at	529	131	ACCGATTCCAACAGTATCTTCCTGA	706	100	chr3R	26020604	26021890	-	26021185	96422	pm	5.76763	5.89117	6.02248	5.93749	6.11792	6.21228	6.10214	6.28413	6.37873	6.37291	5.78203	5.78246	5.79435	TRUE	-5.53719
1626847_at	541	131	ACCGCACTATCAAATCTTCGTCAAT	189	100	chr2R	13955546	13956723	+	13955734	96434	pm	6.53979	6.8744	6.66101	6.51231	6.2404	6.48123	6.43945	7.38776	8.28536	8.50287	5.82306	5.79875	5.80596	TRUE	-5.46738
1631595_at	559	131	ACCGGCATCATCCAGTTTGTTTACT	238	100	chr2L	8383610	8384132	-	8383895	96452	pm	6.1147	6.00233	5.97485	5.90096	5.90758	5.95932	5.93457	6.18284	6.26416	6.3219	5.88411	5.85612	5.90157	TRUE	-3.33881
1630010_a_at	583	131	ACCGCAAAATACTTTCGAGCGTTAT	3027	100	chr3R	19116825	19171884	-	19168858	96476	pm	6.54448	7.33668	6.90918	6.91427	6.73315	6.59908	6.65384	6.40011	6.40144	6.62043	7.74442	7.40365	7.43052	TRUE	5.21665
1623866_at	585	131	ACCCAAATCAACATTCACCTTTACG	1183	100	chr2L	5266431	5268322	+	5267613	96478	pm	6.08594	6.21619	6.19274	6.0715	6.16698	6.09005	6.21193	6.95574	6.90798	7.44614	5.78345	5.79012	5.76655	TRUE	-5.46349
1628759_a_at	626	131	ACCGAGATATCTTTAGCGATTGGAC	6414	100	chr3L	18795361	18802512	-	18796099	96519	pm	6.03448	6.29464	6.1842	6.32158	6.31785	6.10033	6.47358	5.93709	5.9266	5.85165	7.35707	6.97503	7.04295	TRUE	6.3942
1631385_at	631	131	ACCGTGTGTCCGCATTGTGGCAAGA	1824	100	chrX	10367970	10371235	+	10369793	96524	pm	6.62286	6.82341	6.67101	6.58411	6.50727	6.74936	6.54347	6.74806	6.96653	6.88391	6.30649	6.33912	6.34911	TRUE	-3.95861
1629861_at	643	131	ACGGAACTGCGTGCGAAATTGCGGC	197	100	chr3R	9687408	9690808	+	9687604	96536	pm	10.0764	9.75349	10.0099	9.88937	9.16977	9.04642	10.1208	7.93118	8.56754	8.69146	10.4525	9.85512	9.54208	TRUE	3.64477
1630288_a_at	727	131	ACCGCCACCGCTGGGAATGGACAGT	2093	100	chrX	2813802	2817501	+	2815894	96620	pm	7.96251	8.83121	9.14208	8.3474	7.75479	7.87089	8.44236	7.77349	8.38594	7.97951	6.80187	6.55324	6.43397	TRUE	-5.17629
1640073_at	81	131	ACCTATCCCTGTGCATGGACATTGA	194	100	chr3L	9887091	9887770	-	9887577	95974	pm	6.14775	5.99268	6.03102	6.06582	6.02431	5.90107	5.9918	5.95917	5.91318	5.9135	6.35958	6.28222	6.3442	TRUE	4.07277
1629092_at	85	131	ACCTCAATCGGTTTTCTGCTGTCGT	521	97.47	chrX	21444217	21446013	-	21445493	95978	pm	9.55997	7.48911	6.94538	7.52543	7.13118	6.7226	7.0731	6.31774	6.41001	6.56594	7.05845	7.20524	7.50187	TRUE	3.75798
1633060_at	95	131	ACCTACGGCTGGTTCGCGATGCTTT	1538	100	chr2R	8076256	8077867	-	8076330	95988	pm	6.85187	6.48631	6.83027	6.45823	6.25439	6.26682	6.56174	6.92095	6.74072	6.55716	6.03814	6.01692	6.01603	TRUE	-4.08301
1627909_at	131	133	ACCGATCTTGAATCTTGGATATGCA	169	100	chr2R	7803250	7817293	+	7803418	97488	pm	6.60779	6.47297	6.5072	6.82702	6.1681	6.21228	6.27012	5.83973	5.78536	5.82284	6.77359	6.89024	7.144	TRUE	6.20165
1641659_s_at	160	133	ACCCATACCCGTGTGCTTTAAGTGA	954	100	chr3R	25627447	25628675	-	25627722	97517	pm	5.81578	5.9529	5.99787	5.95247	6.17369	6.16185	6.12209	6.24431	6.19153	6.23171	5.8399	5.80641	5.82445	TRUE	-4.49769
1631599_at	218	133	ACCGACCTCGGTTTGTTGTGAACAT	186	100	chr2L	138694	139385	-	139200	97575	pm	7.16532	6.51586	6.48611	6.62038	6.3497	6.34918	6.45213	6.41279	6.37392	6.48795	7.00683	6.96617	7.04974	TRUE	5.2339
1625047_at	228	133	ACGCGCGTACGCATATTCAAAACAT	2387	100	chr2R	18303317	18306209	+	18305703	97585	pm	5.93315	5.87464	5.88096	5.87788	5.99399	5.93907	5.94996	5.77481	5.77016	5.76709	6.16176	6.15305	6.1282	TRUE	4.69027
1628393_at	239	133	ACCGAAGTACGATCAGGCTGTGGCA	435	100	chr2L	4007702	4008999	+	4008136	97596	pm	6.08247	6.14892	6.12392	6.2321	6.02545	6.11084	6.15605	5.95544	5.9455	5.89845	6.29299	6.29103	6.36152	TRUE	3.85287
1641344_a_at	241	133	ACCGACGGACGTTGGACATTGTACA	3127	100	chr3R	1538663	1543022	-	1539896	97598	pm	7.19941	6.88058	6.90622	7.13451	7.17047	6.66088	6.69496	6.38337	6.49382	6.49273	7.83354	7.79197	7.97572	TRUE	10.3188
1634215_at	259	133	ACCGCACTCTCTTCCAGATGGAGGA	230	100	chrX	7639070	7641465	-	7641236	97616	pm	6.42742	6.56523	6.3693	6.61812	6.44781	6.32869	6.32184	6.21978	6.2129	6.18328	7.01671	7.16148	7.10686	TRUE	7.822
1641101_at	267	133	ACACGAAAACGGGATGGAAGCTCTA	704	100	chr3L	14196533	14197309	+	14197236	97624	pm	8.26354	7.89503	7.89913	7.6945	8.58418	9.66114	8.49534	9.41606	9.38882	9.76473	8.70319	7.84992	8.28838	TRUE	-3.6068
1636722_at	303	133	ACCGCCTGCGGAACGCGATACTGTT	723	100	chr2L	5009976	5010825	-	5010103	97660	pm	6.61294	6.27709	6.3017	6.29927	6.71422	6.61565	6.63341	6.34659	6.15391	6.01978	7.04177	6.99014	6.84672	TRUE	4.33293
1630215_at	313	133	ACCCTCCCAATGGTGAATGGTCAAA	278	100	chr2R	8869550	8871118	-	8870841	97670	pm	6.33274	6.14892	6.10396	6.0975	6.54852	6.44931	6.44638	5.96575	6.03034	5.9715	6.34987	6.36245	6.291	TRUE	3.44367
1638091_at	334	133	ACCCCATCTCCTGGTGAAGCGAAAA	2966	100	chr2L	17520888	17524549	-	17521584	97691	pm	7.36555	7.25247	7.13831	7.65688	7.56448	7.69627	7.73204	6.41694	6.26606	6.25749	8.14861	8.13875	8.37323	TRUE	11.7328
1641284_a_at	396	133	ACGTTCAACCGGCTATCAAGGGCAG	4047	100	chr3R	20643190	20648095	+	20647236	97753	pm	7.18872	6.55716	6.37966	6.41605	6.19241	6.17938	6.23655	6.06197	6.08692	6.00127	6.91075	7.05119	7.60337	TRUE	4.02272
1637470_at	407	133	ACGCCACGCCACATATAAAGTCAAA	1889	100	chrX	16335465	16339400	+	16337353	97764	pm	7.04069	8.38633	7.83092	7.82575	8.60877	8.56981	8.2738	8.21262	8.46708	8.13452	7.75677	7.53236	7.50625	TRUE	-3.39618
1636653_at	420	133	ACCCGCCTCAGTTCTGTTCATAGGT	1467	100	chr2R	3043980	3045733	-	3044267	97777	pm	6.18822	6.80095	6.76795	6.45732	6.14878	6.51912	6.45213	6.89601	7.33155	7.09675	5.99218	5.96897	6.02809	TRUE	-5.64023
1624880_at	423	133	ACCCGGATCTGTATGAACGCCTGAA	441	100	chr2L	2869651	2870649	+	2870091	97780	pm	6.51869	6.16559	6.13745	6.26699	6.23794	6.2192	6.38163	6.12149	6.09837	6.16264	6.85795	7.02139	7.07103	TRUE	6.24193
1628275_at	50	133	ACCGATGAGTGTCTGTTCTGTAGGA	4234	100	chr3L	14741028	14750430	-	14746197	97407	pm	5.88172	5.95634	5.97767	5.88589	6.25203	6.29645	6.21985	6.47216	6.19954	6.47607	5.82552	5.80584	5.82994	TRUE	-3.47219
1639181_at	537	133	ACCCTTCTTAGCGACCAATGGATAG	1133	100	chr3R	3265487	3267714	+	3266619	97894	pm	5.76763	6.29464	6.5899	6.1334	6.41625	6.92349	6.62184	7.16833	7.2349	7.00478	5.76798	5.77104	5.76805	TRUE	-9.87356
1630024_at	609	133	ACTCAAGCGACTTTACGGACACTAC	2626	100	chr3L	8184429	8189575	+	8187054	97966	pm	6.51628	6.11744	6.09002	6.18204	6.47186	6.05442	6.05719	5.81378	5.87562	5.92517	6.38639	6.51778	6.44255	TRUE	4.8138
1628654_at	621	133	ACGATTTGGTCCTGAGGTTGCGGCT	4316	100	chr2R	4170051	4193930	-	4189615	97978	pm	9.14632	8.70537	8.59861	8.15416	8.11292	8.58778	8.70909	8.12136	8.27222	8.71507	7.27825	7.64042	7.41291	TRUE	-3.33914
1632215_at	64	133	ACCCAGTGATGCTGATGATTCAACA	1614	100	chr3R	22828957	22831191	-	22829578	97421	pm	5.81271	6.1667	6.24873	6.16382	6.15681	6.26363	6.45564	6.6161	6.54689	6.76409	5.8695	5.86794	5.91577	TRUE	-5.57215
1641678_at	93	133	ACCGCCTCCGTAATTCTCGATGGAA	1904	100	chr3R	13211625	13214702	+	13213528	97450	pm	7.64089	7.97093	7.37154	7.7216	6.49047	6.63116	7.07987	6.60618	6.6795	6.59042	7.93619	8.39367	8.87295	TRUE	5.19314
1629114_at	99	133	CACGGAACAACTGCGTATGACTAAT	302	100	chr3L	10834857	10835295	+	10835158	97456	pm	6.23102	6.49147	6.27722	6.68905	6.82653	6.59598	6.60705	5.99559	5.98664	5.95668	7.35954	6.96617	6.80866	TRUE	4.54601
1632709_at	110	135	ACTCACTTAGAGTGGCGTGCCGGGT	382	100	chr3L	10810086	10819379	-	10818998	98931	pm	6.32632	6.81854	6.51208	6.96344	7.54679	7.7643	7.95223	6.67241	6.344	6.21545	9.42945	8.80939	8.0498	TRUE	4.78508
1624395_at	129	135	ACGCACCTTGTGTTCATTTTGCTGC	1388	100	chr3R	21119179	21121312	-	21119925	98950	pm	6.00643	6.10645	6.2048	6.20291	6.05731	6.16555	6.42079	6.95824	6.54801	6.70446	6.05773	6.05744	6.04642	TRUE	-3.60141
1627411_at	230	135	ACGCACACCATATCCACAGATCTGT	827	100	chrX	6934640	6935802	+	6935466	99051	pm	6.03765	6.35357	6.35224	6.42602	6.51683	6.6668	6.49136	6.74544	6.81874	7.05662	6.25353	6.18611	6.18906	TRUE	-3.98726
1633691_at	334	135	ACGACGAGTCCCGATGCCCAAAAAG	886	100	chr3L	3809141	3810181	-	3809296	99155	pm	8.22625	8.51728	8.55697	8.79896	8.71089	8.92488	8.5877	7.72782	7.84558	7.49044	9.36412	8.65447	8.94941	TRUE	4.32523
1634177_a_at	346	135	ACGAGCACGGTTTTCAGTTCGAAAT	1574	100	chr3R	23511351	23513856	-	23512283	99167	pm	6.19585	6.67982	6.56917	6.51971	6.1681	6.04767	6.02643	5.92316	5.90676	5.91768	6.43938	6.74142	6.7611	TRUE	4.19648
1635550_at	358	135	ACGCCCATTCGAGTACGTGACATGA	362	100	chr3R	12195207	12196255	-	12195894	99179	pm	6.82922	6.14088	6.00545	6.17006	6.07377	5.97926	5.92747	5.81528	5.83605	5.85517	6.16021	6.15889	6.13135	TRUE	3.70426
1625430_at	384	135	ACGCTGGATTTCGAGGTCTATGGAC	280	100	chr2L	5327977	5328870	-	5328591	99205	pm	5.90867	6.39518	6.42843	6.22746	6.33832	6.44065	6.39151	7.40085	7.52655	7.22236	6.00664	5.93694	5.95464	TRUE	-8.8149
1630110_at	398	135	ACACTGTATTACGTCCTGGATATGC	1018	100	chr2R	6696897	6698160	+	6697914	99219	pm	6.18822	5.89821	5.88623	6.00327	6.03768	6.05244	5.99684	5.81607	5.78907	5.79684	6.46832	6.2882	6.35868	TRUE	4.63951
1634104_a_at	50	135	ACGCATATCGGTGGCTTGGTGTAAA	3106	100	chrX	15213524	15220302	+	15216629	98871	pm	6.87481	6.50487	6.22927	6.54082	7.07087	6.41832	6.44858	6.48734	6.32433	6.50451	6.95755	6.88314	7.03411	TRUE	3.65478
1627944_a_at	546	135	ACGACTACAATGCTCGGTTGGCGGC	990	100	chr3L	2235634	2237072	-	2236083	99367	pm	7.48636	7.1384	7.33941	7.92643	6.59598	6.40441	6.85375	6.25771	6.31192	6.34586	7.03338	7.83734	7.51717	TRUE	3.79299
1626737_at	565	135	ACGACCTGTTATGTAGTGTGCCATT	269	100	chr3R	12323760	12324525	-	12324257	99386	pm	6.78978	6.55982	6.73932	6.54517	6.543	6.83124	7.29407	6.92615	6.92238	6.80458	6.2488	6.19302	6.28899	TRUE	-5.39703
1632959_at	578	135	ACGCACGTAAATTCGGACTGAGCAA	1597	100	chr2R	8111963	8114351	-	8112755	99399	pm	6.30936	6.56379	6.71909	7.10373	6.20668	6.65401	6.51195	6.06758	6.16115	6.13615	6.73021	6.65258	6.96029	TRUE	3.95782
1624729_at	647	135	ACGAAGAAGAGCATTCCACCGCCAA	2018	100	chr2R	6412903	6422583	-	6420566	99468	pm	7.41722	7.93762	8.00136	7.37461	7.32938	9.03832	8.95224	10.5148	10.7753	11.024	8.74903	8.10711	8.21916	TRUE	-7.62011
1630076_at	118	137	ACGAACATCCTCATACAATCACTAA	1666	100	chr2L	295108	297413	+	296773	100403	pm	5.97328	5.96532	5.96572	5.95565	6.04694	6.05911	6.0754	6.3103	6.43763	6.50898	5.89647	5.88761	5.8711	TRUE	-4.14999
1631103_at	136	137	ACGACCTCATGGTGCTTCATTGGGA	464	98.54	chr2R	1937480	1939904	-	1939441	100421	pm	6.1662	6.21619	6.2173	6.36942	6.16252	6.17643	6.37201	6.03311	6.05244	5.89439	6.76082	6.78589	6.56245	TRUE	4.53465
1639875_at	192	137	ACGAAGCTGGCAGGCGGCAATTTCC	793	100	chr2L	18161428	18193067	-	18192275	100477	pm	8.31003	9.26433	9.1702	9.22716	10.77	10.5818	9.61628	11.0573	10.3794	10.4879	9.52268	8.6457	8.54074	TRUE	-3.90055
1626783_at	224	137	ACGATATTGCCGAAACGCCCAAAAT	425	100	chrX	5321549	5322248	+	5321973	100509	pm	7.63296	7.57898	7.3378	7.25629	6.78579	7.83229	7.76829	7.37251	7.84757	7.74291	7.00006	6.63825	6.82336	TRUE	-3.36119
1633991_at	236	137	ACGAGAGTCATGTCCCGACTGTTGA	2639	100	chr3R	25066300	25070220	-	25067582	100521	pm	6.00966	5.87934	5.99152	5.88736	5.99271	6.01806	5.95925	6.13516	6.11656	6.19653	5.82552	5.79474	5.80039	TRUE	-3.56731
1639339_at	238	137	ACGAGAGCTACTGTATCTGCATTTA	1749	99.33	chr3L	12430166	12438547	-	12436799	100523	pm	5.87585	6.26983	6.47016	6.03686	6.20668	6.52895	6.13701	6.3963	6.45229	6.19464	5.83466	5.81993	5.84804	TRUE	-3.45274
1625654_at	244	137	ACGTCCAGCGCATTTCGGTGAAGGA	2562	100	chr2L	5559341	5563502	+	5561902	100529	pm	9.46626	8.05322	8.36636	8.5967	7.29514	7.31109	7.72991	7.49434	7.45746	7.27573	7.93011	7.92933	8.00704	TRUE	3.83681
1624657_at	264	137	ACGACGGAATCGTAGTGTCCACTTG	366	100	chr3R	17041946	17042908	-	17042543	100549	pm	5.98333	6.03302	5.93619	5.98039	5.92038	5.88004	5.85313	5.78877	5.76712	5.76473	6.37392	6.35107	6.29526	TRUE	5.98546
1628052_at	275	137	ACGACCATGGGATTCGCTCTATATG	951	100	chr2R	10761476	10763064	+	10762426	100560	pm	5.77642	5.9339	5.94983	5.88589	5.93425	5.89826	5.90703	6.25339	6.2598	6.22111	5.78286	5.80283	5.7877	TRUE	-5.43463
1625710_at	280	137	ACGTAGTGATCGTGGCCGTGCTGAA	336	100	chr2L	10250736	10251595	+	10251071	100565	pm	7.32296	6.69525	6.69627	6.68452	6.72725	7.00698	7.12048	8.22886	8.22048	8.58274	6.47753	6.29449	6.41873	TRUE	-9.68333
1638049_at	294	137	ACGATGTTGTACTGTTGCGGCGCTT	6746	99.93	chr2R	3528416	3535624	+	3535161	100579	pm	6.69844	7.4542	7.47767	7.13722	6.54711	6.93687	7.01666	8.45292	7.89526	9.1644	6.75412	6.74055	6.75187	TRUE	-4.0135
1626221_at	32	137	ACGCAGCTGGATTCTGGCAAGACCA	973	100	chr2R	17087991	17100118	+	17088963	100317	pm	5.91479	6.55466	6.70282	6.49679	6.08684	6.21426	6.10402	6.78583	6.77299	7.21556	5.93111	5.93111	6.07571	TRUE	-4.23444
1628614_at	337	137	ACGAGAAATGGTCTGCACTCCGGCC	840	100	chr2L	5549708	5551026	-	5550187	100622	pm	6.31141	6.12986	6.12708	6.25783	6.12708	6.11869	6.14552	5.90989	5.98369	5.97657	6.29047	6.35384	6.32268	TRUE	3.66138
1626913_at	350	137	ACGATTGCCCGCTTATTAAAGTTAG	406	100	chr3L	17189809	17190460	+	17190214	100635	pm	10.225	10.3396	10.5512	10.8819	11.0978	11.0884	10.7897	9.45436	9.49588	9.12943	10.7531	10.9833	11.3032	TRUE	6.18726
1631301_at	421	137	ACGGAGCCACCACACTTTAGGAATT	486	100	chr2R	17605337	17606239	+	17605822	100706	pm	6.54448	6.96325	6.83726	6.72631	7.895	7.4023	7.01826	7.91038	7.75247	8.29004	6.95631	6.59757	6.64511	TRUE	-4.71703
1624516_at	445	137	ACGAGCCTGCGCTTTGCCATATCTA	52	100	chr3L	3855343	3855800	-	3855749	100730	pm	6.57371	6.76902	6.70599	7.09872	6.20668	6.31951	6.264	6.09099	6.09476	6.03827	6.93305	7.08319	6.97058	TRUE	7.75643
1637397_a_at	453	137	ACGACGTTGCCAGTGAGAGTTCAGA	3780	100	chr3R	20357701	20362124	+	20361480	100738	pm	7.12888	6.67407	6.97015	6.77644	6.95639	6.55822	6.63088	6.63226	6.68955	6.47984	7.17535	7.16568	7.37586	TRUE	3.92003
1641175_at	479	137	ACGACGACACCAGCTGTTGGCAGCT	547	100	chr3R	11763148	11764468	-	11763922	100764	pm	6.05267	6.16241	6.1676	6.20648	6.35462	6.41195	6.41496	6.65033	6.63051	6.55845	6.20809	6.07899	6.07535	TRUE	-4.03886
1626921_at	487	137	ACGTGTCCCACATGGAAAGTGTCGT	201	100	chr3R	12696914	12703593	+	12697114	100772	pm	7.05056	6.79662	6.73354	6.87623	6.40677	6.40781	6.55534	6.37014	6.39856	6.24977	6.86238	7.05119	6.87541	TRUE	4.03839
1624584_at	492	137	ACGATTACCGGATGGCTTTGCGTGA	281	100	chrX	12878589	12879238	+	12878869	100777	pm	6.5855	7.80828	7.85824	7.82924	7.23944	8.20247	8.63202	8.71308	8.58515	8.44133	7.03952	6.84189	6.62188	TRUE	-8.15681
1640927_at	495	137	ACGTATTCCGGAACACCAGCGTGAA	901	100	chr2R	16099108	16100124	-	16099224	100780	pm	6.41476	6.17595	6.27399	6.22138	6.26049	6.33274	6.22852	6.43863	6.35845	6.34907	6.04171	5.98878	6.01308	TRUE	-3.59093
AFFX-Dm-AB076373-1_at	531	137	ACGAGCTGGGTGTTCCTTACGAAGA	425	NA	---	NA	NA	NA	NA	100816	pm	6.00797	6.0204	6.00067	5.92308	6.22338	6.22308	6.0783	6.31305	6.25362	6.32928	5.88946	5.85176	5.84579	TRUE	-4.50612
1640038_at	613	137	ACGAGCTACTCAGTCTCAGCGGAGA	86	100	chr2R	10336442	10337561	+	10336527	100898	pm	6.21536	6.75422	6.64907	6.29372	6.10645	6.40216	6.27118	6.48191	6.99221	6.59042	5.77864	5.77191	5.77583	TRUE	-4.05126
1623098_at	615	137	ACGAGTCCGCCATAAGTGGGTGCAC	260	100	chr2R	13740941	13741766	+	13741200	100900	pm	6.00297	6.17144	6.1477	6.04395	6.02653	6.18627	6.02278	6.46223	6.48385	6.52809	6.02172	6.04934	5.99455	TRUE	-4.93763
1623992_at	632	137	ACGATTCCTCTGACGTTGAAGTGGT	2130	99.78	chr2R	15147418	15149739	+	15149547	100917	pm	6.28074	6.51306	6.53151	6.46888	6.37379	6.46492	6.58212	5.99035	6.00919	6.00542	6.36036	6.54082	6.5829	TRUE	3.55808
1629454_at	698	137	ACGATGCTATCCTTGTTGCCTTTGG	141	100	chr3R	16017963	16018801	+	16018103	100983	pm	8.29707	7.85616	6.33579	7.2833	6.30724	6.18424	6.33354	5.96275	6.00416	6.01633	7.11158	7.71279	7.33179	TRUE	5.64452
1624652_at	70	137	ACGAATCCGCAAATGTATCTGCTGC	113	100	chr2L	3226437	3228285	-	3228173	100355	pm	6.10733	7.44014	6.91568	7.45484	6.67682	6.50707	6.90577	6.23349	6.31359	6.44934	7.76255	8.20723	8.52458	TRUE	6.11133
1623898_at	96	137	ACGAGCCAGTTGTACGACGAATGCA	105	100	chr2R	16502701	16503581	-	16503477	100381	pm	6.14955	6.54881	6.72159	6.47289	7.18295	6.84066	6.73064	8.01541	7.53559	7.24958	6.67882	6.4423	6.40781	TRUE	-3.52724
1627895_at	120	139	ACGATTATATGCAACCCGAGGCCAC	285	100	chr3R	26078903	26079820	+	26079187	101869	pm	7.61311	6.73241	6.65569	6.8257	7.08195	6.98359	6.85375	6.61416	6.57278	6.67858	7.84564	7.41143	7.92606	TRUE	4.74939
1631706_at	137	139	ACGGGATCGGAAATACCTGGGCACT	915	100	chr2R	5309922	5311127	-	5310213	101886	pm	6.5855	6.47297	6.51338	6.5072	6.41496	6.38539	6.34928	6.19203	6.17502	6.23443	6.75311	6.72672	6.67525	TRUE	5.23288
1639938_at	142	139	ACGTGGTGACTGTATCGGAGGCTCA	3404	100	chr3L	16115286	16119099	+	16118689	101891	pm	6.20753	5.97784	6.07143	5.98353	6.19241	6.1484	6.13513	6.31774	6.26503	6.3113	5.96348	5.89077	5.91965	TRUE	-3.85138
1637733_at	173	139	ACGATGTGCCCGTGGAACGCATTGA	1044	100	chr3R	23053159	23055146	-	23054103	101922	pm	5.95793	6.264	6.58306	6.32632	6.57393	6.81726	6.61964	7.31497	7.45281	7.49249	6.01729	5.94129	6.01221	TRUE	-11.0672
1626538_at	215	139	ACGTCGATGGAGGTTGATGCCGAAC	209	100	chr2L	15692566	15693777	+	15692774	101964	pm	8.9942	8.04054	7.98382	8.78358	9.3081	9.55255	9.26268	7.58833	7.89888	7.42942	10.0448	9.64287	9.73644	TRUE	8.54722
1636282_s_at	238	139	ACGGGCTATTTTGTATCGCGAGTAC	1046	100	chr2L	541234	542572	-	541527	101987	pm	6.29909	6.12759	6.11475	6.13586	5.99399	6.04562	5.98662	5.88411	5.84419	5.93616	6.22877	6.25432	6.24056	TRUE	3.61355
1625658_at	247	139	ACGTAATAGGTCTGCATTTATGAGT	847	100	chr2L	7408532	7409779	-	7408933	101996	pm	6.06634	5.93174	5.99503	6.06095	6.10518	6.03129	6.06634	5.76852	5.75899	5.76709	6.60891	6.32166	6.52785	TRUE	4.63455
1635509_at	289	139	ACGTCGTCGGTCTCGCTGTCAGTGA	518	100	chr3L	9438797	9439591	-	9439074	102038	pm	7.40704	7.06441	6.95449	6.8603	7.00999	7.37816	7.43323	7.4858	7.4546	7.49249	6.71185	6.41946	6.53432	TRUE	-5.91602
1628260_at	317	139	ACGTACGAGTGTCCCATTTTCCAGA	151	100	chr2R	7968780	7969383	+	7968930	102066	pm	7.86626	8.56492	8.35329	8.16957	7.84525	9.2049	9.8447	8.9646	9.17513	8.66415	7.46789	7.1978	7.40906	TRUE	-6.58185
1626234_at	342	139	ACGGTGCGGTGCAGTGTACACCCTG	236	98.04	chr3L	18233594	18236336	+	18233829	102091	pm	7.09591	8.07473	8.03372	8.13233	9.14794	8.18038	7.40327	8.65397	8.70927	8.67584	8.0293	8.24763	7.89549	TRUE	-3.57699
1638608_at	359	139	ACGATTGGCACGGTCTTCGATAAGA	238	100	chr2R	1209593	1210133	-	1209896	102108	pm	7.28613	6.34737	6.34258	6.50495	6.64626	6.81104	6.69779	7.16374	7.00956	6.96862	6.50404	6.41707	6.41492	TRUE	-4.41534
1633316_at	366	139	ACGTCACCGGGAATGTGCGTGCTAT	695	100	chr2R	7003819	7007201	-	7006507	102115	pm	8.36732	7.45022	7.89157	7.43541	7.37805	7.54941	8.14799	7.81994	8.33466	7.96348	6.94919	6.95526	6.79088	TRUE	-4.90521
1627562_at	367	139	ACGTACTACAAGAATGGCGGCATTT	2713	100	chr3R	18547041	18550294	-	18547582	102116	pm	6.02608	6.13659	6.31291	6.18431	6.14878	6.32869	6.31573	6.42405	6.56388	6.44181	6.06987	6.03034	6.09635	TRUE	-3.48278
1633140_at	392	139	ACGTTACTGCTATCCGAGCGCAAAT	40	100	chr3L	18073505	18074669	+	18073544	102141	pm	6.51869	6.22726	6.28712	6.05691	6.44047	6.88058	6.65637	6.94773	6.83569	6.6298	5.84373	5.81406	5.82676	TRUE	-5.96819
1641281_at	413	139	ACGGGATCTTTTCAAGGCTGTGGCC	1989	100	chr2R	7035101	7037561	-	7035573	102162	pm	6.24827	6.03413	6.03496	5.95804	6.05037	6.08012	6.08008	6.46307	6.28273	6.39366	5.88745	5.87599	5.88036	TRUE	-4.06339
1623609_at	437	139	ACGTAGCCACTAATTGTTCGACAAT	450	99.18	chr2L	19023163	19023646	+	19023612	102186	pm	6.15478	6.3046	6.24977	6.07745	6.38836	6.62282	6.3862	6.88931	6.86656	6.47144	5.75954	5.77357	5.77072	TRUE	-4.73521
1625132_s_at	497	139	ACGTCTTCAGTGCAGACATTACGAA	2921	71.89	chr2RHet	1633504	1636030	+	1636424	102246	pm	8.2461	10.4036	10.1473	9.85772	10.1977	9.98057	10.3973	9.64005	9.30727	9.94494	11.2706	11.6841	11.7478	TRUE	6.30215
1624689_at	504	139	ACGTCCATGCCCAGTTTATCATCTT	82	94.98	chr3L	7834524	7834839	-	7834758	102253	pm	6.60779	6.33987	6.31405	6.53353	6.16368	6.15427	6.32821	6.09495	6.20632	6.13344	7.17148	7.40887	7.36102	TRUE	7.81486
1626117_at	513	139	ACGTCATCCCAGTGCAGAACTACAA	2971	99.89	chr3R	20140373	20144142	-	20141172	102262	pm	6.75942	12.5279	12.2275	11.957	11.3535	11.0316	11.6157	11.5297	11.3225	11.1757	7.25144	7.47967	7.79962	TRUE	-14.7776
1640875_s_at	568	139	ACGTCAACATATCAGGGCAGCCCGA	3414	48.37	chrUextra	12301060	14264882	+	12304473	102317	pm	9.81825	9.39105	9.91814	9.66217	10.4154	10.2912	10.7475	11.1877	10.9277	11.188	10.4334	10.0542	10.2833	TRUE	-4.01296
1637174_s_at	569	139	ACGTCGATCTCACAAATGCAGCCGG	1146	100	chr2R	16437837	16439591	-	16438446	102318	pm	6.12199	6.30578	6.38444	6.23027	6.05037	6.18324	6.20998	6.57371	6.81058	6.84777	5.92149	5.89412	5.93785	TRUE	-5.26757
1624947_x_at	602	139	ACGGACATTACGGACATTACGGACG	43	100	chr2L	14376947	14377130	-	14377088	102351	pm	7.0833	9.11269	8.83854	7.71969	9.76102	9.70928	9.62129	11.0172	11.2277	11.4448	8.01923	6.69271	6.98169	TRUE	-8.13888
1624947_x_at	603	139	ACGGACATTACGGACAATACGGACA	97	100	chr2L	14376947	14377130	-	14377034	102352	pm	7.48251	8.96529	8.85067	8.18765	10.5752	10.7016	10.4239	10.7529	10.6148	10.7161	9.18404	7.54361	8.041	TRUE	-4.3742
1635518_at	646	139	ACGGAAATTGACTTCCAAATGCGAA	3773	100	chrX	16255565	16262561	+	16259337	102395	pm	6.27024	6.26052	6.24873	6.26318	6.35352	6.31215	6.19611	6.22726	6.35005	6.34907	6.96337	7.07786	6.87683	TRUE	4.70355
1639065_at	680	139	ACGTCGCCGGATGTGTGGCAGTATC	303	100	chr3R	14759437	14760113	+	14759739	102429	pm	7.99994	7.73948	7.58468	7.81817	8.15348	8.29688	7.98063	8.24491	8.53233	8.38791	7.86854	7.62985	7.64916	TRUE	-3.67583
1636604_at	696	139	ACGGCTGTTACTGTAGTGCCTATAG	1147	100	chr2R	18722528	18724070	+	18723674	102445	pm	6.1567	5.94555	5.91139	5.91537	5.9133	5.98671	5.94253	6.11996	6.08386	6.1671	5.78065	5.82094	5.77873	TRUE	-3.37542
1628834_a_at	711	139	ACGGAGCCACCGATATTACTGGATT	1352	100	chr2R	10156276	10158159	-	10156808	102460	pm	6.29909	6.54881	6.71627	6.49253	6.70541	6.81999	7.01826	7.65405	7.4229	7.03568	6.46568	6.28351	6.24885	TRUE	-3.95362
1624217_at	720	139	ACAGTTAACTGCCAGCCGGGTAAGC	285	100	chr3L	22606141	22609505	+	22606425	102469	pm	6.81198	6.68402	6.83726	6.80344	6.31308	6.22224	6.59083	5.99958	6.06689	6.06444	7.60204	6.92848	6.97139	TRUE	3.88938
1630875_at	84	139	ACGAGGCAGCTTTCTATGGCGGAGA	572	100	chrX	2769563	2770556	-	2769985	101833	pm	6.55893	6.53353	6.65433	6.56786	6.89713	6.96053	6.57806	6.56631	6.58988	6.4472	5.84319	5.83331	5.84157	TRUE	-6.07941
1624866_at	152	141	ACGGCAGCTTTGAGACGGGCACACG	901	100	chr3L	5733724	5735148	+	5734624	103365	pm	7.07636	7.36102	7.05838	7.57179	8.47647	8.2762	7.41521	6.92349	7.154	6.82148	8.18283	7.93741	8.11474	TRUE	5.77236
1640694_at	182	141	ACTGGAACCCCATCTTGCGAGGAAG	378	100	chr2R	7354334	7356329	+	7354711	103395	pm	7.02797	6.76622	6.74335	6.27729	6.23552	6.42773	6.28986	6.67114	7.57466	7.52688	5.87215	5.91172	5.89951	TRUE	-3.74644
1638906_at	225	141	ACGTGGCTGAGCAATTCCTATATAC	1923	100	chr3L	9797559	9801813	+	9799481	103438	pm	6.57839	6.4442	6.19572	6.39282	6.64784	6.20927	6.05359	5.88036	5.94827	5.9078	6.79474	6.57213	6.90441	TRUE	4.97628
1637147_s_at	235	141	ACGTGGCCGGGCAAGTGACCCAGAA	345	100	chrX	20736179	20736702	+	20736523	103448	pm	6.54703	6.89713	6.9847	6.70487	7.31366	7.36673	6.62558	6.74806	6.77878	6.71136	6.1021	6.00463	6.05994	TRUE	-6.61601
1624182_at	240	141	ACGGCAATCGCTCGTTGTCCACGGT	235	100	chr2R	16927923	16935973	-	16935739	103453	pm	8.1865	6.89713	7.05838	7.12975	6.60549	6.7226	6.7226	6.58886	6.62738	6.44181	7.04652	7.22196	7.08523	TRUE	3.82641
1638823_at	3	141	ACGTGGCCTGCCTGAAGCAACAGAA	1046	100	chr2R	18588948	18591903	-	18590858	103216	pm	6.62004	6.35981	6.39847	6.3637	6.39468	6.16837	6.17537	5.97088	5.91744	5.93369	6.33912	6.42365	6.43863	TRUE	4.38516
1640114_at	321	141	ACGGCGTTGTTGATGTTCTTGTTAT	293	100	chr3R	8981789	8982905	-	8982613	103534	pm	6.0196	6.3046	6.37611	6.2451	6.19966	6.47037	6.49487	7.39403	7.57315	7.54735	6.03533	5.99448	5.98878	TRUE	-11.7201
1636993_at	325	141	ACGGCTCCCGATCCAAGGAAGATGC	391	100	chr3L	4397596	4398482	-	4398092	103538	pm	8.91393	8.81576	9.41672	8.93097	8.57749	9.21393	9.26006	9.52319	9.48529	9.64361	7.73115	8.24266	8.22784	TRUE	-6.05983
1625916_at	34	141	ACTGAGAAACGGGACATTGCACATG	176	100	chr2L	15457120	15457898	+	15457295	103247	pm	6.32865	6.58573	6.35122	6.38422	6.64784	6.54021	6.33873	6.59598	6.70986	6.75086	6.08116	6.03212	6.10986	TRUE	-5.02362
1633134_at	371	141	ACTGTTCGGGATTCGCCACAAATGC	316	100	chr2R	12175775	12176429	-	12176114	103584	pm	8.33865	7.19587	7.30084	7.38366	7.6264	7.07564	6.95146	6.41997	6.45657	6.44835	7.39519	7.37065	7.51343	TRUE	8.52473
1629032_at	374	141	ACTGGAACATATTCGTCCGTGGGAC	76	98.84	chr2L	11181756	11203733	-	11203658	103587	pm	5.88463	5.97475	5.92068	5.98039	5.93425	6.04863	5.97965	6.2417	6.28172	6.24497	5.79859	5.78246	5.80567	TRUE	-5.44238
1632034_at	376	141	ACGGCTGTGCTTTTCCATGCGGGAA	1704	100	chr3R	4343585	4347103	+	4345288	103589	pm	7.03762	6.50342	6.7722	6.44716	6.62522	6.96726	6.97098	7.04672	7.14206	7.01969	6.29971	6.15889	6.20809	TRUE	-6.74727
1624263_at	381	141	ACGGCTTGATCTTTCTGTGGGTCAC	1345	100	chr3R	19857913	19859875	+	19859257	103594	pm	6.75063	6.3714	6.23329	6.28195	6.13138	6.11188	6.09924	5.98592	5.963	6.00873	6.73151	6.7916	6.86916	TRUE	7.24283
1623637_s_at	384	141	ACGGATCCTTCACCTGGGTGGATGA	260	100	chr3L	6142641	6143063	+	6142900	103597	pm	7.05751	6.78725	6.99892	6.96726	6.51412	6.60971	7.33324	7.10655	7.08403	7.19886	6.63825	6.39594	6.47952	TRUE	-4.18664
1624850_at	442	141	ACGGAGCTGCAGTTTAACCCACTAA	2199	99.84	chrX	4424263	4427868	+	4426461	103655	pm	8.11882	7.90134	8.58755	8.20146	9.01752	9.25269	8.98852	8.36229	8.31848	8.08596	9.11765	9.04191	9.22441	TRUE	5.10655
1638080_at	449	141	ACGGATGTCAAGATGCTATTGCGAA	1204	100	chr3R	21113206	21114598	+	21114409	103662	pm	6.20549	6.00773	6.05666	6.11287	6.16698	6.22987	6.26067	6.31863	6.29324	6.28305	5.94391	5.95274	6.02299	TRUE	-3.34329
1627943_at	546	141	CTTTGGACCCCGTGAACTTCAATCA	182	95.28	chr3L	9794714	9795149	-	9794968	103759	pm	5.84732	6.14659	6.25754	6.14847	6.01414	6.42453	6.52794	6.78725	6.64339	6.50551	5.92517	5.86646	5.89017	TRUE	-4.90569
1635185_at	553	141	ACTAGTTTAGGCGACATACCACAAA	594	100	chr3L	11418249	11419495	+	11418842	103766	pm	5.76763	5.94235	5.97953	5.90396	6.19483	6.45546	6.17841	6.40794	6.41867	6.285	5.78925	5.78941	5.78987	TRUE	-5.14399
1636738_at	554	141	ACTAGTTTTGGAAAGCGCCACAACA	28	100	chr2R	18987626	18987896	-	18987869	103767	pm	6.11653	6.66428	6.76369	6.97393	6.22936	6.18519	6.29494	5.97767	6.04163	5.99305	6.85472	7.37065	7.86964	TRUE	3.74175
1625301_at	570	141	ACGGAACTGGGCATTGGCACTAAAT	562	100	chr2L	10103638	10105158	+	10104199	103783	pm	6.31774	6.33383	6.28386	6.22138	6.70541	6.57642	6.45806	6.49505	6.724	6.69889	6.16949	6.06582	6.07226	TRUE	-3.57987
1626292_at	581	141	ACGGCACCGGAATGCTGGCTAAGCA	1677	100	chr2R	12378646	12380741	+	12380322	103794	pm	8.82444	8.53514	9.05279	8.882	7.98466	8.48617	9.10037	8.57181	8.58079	8.75962	8.13792	8.22977	8.15625	TRUE	-3.3688
1629210_at	613	141	ACTGGAGCCACCTGCGGTCAAAGAC	266	100	chrX	2728972	2732027	-	2731762	103826	pm	8.35559	8.34806	8.20833	8.49146	8.17201	8.76202	9.23686	8.07272	8.62551	8.42869	6.27506	6.1147	6.19471	TRUE	-9.15035
1635345_at	616	141	ACTGGACCCGACTTAATGAAAATAT	50	100	chr2R	11314737	11315479	-	11315430	103829	pm	6.25837	6.57224	6.60157	6.85786	6.7391	6.79929	6.96493	5.88949	5.96897	6.13701	7.42492	7.5041	8.06665	TRUE	5.85119
1616608_a_at	664	141	ACGGCTATTCACAAAATATGCACAA	1410	100	chr2L	5943681	5948313	+	5945090	103877	pm	6.21144	6.85003	6.77365	6.74895	6.73756	6.77644	7.13482	6.58557	6.54381	6.67357	7.70085	7.73844	7.86344	TRUE	8.81492
AFFX-r2-Dros-GAPDH-3_a_at	665	141	ACGGCTATTCACAAAATATGCACAA	1410	NA	---	NA	NA	NA	NA	103878	pm	6.16805	6.75711	6.79962	6.74216	6.82022	6.71277	7.32333	6.59299	6.5127	6.60269	7.95851	7.85322	8.18747	TRUE	8.27804
1637056_s_at	675	141	ACTGGTGCAACGTACTTTTCTAGAT	1616	100	chr2R	16192019	16196170	-	16194555	103888	pm	5.92227	5.92332	5.97125	6.06411	5.92968	5.88686	6.05267	5.76163	5.75221	5.77343	6.10759	6.10204	6.13382	TRUE	4.31252
1626462_at	69	141	ACGGTCACGGCTGAGTCCAAGCAAA	421	100	chr3R	14386003	14386987	+	14386423	103282	pm	7.2821	7.60723	6.80424	7.45798	6.81733	6.58804	6.63838	6.33634	6.22557	6.13701	7.65832	7.37207	7.23761	TRUE	5.75085
1625237_at	696	141	ACTGGCTTCCGCGAGGAGGACATAA	1081	100	chr3R	24310373	24311720	+	24311453	103909	pm	9.20567	6.8091	7.42492	6.90455	8.43678	7.91435	8.19523	8.48456	8.12825	9.11051	6.28581	6.35966	6.35077	TRUE	-6.26169
1623524_at	13	143	ACTGATTCCTGTGCCCGTGGAGAAA	1346	100	chr3R	18630012	18632211	+	18631357	104690	pm	6.81479	8.22696	8.56343	8.19669	8.09143	7.88928	8.22405	8.20031	7.83796	8.90561	6.40101	6.41531	6.97739	TRUE	-3.93283
1638047_at	131	143	ACTGGCGGATCTGGAGTGCGACTAT	99	100	chr2L	3039130	3039720	-	3039622	104808	pm	7.11182	7.60924	8.18687	7.64474	8.73911	8.2534	8.12307	6.99292	6.97787	7.21556	7.96667	7.77873	7.63448	TRUE	3.78506
1629419_at	134	143	ACTGGAGATTTAAGCCTTCTGCCGG	144	100	chr3L	17075871	17076830	+	17076014	104811	pm	9.49067	9.16698	9.15117	9.47384	9.28255	9.38837	9.76822	8.02399	8.02211	7.64442	8.94184	9.06389	8.83842	TRUE	4.95592
1632888_s_at	155	143	ACTGGTTTCCAGTCACCCTGGTCAT	1892	99.95	chr2L	20450268	20452538	+	20452159	104832	pm	6.26631	6.42985	6.49871	6.2321	6.46689	6.58212	6.62558	7.24113	6.879	6.90703	6.21439	6.25963	6.30567	TRUE	-3.9567
1627338_at	164	143	ACTGGTTCACTGCTTATGTGCCGAG	110	100	chr3L	22913575	22914077	+	22913684	104841	pm	6.55676	6.48385	6.31765	6.72263	6.43129	5.9975	6.27954	5.79122	5.79684	5.79279	7.04518	7.29181	7.12917	TRUE	9.5573
1639978_at	199	143	ACTGGCCGCTGGTTGTCATCATTGC	799	100	chr2R	9205052	9207555	-	9206757	104876	pm	8.00704	9.69716	9.39902	8.58557	7.61188	8.7431	8.24374	8.82742	10.2773	9.62894	6.64718	6.73205	6.74329	TRUE	-5.8522
1626498_at	247	143	ACTGGCGGCGAAACTAGTGCAAATA	249	100	chrX	18014211	18014984	-	18014736	104924	pm	7.19941	8.86757	8.85643	8.85818	10.4356	9.66949	9.53645	9.90286	9.05269	9.34999	8.06676	7.96297	8.07831	TRUE	-4.34726
1638380_at	285	143	ACTGGCATTCGTCGCGTGGATCTGA	466	100	chr2L	22026467	22030354	+	22026932	104962	pm	8.07045	7.31879	7.28057	7.65538	6.67376	6.94919	7.07987	6.83144	6.91313	6.58784	7.47752	7.46009	7.64725	TRUE	4.06797
1616608_a_at	295	143	ACTGCCGAGGAGGTCAACTACATGC	1347	100	chr2L	5943681	5948313	+	5945027	104972	pm	6.56379	6.50746	6.5792	6.6474	6.84055	6.7236	6.83854	6.60025	6.33767	6.45423	7.60909	7.39881	7.27291	TRUE	4.96048
AFFX-r2-Dros-GAPDH-3_a_at	296	143	ACTGCCGAGGAGGTCAACTACATGC	1347	NA	---	NA	NA	NA	NA	104973	pm	6.46784	6.47833	6.57294	6.58639	6.79754	6.62852	6.73064	6.63558	6.43277	6.4772	7.71372	7.24602	7.40372	TRUE	4.25778
1639004_at	35	143	ACTGCATAAACTGTTCAACGCTTTA	1671	99.36	chr2L	4283150	4305695	+	4284820	104712	pm	6.14048	7.64092	7.63951	7.3779	6.74663	7.47708	7.72586	9.19219	7.85412	9.12289	6.05419	6.07066	6.32327	TRUE	-5.0107
1630174_s_at	352	143	ACTGGAGTACAGTGTCTGCCTGCTA	803	100	chr2L	10222657	10224442	+	10223459	105029	pm	5.8714	5.97895	5.95355	5.90863	6.02545	6.05997	6.07366	6.33078	6.25195	6.31867	5.93714	5.89298	5.91139	TRUE	-3.95617
1627720_at	360	143	ACTGGTGGTTCAATGTGCGCTGCGA	431	100	chr3R	14455394	14456754	-	14456324	105037	pm	6.84574	6.42165	6.60769	6.55026	6.57393	6.65046	6.75023	6.8126	6.8952	6.95019	6.30391	6.21135	6.23431	TRUE	-5.35525
1638692_at	417	143	ACTCCCGTTCCCGAGAAGTGTGTGA	17	100	chr3R	16307341	16308741	-	16308725	105094	pm	9.09805	7.75462	8.00505	8.46753	8.34325	7.80807	8.1525	7.41294	7.14953	7.45373	8.4892	8.22445	8.30645	TRUE	5.17717
1627415_at	439	143	ACTGCTACTGCCTGATGACATATCG	1540	100	chr3R	24431858	24434096	+	24433397	105116	pm	6.13678	5.96728	5.99606	6.00242	6.20433	6.30249	6.2406	6.50328	6.45546	6.44181	5.84187	5.8448	5.82866	TRUE	-7.03238
1636579_s_at	442	143	ACTGGGTCCCCGAATGGGCAATATA	1711	100	chr2L	16816664	16826973	+	16818374	105119	pm	7.32987	6.71304	6.74216	6.71072	7.40088	7.1282	6.86061	6.50502	6.49167	6.65258	7.62489	7.67556	8.20378	TRUE	4.90051
1637366_at	468	143	ACTGTCCGGATGACTTTGTCCTGTT	772	100	chr2L	14047583	14048863	+	14048354	105145	pm	6.24247	6.09518	6.10982	6.38696	6.13138	6.12827	6.35453	5.8481	5.84717	5.84385	6.46478	6.28702	6.33944	TRUE	4.21233
1633390_at	491	143	ACTGAGTCCCCACATTGGCAAAATA	7999	100	chrX	15770715	15781319	-	15773321	105168	pm	6.92435	6.60131	6.42611	6.66113	7.65703	6.95164	7.55555	6.7569	6.69167	6.7099	8.5374	7.97661	8.26795	TRUE	6.60984
1627948_at	51	143	ACTGGATGCACTTTTGGCATATACT	3112	100	chr2R	10831959	10850451	-	10847340	104728	pm	6.3646	7.0279	6.84646	6.9153	6.85026	6.73459	7.09033	8.51427	7.67171	8.2932	6.6008	6.55079	6.79088	TRUE	-4.54564
1638428_at	512	143	ACTGTACCCACTAATGCTAAAAATT	10175	74.64	chrU	4022445	7585147	+	4032619	105189	pm	6.84264	6.48631	6.07229	6.22849	6.23308	6.84621	7.75682	7.51971	6.77055	6.79474	6.0145	5.85763	5.96348	TRUE	-3.38303
1637447_at	522	143	ACTGTGGCGCGATAACTGTGTTAAC	465	100	chrX	2703999	2704785	+	2704463	105199	pm	6.85187	8.9538	9.47011	8.97611	7.45014	9.30358	8.43688	8.77412	9.61413	9.49934	5.94452	5.90115	5.94071	TRUE	-10.099
1625222_at	530	143	ACTGTTCACTGATCTGGAGCACGAC	945	100	chr2L	1755252	1756445	-	1755501	105207	pm	6.509	6.50487	6.63467	6.51867	6.51951	6.68888	6.62558	6.96846	7.00698	7.15348	6.1665	6.127	6.32066	TRUE	-5.52477
1625856_at	547	143	ACTTTGATTTAGCTTCGATCCTTTC	2878	99.86	chrX	3267215	3280044	+	3270092	105224	pm	5.77943	6.56818	6.45671	6.35789	5.99043	6.28706	6.48182	7.12803	7.06344	6.7699	5.83785	5.80906	5.85673	TRUE	-6.36284
1623398_at	572	143	ACTGCCGTGCTTTCGTTTGGAATAA	1679	100	chr3R	8033878	8036079	-	8034401	105249	pm	7.52626	6.70265	6.42611	6.9548	6.3634	6.11475	6.29299	5.85669	5.96228	6.13615	6.48586	6.82732	6.84062	TRUE	3.45857
1640122_at	641	143	ACTCGAACTCGAGCGGGCAATTGCT	599	99.52	chrX	11781312	11782273	+	11781910	105318	pm	6.2848	6.67134	6.87005	6.75377	6.41873	6.60511	6.66314	7.34528	7.24665	7.1238	6.34079	6.28766	6.29563	TRUE	-6.83026
1626441_at	649	143	ACTGTATCGGTCAGCCAGGCGGAAG	462	100	chr2L	1198598	1199189	-	1198728	105326	pm	6.70128	7.31017	7.23574	7.6146	8.76093	8.34924	8.02762	7.02478	6.95343	6.71136	8.32636	8.23988	8.1224	TRUE	7.33129
1636081_at	659	143	ACTGCAAGTGCAAACATCCTGAAAT	5192	100	chr3R	15194716	15228870	-	15223679	105336	pm	6.17923	6.38674	6.05865	6.25235	6.17369	5.97751	5.96878	5.8639	5.87788	5.92428	6.31053	6.3274	6.47358	TRUE	3.85563
1637537_at	710	143	ACTGATCGATGTCTTGGTAGCTAAC	7037	100	chr2L	19611409	19731562	+	19618445	105387	pm	6.11287	5.9715	6.03496	5.88232	6.00231	6.00865	5.97965	6.30177	6.3323	6.26045	5.83921	5.80839	5.80884	TRUE	-5.14017
1640505_at	721	143	ACTGATCCTGATCCAGAACCTGACA	130	100	chr2R	14644696	14645647	-	14645518	105398	pm	5.88172	6.71304	7.14146	6.39594	6.52076	6.72123	6.9029	8.69326	8.70153	8.53853	6.14573	6.15889	6.2247	TRUE	-19.2154
1637983_s_at	91	143	ACTTTTTACACGCAACTGTCAGGGA	1643	100	chr3R	19549085	19557227	+	19550727	104768	pm	5.89955	6.12307	5.97324	6.0297	6.17369	5.95932	5.89508	5.78118	5.82793	5.82284	6.60489	6.52006	6.78995	TRUE	5.47685
1624962_at	110	145	ACTGCTGCCACTGAATGCGGGTAAC	1146	100	chr3L	18566987	18568511	+	18568132	106251	pm	8.56832	8.08795	8.15682	7.97642	7.61518	7.86522	8.10161	7.93118	8.48783	8.26938	7.02291	6.90798	7.09984	TRUE	-5.05221
1636521_at	114	145	AAGATAACCAAAGACTCCGCCTAAT	5942	99.92	chr4	565893	578440	-	572499	106255	pm	10.3309	9.01444	7.71969	8.80083	8.10706	7.44012	8.42836	7.34952	7.81593	8.67793	11.8403	12.1318	12.4099	TRUE	8.48633
1639839_s_at	132	145	ACTGCATCTCGTGATGTTGGAGTGT	5772	100	chr3R	16447664	16454637	+	16453435	106273	pm	6.03765	5.88525	6.03592	5.94067	6.09132	6.00586	6.10214	6.25863	6.24324	6.3113	5.94253	5.88483	5.92334	TRUE	-3.66007
1626636_at	139	145	ACTCCACCTGGTCAATTTTTGTGCG	894	100	chr2R	16663406	16665157	-	16664264	106280	pm	6.6307	6.48385	6.52888	6.86179	6.08572	6.08325	6.27737	5.80827	5.81751	5.90115	6.64414	7.15591	7.27029	TRUE	4.45999
1624817_at	234	145	ACTGCTCTGGTCGTTGTGGTCAGGA	1016	100	chr2L	3522593	3523960	-	3522945	106375	pm	7.60163	6.87767	6.63467	6.97393	6.93856	6.90524	7.03624	6.41496	6.49772	6.67357	7.33974	7.06129	7.18181	TRUE	3.67611
1637836_at	245	145	ACTCGCCTGCACATTTTTGAGCAAC	924	100	chr3R	12234039	12243457	-	12242534	106386	pm	7.91679	9.01039	9.22678	8.98683	7.32938	7.59928	8.94377	7.23379	8.05485	7.70769	9.23177	8.83135	8.876	TRUE	3.8694
1625095_at	293	145	ACTCCGGAAAGGTTGCTCATGCTGG	1817	100	chr3R	3800127	3803488	-	3801672	106434	pm	7.7821	7.12413	7.14909	7.32351	6.76132	6.63825	6.92223	6.7005	7.00698	7.13441	8.03073	7.62814	8.03603	TRUE	3.70473
1625443_a_at	297	145	ACTACCTAGTAACCAAGCCTCAGAG	402	100	chr3L	21190581	21195978	-	21195577	106438	pm	5.98173	6.05044	6.04464	5.94067	6.0783	6.31845	6.28074	7.06681	6.78849	6.48446	5.82991	5.81634	5.83119	TRUE	-4.00372
1634957_at	321	145	ACTCCCACGTTGCTAGATGTACTCG	1372	100	chr3R	5463903	5475982	+	5465274	106462	pm	7.30782	6.79344	6.77849	6.71768	6.69661	7.15591	7.02447	7.56028	7.3797	7.32484	6.18424	6.1147	6.3634	TRUE	-6.95047
1641162_at	326	145	ACTCCCGTATCGTGTTACAGCAGGA	54	100	chr2L	12608257	12608731	+	12608310	106467	pm	7.93445	7.48033	7.20181	6.85168	6.98966	7.39769	6.95612	8.12594	9.00795	8.078	6.11565	6.12882	6.18971	TRUE	-6.05302
1633372_at	373	145	ACTACTTCCCTAACGCAAACTATAT	1547	100	chr2L	3557720	3568027	-	3566481	106514	pm	6.8236	7.36102	7.27529	8.33802	6.20207	6.58804	6.75145	5.77662	5.86646	5.91113	7.8206	9.10904	9.94227	TRUE	4.51115
1624177_at	390	145	ACTCCAAGCCAGCAAAGATGTTCCG	49	100	chr3L	10883095	10883804	+	10883143	106531	pm	6.39256	6.56245	6.66101	6.50204	7.13523	6.98359	6.65779	7.17437	7.26186	7.2686	6.44613	6.19016	6.25454	TRUE	-6.14191
1639828_at	395	145	ACTCCTGAATTTACAACAATCGTTG	514	97.92	chrX	990253	991075	-	990562	106536	pm	5.92525	6.26183	6.24088	6.23395	6.32264	6.46918	6.34497	6.00966	5.96533	5.93782	6.54543	6.69717	6.76857	TRUE	5.02794
1633976_at	401	145	ACTCCATCGGAAGCTGCATGTTGCA	179	100	chr2R	12298287	12300752	-	12300574	106542	pm	6.6931	7.166	7.22511	7.18279	6.5606	7.38282	7.69167	6.46795	6.61596	6.44388	7.05019	7.25461	7.144	TRUE	4.26967
1638307_s_at	421	145	ACTCGGACTATTGCTAGCGTGCCAG	202	100	chr3R	12330802	12331335	+	12331003	106562	pm	7.71633	6.78266	6.50223	6.88285	6.22118	6.20341	6.18217	6.01113	5.94993	5.92016	7.10388	7.07442	7.03602	TRUE	10.757
1631713_x_at	432	145	ACTCATGGCTGCGATAATCGAAGAG	1324	93.2	chr2R	546631	1237691	+	547954	106573	pm	8.92171	8.61346	7.97661	8.65422	7.74638	7.43532	8.85988	7.77038	8.37055	8.17123	9.57881	10.0246	10.1639	TRUE	5.68895
1626739_s_at	462	145	ACTCCAATCTCCAGTGTCAGGACTA	3371	100	chr2L	913479	917805	+	916849	106603	pm	6.65373	6.84062	6.81007	7.02963	6.48385	6.49783	6.68772	6.02115	6.12531	6.07745	6.6008	7.09109	7.09098	TRUE	3.61076
1638762_at	465	145	ACAACTAAAGGTCTGCGTCTTCGGG	252	100	chr3R	10863087	10863872	+	10863338	106606	pm	8.77323	6.89065	6.43101	7.18137	6.47868	6.12627	6.18803	5.79609	5.80205	5.81061	7.26468	7.68478	7.89878	TRUE	7.0726
1634496_at	466	145	AAATCTAAACTTCTCGCACTATCGG	2466	100	chr3L	4993949	4996877	-	4994412	106607	pm	6.53505	6.31305	6.33932	6.15305	6.09132	6.25867	6.25186	6.36905	6.58564	6.39151	5.81046	5.84588	5.87347	TRUE	-4.2877
1624994_at	495	145	ACTCGCTGGCCATTACTTGATTAAA	2897	100	chr2R	11264116	11268465	-	11265569	106636	pm	6.36887	6.22517	6.18955	6.35404	6.57393	6.55929	6.67503	5.96348	5.97709	5.93942	7.25144	6.78792	7.04809	TRUE	5.22397
1633445_at	501	145	ACTCCTGCTATTAAGACGACCACTT	241	100	chr3L	7464709	7465537	+	7464949	106642	pm	6.97882	6.56109	6.47383	7.03487	6.60269	6.25688	6.41067	5.7624	5.81909	5.8621	9.05479	8.35657	9.04507	TRUE	9.91493
1634611_at	507	145	ACTCGCCGCTCATTGGGAAGTTCTG	134	100	chr2R	17880510	17883119	-	17882986	106648	pm	6.54962	6.77669	6.76225	6.55279	6.22118	6.46389	6.44638	6.61073	6.67832	6.70149	6.10759	6.18732	6.19471	TRUE	-4.58791
1624698_at	510	145	ACTCCGGCATTTGGGCATTTGGGCA	57	100	chr3R	6327066	6330771	+	6327122	106651	pm	8.84145	9.33346	9.64882	9.15723	8.85387	9.22399	9.44564	9.31317	9.66381	9.58766	8.72608	7.98096	8.42963	TRUE	-3.66914
1635163_at	512	145	ACTCCTACGCAATTGCCTTTGTGAA	1295	100	chr2L	10207081	10209721	-	10208427	106653	pm	6.08086	5.96117	5.98788	5.95082	5.92846	5.98099	6.04475	6.47016	6.28955	6.48446	5.78753	5.78724	5.79875	TRUE	-4.69153
1640359_s_at	518	145	ACTACCGAACGAACTGCTGATATTG	908	100	chr3R	16531674	16540263	-	16539356	106659	pm	6.14775	7.25871	8.92952	8.04289	7.83887	8.84018	9.99282	10.3933	10.2672	10.4513	6.72028	6.31273	6.65089	TRUE	-18.3862
1632809_at	528	145	ACTCGGATGGCTCGACACAGCTAAT	3141	100	chr2R	3896615	3901259	-	3898119	106669	pm	6.66151	6.81714	6.66538	6.72138	6.8421	6.92494	6.64859	7.29632	7.3267	7.2362	6.54168	6.39146	6.45528	TRUE	-6.80216
1623900_a_at	560	145	TACTCGTTGGGTGTTTGCCTTTAAG	1582	100	chr2L	11849961	11852569	+	11851542	106701	pm	6.58075	6.23092	6.25863	6.15363	6.08015	6.29021	6.51049	6.86688	7.5437	7.96348	5.98446	5.94077	5.96719	TRUE	-3.83271
1630215_at	575	145	ACTCCGGGTATCCAGGGCTCGGATA	39	100	chr2R	8869550	8871118	-	8871080	106716	pm	6.26045	6.07878	6.07611	6.08513	6.58684	6.41496	6.23848	6.02813	6.01077	5.98808	6.3433	6.31684	6.29299	TRUE	3.48209
1627126_at	61	145	ACTGCAATGAGTGTCAACCTTTCCC	130	100	chr3R	5171793	5173597	-	5173468	106202	pm	6.42103	6.772	6.84337	6.39692	7.21302	7.20659	7.0888	8.55241	8.35983	8.75098	6.77466	7.3747	7.4964	TRUE	-4.1835
1633076_at	613	145	ACTCCGACTTTGTGCCCAATGAGGA	919	100	chr2R	14645802	14648577	-	14647659	106754	pm	10.1813	8.22696	8.46665	8.5318	7.15622	7.49405	8.70335	8.25958	7.64599	7.69249	9.14956	9.63	10.004	TRUE	4.47346
1626101_at	621	145	ACTCTGCGGTGTGCTGTGCCGGCAT	476	100	chrX	15343106	15343922	-	15343447	106762	pm	7.7821	7.66161	7.48231	7.28774	6.94038	7.61672	7.87241	8.10297	8.24337	8.46803	7.42757	7.29559	7.05138	TRUE	-4.53992
1636149_at	694	145	ACTCTCGGCGGAATCTATCGTCAAG	2029	100	chr2L	11523299	11528201	-	11526173	106835	pm	6.57371	6.36622	6.16551	6.16661	6.1704	6.37504	6.37396	6.87048	6.50767	6.62429	5.97405	5.94875	5.98333	TRUE	-3.93657
1626884_a_at	704	145	ACTCAATCAAACACCGCAGCTATAT	5874	100	chr3L	10509104	10586521	+	10514977	106845	pm	7.81951	7.0888	6.70454	6.87623	7.00999	6.62738	6.31777	6.1144	6.38059	6.69889	8.42161	8.54561	8.70681	TRUE	8.3684
1629778_s_at	117	147	AAATATAAGGTGCAGGTCCCTCGCC	2114	100	chr3L	20477383	20487884	-	20485771	107722	pm	11.8536	11.8611	11.5758	11.5026	11.0366	11.7012	11.3984	11.1996	10.347	10.5666	12.3659	12.2723	12.3769	TRUE	4.98475
1622969_at	128	147	ACTTGTACCCAAGATTTCCGCGGAT	2409	100	chr2R	9734357	9736994	+	9736765	107733	pm	5.80694	6.08096	6.02711	5.93749	5.93765	5.94003	5.96181	6.34179	6.26416	6.26434	5.81507	5.82286	5.81273	TRUE	-4.92418
1632610_at	137	147	ACTCTGCTGTTTCTCTACAATGGAC	799	100	chr3R	23370164	23371558	+	23370962	107742	pm	6.54962	6.27709	6.26737	6.31618	6.12146	6.05145	6.37727	6.13284	6.06846	6.15636	6.70873	6.51935	6.56392	TRUE	3.59516
1629365_at	158	147	ACTCTTTCCACAATGTTTTCCGATC	94	100	chr2R	12175092	12175738	-	12175645	107763	pm	6.54192	6.23445	6.30837	6.35319	6.04247	6.05145	6.16658	5.84465	5.93317	5.97418	6.31401	6.42318	6.43702	TRUE	3.80451
1633875_at	18	147	ACTCAAGCCCGGCATGGAGACATTT	87	100	chr3L	17163537	17167110	+	17163623	107623	pm	6.1458	6.90252	7.05536	6.84868	7.11166	7.52698	6.9192	7.23379	6.92775	7.11833	6.27747	6.48104	6.54456	TRUE	-3.46282
1622922_at	209	147	ACTAGACTGCACCTAATCTCTGTTT	2119	100	chr3R	16050936	16070401	+	16053054	107814	pm	6.37291	6.36232	6.18519	6.21877	6.27232	6.27197	6.32184	6.20144	6.16202	6.15889	6.47479	6.51525	6.48776	TRUE	3.60965
1629083_at	234	147	ACTCATCTGCTGTCTTGTGGCATCA	84	100	chr2L	3692126	3692588	-	3692505	107839	pm	7.2065	6.61113	6.56401	6.59186	6.70094	7.01394	6.89103	7.37413	7.42405	7.36261	6.16949	6.1238	6.14432	TRUE	-13.3311
1625355_at	277	147	ACTCATCTCTGTTTATTTTGGCCAA	1536	100	chr3R	26680590	26686342	-	26684807	107882	pm	5.97672	6.11625	6.00736	6.05852	5.83535	5.89439	5.98573	5.79122	5.78536	5.81335	6.1141	6.08903	6.16433	TRUE	3.47408
1623039_at	285	147	ACTAACCGCATCTTTGTCTAGACAA	4881	100	chr2R	2587624	2603370	-	2598490	107890	pm	5.7546	5.90529	5.86875	5.81182	5.98357	5.97835	6.00038	6.28244	6.23329	6.19178	5.78626	5.7673	5.77583	TRUE	-4.74362
1629141_at	312	147	ACTAGAGCCTCTAACGCAATACAAA	7122	100	chr3R	17398220	17406251	-	17399130	107917	pm	6.15872	5.85645	6.27942	6.04565	6.90041	7.42183	7.11711	7.50219	7.26186	7.39558	5.75731	5.75318	5.76227	TRUE	-11.6649
1630812_at	315	147	ACTCACATCAGCCAGAAATGCCAGG	118	100	chr3R	24571393	24572463	-	24572346	107920	pm	7.24055	8.53929	8.61409	8.80919	6.8591	7.55336	7.5983	6.89601	7.16658	7.38842	8.86811	8.55799	9.44309	TRUE	4.93618
1633526_at	332	147	ACTACGGCAACTATGGCGGATACGA	3111	100	chr2R	10088887	10099914	-	10096804	107937	pm	6.35188	6.66268	6.73205	7.03931	6.38448	6.39263	6.44737	6.56401	6.5048	6.59042	6.98342	7.14774	7.01644	TRUE	3.92876
1638909_at	336	147	ACTACATGGCCGCTTGACTGACTGG	42	100	chr3R	8608961	8609171	-	8609130	107941	pm	7.6168	7.04163	7.24602	7.14326	7.24122	7.54735	7.54566	7.62282	8.43579	7.95753	6.50226	6.46683	6.48504	TRUE	-4.96631
1628074_at	345	147	ACTAAGCTCGTGGAAGTGCCCGGAT	619	100	chr3L	8535588	8545296	-	8544678	107950	pm	6.35404	6.47174	6.5072	6.33479	6.28677	6.52153	6.80282	6.82495	6.64899	6.65005	6.26906	6.09963	6.13135	TRUE	-3.64944
1630010_a_at	395	147	ACTACGAGAAGCTGAGTCGCGGTCT	2769	100	chr3R	19116825	19171884	-	19169116	108000	pm	6.90618	7.2451	7.12413	7.01521	7.40309	6.99362	6.72386	6.56631	6.54569	6.87485	8.44664	7.81553	7.68844	TRUE	4.03376
1635411_at	407	147	ACTAATGATGATCGTTCCGCCTACA	60	100	chrX	12305092	12305781	-	12305722	108012	pm	9.58426	7.47831	6.86708	7.92448	6.93856	6.80187	7.22001	6.30177	6.54689	6.45559	7.81765	8.51597	8.92147	TRUE	4.95567
1630966_at	413	147	ACTTCAATCGGAACGGAGTGCCTCC	90	100	chr2R	14393459	14393726	-	14393637	108018	pm	6.02608	6.01829	5.96745	5.97226	5.84308	5.88582	5.9031	6.14112	6.18803	6.15068	5.81431	5.81528	5.8276	TRUE	-4.00982
1628013_at	416	147	ACTATGGCGATGGTCGTCGACTGGT	772	100	chr2L	2370155	2371524	-	2370753	108021	pm	6.56154	6.81854	6.87308	6.82463	7.58974	7.30125	6.79102	7.92511	7.64825	7.27423	6.86688	6.57633	6.59421	TRUE	-3.33594
1635807_at	507	147	ACTAGCTCTTCTCGCAACAGATTAA	2771	100	chr2R	8194028	8197917	+	8196798	108112	pm	6.40117	6.07648	6.02521	6.30754	6.16935	6.13199	6.02368	5.78697	5.8634	5.93009	6.33046	6.33912	6.52209	TRUE	3.70398
1631611_at	526	147	ACTACTGCATCAAGGGCTTTCTGAC	653	100	chr3L	15521456	15522330	-	15521678	108131	pm	6.27024	6.07444	6.16017	5.98353	6.28065	6.61816	6.53755	7.56987	6.85786	6.90703	5.87824	5.84645	5.88356	TRUE	-4.14132
1629091_at	541	147	ACTACCAGATCAAGACCGTCGAGGA	834	100	chr2L	7405244	7408475	+	7406077	108146	pm	6.5855	6.40516	6.34497	6.37932	6.51017	6.75299	6.53613	7.36115	7.25294	7.21032	6.20578	6.11347	6.1872	TRUE	-8.98597
1631267_at	547	147	ACTTTAATCAGCATCGTGACGTGGA	371	100	chrX	7672307	7673282	+	7672677	108152	pm	6.62814	7.06788	6.81447	7.14783	6.89045	7.12246	7.07442	6.45604	6.56619	6.41096	7.21715	8.07679	7.85487	TRUE	3.73263
1631110_at	577	147	GAGTCGGTTTTTGTTCACGGCGGCA	810	100	chr2R	10830115	10831971	+	10830924	108182	pm	7.45198	8.15174	8.32174	7.61082	7.03792	7.3797	7.89249	9.69497	9.73038	10.4718	7.41789	7.27606	7.5658	TRUE	-7.55921
1633066_at	641	147	ACTATTTGGCCGACGATCCATTGGT	278	100	chr2R	7127172	7127523	-	7127246	108246	pm	6.24063	6.4928	6.42481	6.42097	6.01525	6.23906	6.22567	6.47016	6.60529	6.52324	6.07282	6.10382	6.13284	TRUE	-3.80191
1634900_at	642	147	ACTATTTAGGCGTCTGTCCAATCTG	220	100	chr2L	15916887	15917607	+	15917106	108247	pm	5.96235	6.48766	6.35224	6.27072	6.14074	6.15889	6.30528	6.8056	6.99781	6.96862	6.06765	6.08569	6.25061	TRUE	-5.14146
1626334_at	65	147	ACTCTGGTCAGAACTTGGCTTTGGT	412	100	chr3L	10159167	10160125	-	10159714	107670	pm	8.03234	8.64065	8.86143	9.06688	8.66658	9.39654	9.37154	10.2779	9.52126	9.46165	6.99185	8.18464	8.31682	TRUE	-3.39292
1627317_a_at	650	147	ACTTTCACTTTGCTTTCGCCTTTGA	2787	100	chrX	7889729	7920567	+	7892515	108255	pm	7.7821	7.41456	7.23944	7.18608	6.47599	6.74798	7.41955	7.13482	7.48875	7.68055	6.58626	6.59843	6.62738	TRUE	-3.60574
1635591_at	689	147	ACTTCTCTCCGCGAATGCAAATCAA	668	100	chr3L	10687456	10689974	-	10689307	108294	pm	5.9316	5.92025	6.05963	5.95247	5.95765	6.0783	6.02545	6.30729	6.25362	6.41195	5.81431	5.8097	5.81857	TRUE	-4.37359
1636646_at	698	147	ACTATTGCGTAGGATTCTCGACATA	1336	100	chr2L	15476592	15478269	-	15476934	108303	pm	5.98333	7.56332	6.86582	6.85271	6.32987	7.21863	7.23955	7.53413	8.18762	7.34337	6.49947	6.06885	6.38571	TRUE	-3.84577
1628560_at	708	147	ACTATCGAGGTGTGCTGGCCTGTCT	194	100	chr2R	16864560	16865102	+	16864753	108313	pm	6.18632	6.39656	6.22708	6.35319	6.49296	7.05	6.95449	6.68926	6.79227	6.70713	6.26183	6.16944	6.23393	TRUE	-4.53393
1641463_at	74	147	ACTAGTATTTACCTGCCATATCCGA	967	100	chr2L	12171180	12172569	-	12171603	107679	pm	6.46784	6.03945	6.01782	6.01446	6.11676	6.2469	6.44973	6.79201	6.46261	6.52574	6.00738	5.86737	5.90157	TRUE	-3.72247
1635392_at	110	149	ACTTCGTCAGCGTTTTGTTGTTGTA	306	100	chr2L	12578188	12581261	+	12578493	109179	pm	9.65032	8.88476	8.5272	9.08464	8.37467	9.02326	9.15421	9.50841	8.97127	9.06696	8.18464	8.04841	8.22472	TRUE	-4.22176
1627758_at	120	149	ACTATAACCCGTATGCTGGCACAAA	1037	100	chr3R	17929135	17931312	+	17930171	109189	pm	6.31774	6.82148	6.47247	6.96726	6.27709	6.71526	6.61964	6.26923	6.24237	6.09557	7.22151	7.07694	7.4171	TRUE	5.67911
1623529_s_at	123	149	ACTTGTCCTCAATCTGAGCTCCTAT	579	100	chrX	19988430	19989800	+	19989008	109192	pm	6.64093	6.81854	6.90137	7.1022	6.51951	6.75187	7.0853	6.60511	6.61809	6.42982	7.05693	7.2149	7.18933	TRUE	4.07074
1626531_at	146	149	ACTATTCCAGCTAAAGAGCCGCCTG	2213	100	chr2L	4955518	4958292	+	4957730	109215	pm	5.84882	6.16901	6.28941	6.03448	5.97106	5.96133	5.95082	6.16104	6.30282	6.2441	5.84054	5.82286	5.87006	TRUE	-3.45107
1633929_at	160	149	ACTTTAATCATGCTTTGCCGTCCTG	228	96.84	chr2R	10993572	10996686	+	10993799	109229	pm	6.6931	6.51017	6.46767	6.9153	6.32624	6.51487	6.68915	5.85313	5.91744	5.92016	6.86688	7.18476	7.05919	TRUE	6.90645
1635115_at	162	149	ACTTTATGCTGTCTTATGGCCCTAA	1835	100	chr2R	13765109	13767362	-	13765528	109231	pm	6.00643	6.05588	5.96572	5.98741	6.08684	6.23088	6.09479	6.56523	6.47908	6.48561	5.8521	5.8217	5.84691	TRUE	-6.74377
1639863_at	164	149	ACTTTGGGATGATTCGTTGGCCACC	1437	100	chr3R	26340638	26342641	+	26342074	109233	pm	7.36555	6.67407	6.5653	6.73402	6.79474	6.68402	6.88715	6.4521	6.51586	6.60521	7.05693	7.34401	7.18181	TRUE	4.07711
1623286_at	204	149	ACTTTTCATTATCATGGCCGGCACA	373	100	chr3L	2389599	2390234	-	2389862	109273	pm	6.12742	6.12178	6.0823	6.0593	6.08786	6.33582	6.19016	6.67114	6.73205	6.7264	5.94709	5.95073	6.01091	TRUE	-7.51888
1627250_at	213	149	ACTTCTGCCTCCAAAAGTTACAGGA	109	96.47	chr2L	5152119	5152283	+	5152227	109282	pm	6.36236	6.86802	6.90446	7.02101	6.40191	6.60843	6.7226	8.13619	8.08795	8.26698	6.74663	6.76761	7.22303	TRUE	-5.33739
1627088_at	219	149	ACTTCTTTCGGCTCTGGCTTTGGTG	59	100	chr3R	17709639	17710176	-	17710118	109288	pm	9.6118	8.02404	8.40499	8.60222	7.42138	8.07425	8.79388	8.94749	8.91824	9.23135	8.00592	7.78576	7.93504	TRUE	-5.93929
1639000_at	229	149	ACTTTCGGCGGTGGGAGCCAATGCC	286	100	chr2L	20264950	20266866	-	20266581	109298	pm	7.96251	6.89229	7.35393	7.42676	7.17607	7.01125	6.81039	6.41798	6.41496	6.41969	7.17008	7.02053	6.85531	TRUE	3.71311
1626174_a_at	240	149	ACTTAGCTGGCGAATGTTACACGCA	1878	100	chr3R	26342773	26352761	-	26350884	109309	pm	7.42073	8.29784	8.00891	8.00085	8.56122	8.25737	7.5716	7.7248	7.54237	7.72798	8.34256	8.88746	8.85982	TRUE	4.00458
1623338_at	251	149	ACACTACGGACACTGAGGACTTTCT	164	100	chr2L	14376947	14377130	-	14376967	109320	pm	6.37951	6.87767	6.69343	6.75708	7.26888	7.36242	7.21437	7.03009	7.3267	7.24201	6.44139	6.28955	6.4233	TRUE	-4.78081
1635676_at	29	149	ACTTCCTTTGGATGATGCCTTTTCG	986	100	chr3L	2020782	2022602	-	2021617	109098	pm	6.04945	6.56109	6.52645	6.72385	6.35845	5.97452	6.12117	5.79041	5.79356	5.84385	6.44517	6.88837	7.08144	TRUE	3.84131
1624584_at	370	149	ACTTCCTCTACGTAGTCGATAGCCA	221	100	chrX	12878589	12879238	+	12878809	109439	pm	6.42742	6.14208	6.18632	6.17172	6.35224	6.52153	6.31057	6.30536	6.2598	6.24977	5.92357	5.85229	5.87507	TRUE	-3.99294
1623647_at	374	149	ACTTATTCACGCCTGTTTGTCAATG	2272	100	chr2R	4810292	4812851	+	4812563	109443	pm	6.52798	6.07115	6.01221	6.09097	6.01053	5.99177	5.97135	5.8411	5.89189	5.9234	6.228	6.25559	6.31151	TRUE	3.63582
1633700_at	415	149	ACTTACAAGCGATCCAATGTGGCGA	2084	100	chr3L	4626716	4629471	+	4628799	109484	pm	6.70617	6.44024	6.42982	6.67614	7.38633	7.18142	7.01521	6.61187	6.47621	6.19178	7.49942	7.16341	7.47307	TRUE	4.06385
1636752_at	422	149	ACTTCAGACTCCAGGCGCCCGAGGA	263	100	chr2R	3300923	3304791	-	3304529	109491	pm	6.12377	6.33015	6.39029	6.32448	6.09365	6.16555	6.23547	5.98964	6.02285	5.98655	6.38396	6.34227	6.39862	TRUE	4.14374
1634045_at	446	149	ACTTCCCCAGATGAGTGACTACGAA	946	99.65	chr3L	12964313	12965459	-	12964514	109515	pm	6.75354	6.29964	6.39029	6.18959	6.45935	6.77365	6.52908	6.7569	7.21686	7.03125	5.9051	5.8371	5.89328	TRUE	-5.47066
1624516_at	45	149	ACTTTTCATATTGCGCGCCCGAAAA	155	100	chr3L	3855343	3855800	-	3855646	109114	pm	6.33675	6.84519	6.65829	6.63813	6.17166	6.28308	6.21295	6.01252	5.99581	5.98655	6.42005	6.58557	6.632	TRUE	4.06079
1639556_at	450	149	ACTTAACACTGATCTGCCCAAGCAG	1389	100	chr2L	16898261	16900299	-	16898911	109519	pm	6.74789	6.69387	6.82355	7.22018	6.39584	6.50356	6.70593	6.42097	6.44065	6.27322	8.13957	8.25575	9.15355	TRUE	5.41556
1628612_at	483	149	ACATTTGTCTTTTCAGTGCTGGTTC	1561	100	chr2L	12164414	12166631	+	12165974	109552	pm	6.2786	6.05919	6.01603	5.97645	6.04247	6.14079	6.1714	6.66397	6.35671	6.49391	5.88014	5.84319	5.86167	TRUE	-4.03061
1624584_at	494	149	ACTTCATTGCTCGATGGCCGGAAAA	434	100	chrX	12878589	12879238	+	12879022	109563	pm	7.74733	6.57224	6.37156	6.96032	6.77055	6.87265	6.90706	6.25518	6.34659	6.20914	7.31519	7.13256	7.61439	TRUE	5.01255
1631521_at	508	149	ACATTCAGCGGAGTGGGATTTCATA	256	100	chr2R	10493197	10493680	-	10493425	109577	pm	6.42318	6.0098	6.04363	6.11287	6.11097	6.10218	6.09102	5.9119	5.85322	5.92096	6.32222	6.21135	6.291	TRUE	3.47144
1633831_at	551	149	ACTTGAATCATTCCTGTCCGTACAA	377	100	chr3R	20666260	20666885	-	20666509	109620	pm	6.27232	6.21283	6.09817	6.1692	6.08015	5.9983	5.99435	5.8298	5.8576	5.93942	6.38558	6.29723	6.52082	TRUE	3.67711
1628151_at	6	149	ACTTTTTCGCCAGAGTATCGCAACA	143	99.15	chr2L	16955655	16966831	-	16966689	109075	pm	7.32987	7.10476	7.04224	6.83932	7.03633	6.51164	7.0731	7.07361	6.77055	6.94859	6.25942	6.27608	6.30165	TRUE	-4.10348
1626044_at	637	149	ACATTCCATTGAGAGTCAGTTCGTA	2944	100	chr3L	11122448	11127774	+	11125391	109706	pm	7.03443	6.15792	6.04081	6.24174	6.36083	6.19665	6.19514	5.92012	5.86195	5.92428	6.57713	6.46445	6.92234	TRUE	3.59578
1627076_at	688	149	ACTTGGGACCGCATTCAGCGCAAAG	508	100	chr2L	10106163	10111746	+	10106670	109757	pm	9.36832	8.643	8.9079	8.78358	9.98144	9.35357	9.2908	8.18271	8.26871	8.29187	9.61105	9.69774	9.11675	TRUE	4.83144
1641122_at	70	149	ACTTCAAGTTGTCAGCTATCCAGCT	61	100	chr2L	14539654	14540793	+	14539714	109139	pm	6.03286	6.28643	6.20196	6.08684	5.99271	6.1908	6.09833	6.41496	6.76313	6.48106	5.90703	5.91427	5.96138	TRUE	-3.51037
1626749_a_at	720	149	ACTTGTGCAGAAACACTCTATTGTA	2675	99.87	chr3L	18983125	18991383	-	18988709	109789	pm	6.02434	5.92971	5.92525	5.93226	5.98945	5.84205	5.92893	5.77938	5.76167	5.78937	6.20429	6.19691	6.25963	TRUE	4.84884
1635606_at	724	149	ACATCCAGCAATTCCGTGGTTTGAA	2874	100	chr2L	5925936	5938767	+	5928809	109793	pm	6.11839	6.22627	6.40109	6.03916	6.17601	6.23906	6.15996	6.88337	6.61882	6.60157	5.82991	5.79359	5.79677	TRUE	-5.52145
1626582_x_at	725	149	ACATCATTGCTTTATCGTCGTTGGC	92	100	chr3L	10692513	10692705	+	10692604	109794	pm	8.24215	7.13667	6.74963	7.66056	6.47988	6.22517	6.98479	5.87533	5.91821	5.96568	8.62471	8.34939	8.98132	TRUE	10.7203
1633629_at	86	149	ACTTGATGCGTCTGCCGGTGACCAA	1377	100	chr2L	5724657	5759810	+	5726033	109155	pm	7.23317	7.44387	7.42492	7.09872	6.73163	6.96192	7.05302	7.93855	8.39059	9.20038	7.00133	6.8424	6.85446	TRUE	-3.63781
1625237_at	88	149	ACTTTGCAGGTTACTTCGCCAGGGA	803	100	chr3R	24310373	24311720	+	24311175	109157	pm	10.1065	7.26233	7.96991	7.32351	7.71163	7.96476	8.6972	8.81727	8.94184	9.10758	6.21207	6.30729	6.27909	TRUE	-16.9385
1623330_at	125	15	ATTACCCCAGCGAGATTGAAAGTGT	1448	100	chr3L	5864601	5866619	+	5866048	11106	pm	6.82922	7.3652	7.06344	6.95612	6.68924	6.10218	6.39383	6.15105	6.18504	6.14088	6.81892	7.1063	7.52318	TRUE	3.60237
1641650_at	266	15	ATTTTGGCACGGCTTTAATCGCACC	1431	100	chr3R	3359947	3362247	-	3360817	11247	pm	5.99787	5.98849	6.14455	5.91945	6.20805	5.97076	6.02278	6.41389	6.39661	6.34586	5.78863	5.81297	5.79769	TRUE	-6.38796
1635071_at	269	15	ATTACCAGCCGCCTGCATTGTAATG	972	100	chr3L	2657480	2659656	-	2658685	11250	pm	8.5366	9.76473	10.008	9.21655	7.19992	7.25472	7.81196	9.07204	9.36057	9.45959	7.15076	7.55111	8.12312	TRUE	-4.50139
1636795_at	271	15	ATTACCCTCCAAAATGTGCTAGCTG	3154	100	chr3L	5139204	5142954	+	5142357	11252	pm	6.40794	6.92809	6.88619	6.92571	6.16592	6.10402	6.39489	6.14854	6.16202	6.05106	6.93305	7.27233	7.58752	TRUE	4.36133
1628260_at	294	15	ATTTTCCAGACCAAGGCCGACGAGT	166	100	chr2R	7968780	7969383	+	7968945	11275	pm	6.72391	7.57898	7.8244	7.04491	8.23479	7.00698	7.21799	8.55599	8.17318	7.96643	6.6521	6.70149	6.65401	TRUE	-6.41672
1641649_at	303	15	ATTTTGACACGGACGGCGGACGAGC	443	100	chr3R	24800483	24802739	-	24802297	11284	pm	7.19602	9.05127	10.0132	8.20022	9.75628	7.66475	7.29407	9.00285	8.71548	8.54561	7.13886	7.27233	7.44384	TRUE	-6.38794
1624068_at	378	15	ATTATTCCGGTGTTTTCTCGCTCCT	35	100	chr2L	4082266	4083223	-	4083189	11359	pm	6.22135	7.42671	8.05061	7.10505	6.1704	6.26484	6.49136	7.40085	8.35613	8.41526	6.07216	6.46135	6.33992	TRUE	-4.22228
1635541_s_at	439	15	ATCTTCTTTGCCAACTTCCGGGAGC	83	100	chr2R	17403384	17403838	+	17403466	11420	pm	8.57577	8.21325	8.05249	8.09763	6.68234	7.3943	8.59032	8.12594	8.34881	8.5006	9.05127	9.56619	9.38481	TRUE	3.94098
1632477_s_at	471	15	ATTTACACCCAGTCTCATCGAATAA	3166	100	chr2L	9051623	9071162	-	9067997	11452	pm	5.79012	5.91821	5.95071	5.93683	5.89839	5.93517	6.00474	6.47599	6.19206	6.36969	5.76798	5.77357	5.77264	TRUE	-3.75718
1630413_s_at	472	15	ATTTTCACGGACGATGTGGTAACAG	179	84.77	chrX	2691160	2691327	+	2691338	11453	pm	6.48351	6.96837	7.20381	7.41876	6.18424	6.44302	6.73328	7.7216	8.57726	7.92443	5.78863	5.77873	5.77947	TRUE	-6.98325
1630215_at	655	15	ATTTATACCCACAGTGGCCCGGTGT	65	100	chr2R	8869550	8871118	-	8871054	11636	pm	6.29909	6.31799	6.3323	6.26318	6.09833	6.41727	6.66559	6.15879	6.18251	6.14432	6.77992	6.78974	6.7556	TRUE	7.20292
1635707_at	719	15	ATTTATGGCGGGTGCAAAACGAGAA	245	100	chr2R	15233773	15238784	+	15234017	11700	pm	6.79267	7.06788	7.02981	6.68905	7.15828	6.89226	6.74619	6.41997	6.44424	6.90257	7.7955	7.64729	7.55619	TRUE	4.45494
1628989_at	83	15	ATTAGCAGCGCGAAACGTCGATGTT	2562	NA	---	NA	NA	NA	NA	11064	pm	10.9744	11.8128	11.9162	10.9094	12.3457	11.0404	11.3455	12.6215	12.5503	12.8003	5.78863	5.78724	5.81889	TRUE	-47.2467
1622979_a_at	129	151	ACATCTGACACGGATTTTGGAGGCA	1121	100	chr3L	8300240	8302062	-	8300942	110662	pm	6.30511	6.08639	6.07415	5.96986	6.13615	6.23803	6.1714	6.55978	6.34497	6.40431	5.83665	5.81993	5.83403	TRUE	-4.51243
1635744_at	237	151	ACTTGGACTTCTACAGCGGCATTAA	2554	100	chr2L	20919090	20922850	-	20920297	110770	pm	6.9451	6.29828	6.40886	6.46999	6.78402	6.68522	6.69496	6.31405	6.34058	6.22492	7.14029	6.87005	7.03838	TRUE	4.62664
1634888_at	249	151	ACAGGATTTGGCCAGTCCGCATTAC	90	100	chrX	5330684	5360574	+	5330773	110782	pm	6.24063	6.28074	6.14346	6.24079	6.264	6.15889	6.04823	6.012	6.03839	5.94016	6.65737	6.76681	6.73084	TRUE	6.34863
1626737_at	26	151	ACTTGGCCAGATTGCATCGTCGGAG	188	100	chr3R	12323760	12324525	-	12324338	110559	pm	6.35404	6.53476	6.70909	6.49136	6.48776	6.55466	6.57698	6.62575	6.4653	6.66051	6.04618	6.1282	6.12334	TRUE	-3.56862
1627166_at	269	151	ACATACTTTCTTCTTGGCGGCAAGA	754	100	chr2R	13044678	13045695	-	13044942	110802	pm	5.93315	6.14088	6.10612	6.22947	5.96551	5.97751	6.01923	5.82165	5.7919	5.80093	6.14259	6.30329	6.33732	TRUE	3.48912
1635924_at	280	151	ACATATCTGAGCCACCTGCACGTGT	874	100	chr3L	4183316	4184663	-	4183790	110813	pm	7.47171	7.29442	7.18181	7.98243	7.38433	7.21863	6.96344	6.40698	6.56726	6.57827	8.46053	8.97335	9.78516	TRUE	5.55971
1624978_at	284	151	ACATTTTGCATGTTACTCGCCCTAG	1211	100	chr2L	14810872	14812585	+	14812082	110817	pm	9.11683	7.873	7.68365	7.962	7.28766	7.1606	7.73204	6.86033	6.93966	6.99794	8.18283	8.38961	8.77282	TRUE	6.12562
1631295_s_at	295	151	ACATGCGACGCTCTTGTTGTTGTTG	106	100	chr2L	15468549	15469886	-	15469781	110828	pm	7.23692	7.24691	6.96859	6.93312	6.32861	6.8764	6.87574	6.96846	7.09567	6.94065	6.51504	6.24633	6.37515	TRUE	-3.86406
1641251_at	310	151	ACATCAACGGCGGAACAGTGACCCA	597	100	chr3L	7242628	7243623	-	7243027	110843	pm	6.36666	6.85314	6.75962	6.74216	6.8249	6.46598	6.31981	6.46413	6.59649	6.59303	7.49292	7.44021	7.68978	TRUE	6.27927
1629652_at	328	151	ACATCCTGTTCTGATTGGTGGCCAT	157	100	chr3L	12712501	12712997	+	12712657	110861	pm	6.06115	6.38674	6.51586	6.21791	6.01633	6.15128	6.37201	6.51838	6.59649	6.61294	6.05419	6.02029	6.02521	TRUE	-5.36812
1623867_at	403	151	ACATTCGCCAGTCACTGCAATCGTA	2192	100	chr3L	9781675	9790626	-	9788435	110936	pm	6.8176	6.60131	6.32108	6.62155	6.21278	6.22599	6.20805	6.08276	6.19647	6.12899	6.77466	6.933	6.79215	TRUE	5.35936
1635716_at	455	151	ACATAAACGAGAACGCCCTGGGCAT	92	100	chr3R	22475055	22477311	-	22477220	110988	pm	6.58306	7.32131	6.83144	7.29405	6.20914	6.34194	6.35021	6.08209	6.23819	6.14432	7.05484	7.79386	8.01607	TRUE	4.02793
1634865_at	456	151	CACAAATTAAAATGCCCGGCCACCA	1735	99.05	chr3R	24411769	24413849	+	24413503	110989	pm	6.54192	8.83121	8.02779	7.76864	6.63237	6.94507	6.97098	6.95292	7.1434	7.04632	7.92117	8.28594	8.72021	TRUE	4.10284
1639988_at	466	151	ACATGTACACATCTGGAGACTCGTT	65	100	chrX	3922152	3939624	-	3939560	110999	pm	6.26837	7.10257	7.0318	6.71768	6.58826	7.24165	7.0731	7.07947	7.3332	7.23091	6.12374	6.29449	6.35916	TRUE	-5.55874
1635918_at	476	151	ACATATATGTGTCCGTCTTTTCCGA	8089	100	chrX	18765602	18774672	+	18773690	111009	pm	10.5644	6.9464	6.60025	6.79573	6.15681	6.9002	6.62957	11.2319	7.9393	9.34999	6.07455	6.03096	6.16624	TRUE	-3.3343
1624761_at	508	151	ACATCGGCGGGCATTGGAAATTACC	3256	100	chr2L	7846817	7853301	-	7850046	111041	pm	6.99352	7.6706	7.67321	7.28935	6.75241	7.17869	7.18105	8.07272	7.91246	8.07993	6.85369	6.4423	6.74285	TRUE	-6.56037
1633482_at	557	151	ACATCAGCGGAAAACCTCGGCGGTA	216	100	chr2L	16224559	16225162	+	16224774	111090	pm	6.49483	8.18455	8.15492	8.51362	7.88437	8.2762	8.5123	9.35368	8.55783	9.17317	7.87114	7.58096	7.78754	TRUE	-3.93221
1627601_at	568	151	ACATATGTGGGCTCACTGCGCACAA	167	100	chrX	9624596	9625313	+	9624762	111101	pm	6.25428	6.48766	6.61986	6.38696	6.78854	7.13586	6.98323	6.48002	6.45546	6.37392	5.92213	5.89023	5.9262	TRUE	-5.03008
1628424_at	650	151	ACATGTCTTTAATCGCACGCATACC	1511	100	chr3R	21719218	21720837	+	21720728	111183	pm	6.38407	6.63336	6.34987	6.50495	6.21278	6.09845	6.30848	5.90374	5.96379	6.03068	6.87485	6.93989	7.08326	TRUE	7.05536
1625908_a_at	656	151	ACATCCGTACTGTCATCAACCGTAT	4429	100	chr2R	9040392	9046595	-	9042167	111189	pm	6.03111	6.04937	6.03496	5.87215	5.8756	5.98099	5.99435	6.36433	6.31981	6.50669	5.78408	5.78577	5.78533	TRUE	-4.83956
1634225_at	679	151	ACATCCATCTGAATCGCACCTTGAA	206	100	chr2R	7655957	7657066	+	7656162	111212	pm	6.50451	6.47455	6.35447	6.18204	6.31082	6.31215	6.54467	7.32614	7.36031	7.71839	5.84187	5.82631	5.82492	TRUE	-8.3689
1625409_at	707	151	ACAGTTCTGGGTTTCTAGGGACACA	1576	100	chr2L	10852511	10854603	+	10854086	111240	pm	6.2786	5.94555	6.01411	6.06411	6.28172	6.08513	6.1051	5.79122	5.79279	5.85443	6.22548	6.17337	6.21949	TRUE	4.07109
1638528_at	719	151	ACATCTTCCTAAACGTACTGCTATC	533	100	chr3R	26020604	26021890	-	26021358	111252	pm	5.76606	6.0119	6.1342	6.04395	6.00231	6.31331	6.45564	6.73205	6.73205	6.32831	5.76592	5.7547	5.75934	TRUE	-4.09147
1632332_at	721	151	ACATCATGTTTGTAGTAGTTGCCAA	1126	100	chr3R	22278254	22280311	+	22279379	111254	pm	6.0196	5.92437	6.06156	5.96911	6.17166	6.41613	6.26812	6.66263	6.62636	6.55333	5.76363	5.75891	5.75779	TRUE	-8.35093
1635756_at	723	151	ACATCTTTACTGACTTTTGTGCAAA	420	100	chr3L	9352122	9353104	+	9352541	111256	pm	5.94871	5.89726	5.88703	5.84367	5.89143	5.96515	5.99684	6.09649	6.12297	6.17172	5.75396	5.76268	5.7721	TRUE	-3.96341
1639627_at	87	151	ACTTGCGATCGTCCCTGATGAAAAA	1004	100	chr3L	9505107	9507059	-	9506056	110620	pm	6.43178	6.19799	6.05056	6.14593	6.16252	5.95932	6.07269	5.86726	5.89272	5.87272	6.53161	6.65433	6.62319	TRUE	6.73567
1637869_at	95	151	ACTTGGCATTTTCACGTATCCTTAA	2996	100	chr2L	18051460	18070246	+	18054455	110628	pm	6.30511	6.12415	6.14557	6.3002	5.96994	6.01715	6.0209	5.83973	5.92584	5.97418	6.3646	6.29791	6.36739	TRUE	3.72413
1633081_at	155	153	ACAGAGCCCAGCATTTAAAACAAAT	4547	100	chrX	21889018	21906262	+	21893564	112152	pm	6.21144	6.00127	5.93619	6.02813	6.16368	6.02743	5.95678	5.887	5.98	5.96986	6.40635	6.3638	6.46499	TRUE	4.17486
1625814_at	182	153	ACATGATCATATTTTGCCAAGCCGA	2565	100	chr2R	4831800	4834866	-	4832302	112179	pm	5.89955	6.16012	6.14346	6.20809	6.08354	6.08713	6.13417	5.8298	5.92395	5.86915	6.31053	6.23217	6.40843	TRUE	3.46145
1634612_a_at	186	153	ACATCCTCATCCAAATCCAAAGTCA	540	100	chr3R	14198382	14199051	+	14198921	112183	pm	6.5069	6.93593	6.35561	6.70265	6.29658	6.30936	6.36766	6.00742	6.20632	6.30096	6.80477	6.71466	6.93975	TRUE	3.63081
1638038_at	189	153	ACAGCAGTGGGCTCTCAAGCTATGT	942	100	chr3R	16232391	16233545	-	16232604	112186	pm	6.76724	6.20712	6.50223	6.20809	7.48057	7.19188	6.9104	6.98769	6.53135	6.69491	6.09099	6.0159	6.00408	TRUE	-3.39791
1625280_at	192	153	ACATGAAGAGGTGACGGCGGAAACT	3635	100	chr3R	22523417	22539881	-	22536247	112189	pm	7.11833	6.70265	6.58564	6.83816	6.87005	6.60732	6.35876	6.22567	6.19866	6.18516	7.28613	7.20524	7.07728	TRUE	7.47117
1624535_at	220	153	ACATGTCGCGATGGTGTGTGAGCAT	1182	100	chr3L	224130	225613	+	225311	112217	pm	6.60537	6.50208	6.40552	6.48836	6.37705	6.9435	6.53873	8.36229	8.20947	9.74118	6.42005	6.31141	6.40011	TRUE	-4.28751
1635346_at	229	153	ACATCCTGCCCATTTGAAAACCATT	3807	100	chr2L	18590896	18595431	+	18594702	112226	pm	6.1662	7.07378	6.89401	6.78132	6.7598	7.24867	7.32505	8.10462	8.49194	8.75962	6.29217	6.11579	6.2465	TRUE	-8.3537
1639505_at	340	153	ACAGCGGGTACAAACGACTTTGCCA	613	100	chrX	3869402	3873256	-	3872644	112337	pm	6.1351	7.74388	7.46662	7.09872	6.42005	6.8421	6.53873	6.61722	7.24252	6.99494	5.96067	5.90894	5.92873	TRUE	-4.0347
1638518_at	344	153	ACAGTGAAGCCTGAAGCCGCGGACA	502	100	chrX	6267987	6270533	-	6270032	112341	pm	6.34109	6.29566	6.13953	6.34529	6.13967	6.23996	6.15051	6.06197	6.11094	6.01038	6.64336	6.65974	6.69075	TRUE	5.90191
1637253_s_at	352	153	ACATCCAGATGCTGTGGCGCGAGTT	215	100	chr2L	20263894	20264299	-	20264085	112349	pm	9.81825	8.84195	9.14208	9.61882	8.46574	8.85502	9.68016	6.78725	6.95343	6.65517	8.48203	9.44812	9.11789	TRUE	6.05163
1634559_at	435	153	ACAGGCTACGTAGTTCTCATTGCAG	1404	100	chr3L	8224913	8233577	-	8232174	112432	pm	6.54962	6.546	6.64646	6.46138	6.81879	7.61672	7.40902	7.68356	7.49175	7.28476	5.86219	5.82935	5.8682	TRUE	-8.78873
1631110_at	446	153	ACATGATGGCATCGTTCACACTCTG	899	100	chr2R	10830115	10831971	+	10831013	112443	pm	5.93922	5.93605	5.93046	5.9253	5.98014	6.00216	6.02368	6.3913	6.24851	6.29201	5.91671	5.91624	5.89054	TRUE	-3.55798
1627076_at	551	153	ACATGTCACGAATCTACTCGCAGTT	803	100	chr2L	10106163	10111746	+	10106965	112548	pm	8.77009	9.69881	9.70237	9.75506	8.82088	9.65538	10.5267	9.08511	9.063	9.22116	10.7848	10.6988	10.8588	TRUE	12.0334
1628347_s_at	609	153	ACAGGAGGCACAGGCTGCTGCTGCT	183	100	chr3L	9173651	9175417	-	9175235	112606	pm	11.089	10.8103	10.9452	10.8398	10.5473	10.9498	11.6266	9.8072	9.94042	10.1771	10.5406	10.838	10.9413	TRUE	3.44571
1638042_at	625	153	ACAGGATCAGAGCTTTACGAAATTC	529	100	chr3L	11273265	11273927	-	11273399	112622	pm	5.84882	6.33501	6.29039	6.06341	6.43397	6.69271	6.45677	6.42504	6.56941	6.45423	6.04171	6.0136	6.06172	TRUE	-3.81664
1625334_at	658	153	ACAGTGGTCTGAAGTGCCCGTTGGA	391	100	chr2L	1988290	1988949	+	1988680	112655	pm	6.58763	6.29964	6.30282	6.41496	6.62655	6.52475	6.59083	6.07146	6.10084	6.27322	6.79655	7.20392	7.38075	TRUE	3.85065
1635642_at	715	153	ACAGCACCAGTTCCTTTTCAATCGG	2021	100	chr3R	22410081	22412523	+	22412101	112712	pm	6.03286	6.36491	6.34258	6.19572	6.00703	6.0161	5.9918	5.87981	5.95205	6.06693	6.5941	7.07694	6.89474	TRUE	4.02219
1629819_s_at	97	153	ACATGCATGCACATCATACGGATAT	3130	100	chr2R	12387700	12420933	+	12390829	112094	pm	5.90547	5.9467	5.98873	5.99047	6.18782	6.12146	6.02545	5.76009	5.7555	5.76648	6.27598	6.29103	6.32007	TRUE	6.415
1638042_at	15	155	ACAGTGGGCTCAGAAAGTCTGTCAA	419	100	chr3L	11273265	11273927	-	11273509	113476	pm	6.08426	7.25247	7.5298	6.76525	7.43181	7.50984	7.41316	8.23459	7.8557	9.00544	6.14423	6.28074	6.57109	TRUE	-4.71749
1626972_at	155	155	AACGCCAGACCTCTACTAACAAAAT	2651	99.87	chr3R	24934774	24938526	-	24935876	113616	pm	6.04115	6.20927	6.06758	6.17006	6.23794	6.1013	6.11549	5.90107	5.98741	6.02063	6.66757	6.39933	6.49296	TRUE	3.51882
1627730_at	166	155	ACAGAAAATCAAACGCCTTCCTGGA	368	100	chr2R	17157805	17160002	+	17158172	113627	pm	5.80829	6.46648	6.48854	6.36083	6.11207	6.24293	6.1714	6.70973	7.06788	7.17513	5.94661	6.00463	6.02468	TRUE	-4.66482
1635197_at	167	155	ACAGACATACACTGGCTGGCATTCC	745	100	chr3L	10827487	10831250	+	10828231	113628	pm	6.26045	7.12246	6.51586	7.27839	8.19833	7.92115	7.2268	6.271	6.26682	6.13615	8.8453	8.62494	8.16183	TRUE	8.39474
1624614_at	218	155	ACAGTGGACTCTGAGCTAACCATTG	295	100	chr3R	12267793	12268729	-	12268435	113679	pm	6.55676	6.19568	6.22149	6.31699	6.17848	6.1552	6.16472	6.14614	6.0775	6.00455	7.0723	6.77626	6.82374	TRUE	4.77663
1628212_at	229	155	ACAGCACGCGGAGAGAAGCACCCTA	2045	100	chr3R	8951832	8954271	-	8952227	113690	pm	6.87164	7.3652	6.84191	7.70612	7.60748	7.00842	6.8786	6.89855	6.7873	6.97663	8.57989	8.11401	8.3233	TRUE	6.73393
1640412_at	249	155	ACAGCTCTCAGATTCCAACGATTGA	2785	100	chr3R	20677308	20680731	+	20680092	113710	pm	5.82518	5.89821	6.21307	6.00391	6.20322	6.32671	6.21593	6.52169	6.4809	6.55466	5.80843	5.80772	5.78709	TRUE	-7.76019
1626028_at	253	155	ACAGATCTGTGGTTCTACTGCGCAA	241	100	chr3R	15774191	15774631	+	15774431	113714	pm	6.79836	6.19343	6.40441	6.31618	6.24618	6.39675	6.54213	6.62693	6.72647	6.76275	6.26906	6.22947	6.255	TRUE	-4.04481
1626159_at	30	155	ACAGGACCCAGCTACGCGGAAGGAG	527	100	chr2L	2901767	2940278	+	2902293	113491	pm	6.81198	6.56818	6.55818	6.4792	7.00161	6.83594	6.57597	7.12094	6.90029	7.14628	6.23284	6.40937	6.49014	TRUE	-3.789
1627231_at	335	155	ACAGCAGACGGTAGTTCTCAACGAA	529	100	chrU	555426	557051	+	555954	113796	pm	8.19065	7.07378	7.26767	7.71209	7.94556	7.89265	7.98543	7.11365	6.42165	6.45782	8.36986	7.7592	8.03234	TRUE	3.90275
1631314_at	351	155	ACACGGCAACCGAACTGATGAATCG	44	87.82	chrX	3105083	3105527	+	3105126	113812	pm	7.85819	7.9738	7.63774	8.30176	7.97661	7.94513	8.16991	8.66914	8.70153	8.83454	7.69778	7.92048	8.14913	TRUE	-3.87224
1629935_at	36	155	ACAGTGGCCAGTTTAACCCTCAATG	1000	100	chr3L	8798927	8800298	-	8799299	113497	pm	6.13678	6.06361	6.01687	6.17341	5.95651	5.91324	5.96348	5.81378	5.82486	5.81149	6.28081	6.36111	6.33513	TRUE	5.40965
1640141_at	374	155	ACAGCCAGCGTCTAGGAAATGGTCA	52	100	chr2L	20330202	20331738	+	20330253	113835	pm	6.24247	6.66554	6.67241	6.39594	6.77498	6.85375	6.69496	7.40742	7.30358	7.33951	6.50226	6.4325	6.47237	TRUE	-8.26467
1640623_at	39	155	ACAGTGACCGCCTTGAATGTGTGCA	790	100	chr2R	19327390	19328588	-	19327799	113500	pm	7.91679	8.5848	8.96295	8.63703	7.48254	7.82382	8.42581	9.86173	8.99936	9.41403	6.66432	7.75244	7.72229	TRUE	-4.04236
1626611_at	400	155	ACAGCCAGTTATCGATCACCTTAGA	153	100	chr2L	7399464	7399860	+	7399616	113861	pm	6.23292	6.21182	6.21839	6.06758	6.12146	6.27409	6.19302	6.98121	7.04672	6.98326	5.81238	5.78525	5.77677	TRUE	-12.8817
1624737_at	481	155	ACAGCCTACTTTTCCATTTCCAGAG	836	61.07	chrUextra	5186009	5186854	+	5186844	113942	pm	7.3583	8.07682	8.35559	8.00919	6.9467	7.23728	8.12111	9.21083	9.59909	10.0107	6.79546	6.78974	7.46536	TRUE	-6.6075
1631221_at	513	155	ACACCAGGAAGAGTCATCGTCATCG	518	100	chr3L	15208492	15212144	+	15209009	113974	pm	6.4564	7.10476	7.17272	7.11967	7.06717	7.41824	7.63138	7.54079	7.92584	7.43357	6.59312	6.51935	6.63582	TRUE	-4.70387
1624614_at	519	155	ACAGAAGCCTTAGACATTTGCCCCT	454	100	chr3R	12267793	12268729	-	12268276	113980	pm	6.49253	6.44297	6.25863	6.40441	6.15316	6.25774	6.29706	6.20571	6.13975	6.21189	7.39085	6.93989	7.02555	TRUE	4.43729
1630288_a_at	523	155	ACAGCAATGCCTTTGGTGGCTACGA	2334	100	chrX	2813802	2817501	+	2816135	113984	pm	6.30312	6.37665	6.29604	6.33582	6.25814	6.43739	6.41389	6.36036	6.27627	6.3113	5.80715	5.80703	5.79464	TRUE	-5.41119
1627644_a_at	576	155	ACAGACTTGCTGTGCACCGGTGAGA	2517	100	chrX	2814153	2818416	+	2816669	114037	pm	6.07146	6.15675	6.11287	6.13161	5.98592	6.23685	6.20214	6.12637	6.13651	6.09175	5.80052	5.79012	5.78157	TRUE	-3.86674
1631205_a_at	584	155	ACACAGTGCTCGGTTCAAATCTATA	1039	100	chr3L	11613634	11616785	-	11615747	114045	pm	5.80972	6.25217	6.3646	6.0474	6.44781	6.66199	6.69364	7.4554	6.95191	7.0279	5.83543	5.81163	5.79238	TRUE	-5.86046
1623889_at	614	155	ACACCAGAATGTTGAAGCCGTTGAA	3520	99.62	chr3L	2368013	2371960	-	2368441	114075	pm	5.86686	6.3082	6.34834	6.10861	6.16021	6.42032	6.37508	6.42997	6.85786	6.77248	5.91884	5.92305	5.99278	TRUE	-3.65467
1627298_at	623	155	ACAGCTGTCCTCAAAAACGTACGCA	33	100	chr2L	13077246	13079110	-	13079078	114084	pm	7.86626	8.21907	8.44281	8.60733	8.4951	9.07106	8.84634	8.31344	8.18066	7.72342	9.09238	9.34299	9.77015	TRUE	3.94833
1630288_a_at	671	155	ACACGAACTCGCAGGTGGTCAGGGA	1914	100	chrX	2813802	2817501	+	2815715	114132	pm	6.35594	7.07588	7.25858	6.889	6.65085	7.11508	7.35632	7.12945	7.31521	7.26003	5.88475	5.87443	5.89984	TRUE	-10.7334
1641313_at	675	155	ACACCATGACCTTTGCACTGGGTAA	1916	99.68	chr3L	11915709	11917857	-	11915942	114136	pm	7.0833	6.89567	7.10152	7.13877	6.94038	6.84066	7.47869	8.52299	7.71367	7.67825	6.50124	6.52159	6.45334	TRUE	-4.26786
1637831_at	676	155	ACACCGCAACTCAGATCGGGATTGA	247	100	chr2R	10092161	10092812	+	10092407	114137	pm	6.08594	6.48504	6.56179	6.64231	6.40937	6.29238	6.31981	5.90676	5.97863	5.98573	6.85578	7.11328	6.91213	TRUE	6.59256
1632920_at	695	155	ACACCGTGATATTCGGCAGGGCCTT	1370	100	chr2L	19077375	19078995	-	19077626	114156	pm	6.12562	6.20023	6.37506	6.26699	6.19001	6.30249	6.20604	5.90758	5.96079	5.87998	6.43149	6.30936	6.3005	TRUE	3.63604
1637518_at	698	155	ACACGGCCAGGATTTCCAAGTTCTA	1631	100	chr2L	8705571	8707442	+	8707201	114159	pm	6.96332	6.97628	6.77995	6.91943	6.38973	6.40552	6.66846	6.76149	6.7873	6.5855	8.2719	7.97661	8.36636	TRUE	7.33966
1625280_at	721	155	ACAGCGCATTGTTAAAGTTTACCGA	3523	100	chr3R	22523417	22539881	-	22536359	114182	pm	6.33058	6.65676	6.41997	6.79712	6.11792	5.93046	6.13999	5.81933	5.83977	5.79769	6.75209	6.86229	7.0932	TRUE	6.32533
1626656_at	77	155	ACAGTCCGTGGCAAGTGGCGATGAT	66	100	chr2R	14115465	14115630	+	14115530	113538	pm	9.69999	10.9353	10.887	11.1394	11.7312	11.3728	11.0063	10.4401	10.472	10.4287	10.9938	11.0057	11.2082	TRUE	4.41792
1636892_at	79	155	ACAGGTGAGTGTCGTCCATATGCCA	486	100	chrX	18173637	18174240	+	18174122	113540	pm	6.46561	6.09518	6.05565	6.18632	6.81879	6.2469	6.09192	5.86858	5.84645	5.99305	6.93828	6.71555	6.78539	TRUE	6.06427
1641263_at	140	157	AACCGGTATAAATAATCCCCTCATG	103	100	chr2L	16542555	16543265	+	16542657	115065	pm	5.97328	6.33265	6.07519	5.95644	6.30477	6.65401	6.62817	7.04065	6.95049	6.39151	5.75667	5.76268	5.76172	TRUE	-3.78553
1625132_s_at	146	157	ACACACCCCGTTTCAAAGAATTCTG	2976	71.89	chr2RHet	1633504	1636030	+	1636479	115071	pm	12.3828	12.4309	12.3981	12.2102	10.763	11.3819	11.7255	11.4639	11.7747	11.8617	12.4579	12.7272	12.8537	TRUE	4.11567
1637878_at	148	157	ACACTGCTCCCTGCTGTTGGAAGGT	1309	100	chr2R	14662915	14664671	+	14664223	115073	pm	7.2029	6.48254	6.53385	6.55701	6.48922	6.66786	6.86988	6.13516	6.19564	6.14188	6.92049	6.80464	6.69232	TRUE	4.67497
1631486_at	159	157	ACACCGCACCAGTCTATGATCAGAA	962	100	chr3R	19974833	19975904	-	19974943	115084	pm	6.64352	6.59843	6.68351	6.63123	8.5366	8.77118	8.2556	10.2145	8.34302	9.36383	6.53476	6.54427	6.58784	TRUE	-4.50101
1627960_at	201	157	ACACTTGGCCACGTTTGCAGCCAGA	45	90.48	chr3R	22614686	22614914	-	22614870	115126	pm	7.66196	8.01162	7.88681	8.22595	6.80216	7.0125	7.59308	7.32745	7.43831	7.37346	8.02241	7.84105	7.92802	TRUE	4.18742
1638508_at	248	157	ACACTCTGCTGACCATTGTGAACGT	1568	100	chr2L	11847230	11849115	+	11848797	115173	pm	8.06683	6.72935	6.80093	7.15222	7.01512	6.65845	7.13831	6.65388	6.87034	6.68832	7.33306	7.41937	7.55619	TRUE	4.27324
1634871_s_at	278	157	AAAGAAGATTTATACGGCAACTCGA	756	100	chr3L	4592887	4593906	-	4593151	115203	pm	5.85609	5.98509	5.97324	6.18204	6.13019	5.95569	5.96702	5.77832	5.78536	5.79019	6.65829	6.61316	6.546	TRUE	7.98219
1623002_at	28	157	AAACCCTTCTGTGCGGCCAATTACT	389	100	chr3R	15200862	15201745	-	15201357	114953	pm	7.62467	7.14944	6.41496	6.91427	6.62123	6.32458	6.40874	6.05824	6.02285	6.00629	6.80187	7.21264	7.12246	TRUE	5.19551
1624995_at	293	157	AAATGGTTAGATCGCGCTTTTCCTG	121	100	chr3L	15486057	15487143	-	15487023	115218	pm	6.87164	6.70719	6.59886	6.85024	6.62948	6.277	6.65637	6.51224	6.23737	6.22111	7.904	7.58096	7.87258	TRUE	6.97294
1638856_at	297	157	ACAAAGTCCGGTCTAACTAGCCACT	877	100	chrX	2586763	2587919	-	2587043	115222	pm	5.95032	6.35122	6.37506	6.37615	6.28308	6.24492	6.46425	6.46683	6.67255	6.56083	5.80447	5.78868	5.77998	TRUE	-5.96854
1637655_s_at	303	157	ACAACAACGTGACATGGCCAGGACA	111	100	chr2L	20248222	20249534	+	20248332	115228	pm	6.99352	9.00339	9.53468	9.22927	7.41955	7.85313	7.4924	6.43753	6.60529	6.40639	8.4892	10.0703	9.69118	TRUE	5.32795
1625560_at	307	157	ACAAAGGACCCTGAGTTGTGTGCCC	82	100	chr3R	7312617	7312830	+	7312698	115232	pm	8.35944	7.33865	7.02478	7.66226	6.27942	6.2289	6.38407	6.03553	6.06932	6.06513	6.99065	8.07982	8.07688	TRUE	3.83351
1625265_at	327	157	ACACCACGCCGGATATCGTTGAGTA	1031	100	chr3L	1203305	1204792	-	1203762	115252	pm	6.49483	6.36892	6.30617	6.47392	6.33624	6.18519	6.10682	5.9133	5.98077	5.90632	6.63639	6.77055	6.85763	TRUE	5.92382
1637232_at	360	157	ACACCGATCGATTAGTGGATTGATG	399	100	chr3L	4885215	4885827	+	4885613	115285	pm	6.04625	6.10645	6.02906	6.19946	6.0561	5.94993	5.9434	5.76852	5.76615	5.76427	6.28808	6.1943	6.27608	TRUE	4.88646
1637253_s_at	406	157	AAATACGGCGGCTTGGCCACAAGGA	257	100	chr2L	20263894	20264299	-	20264043	115331	pm	8.38744	8.35809	8.44281	8.58274	8.99258	8.41351	8.356	7.3907	7.25294	7.07285	8.56554	8.55561	8.46962	TRUE	7.73281
1632593_at	424	157	ACACAGTCTTTTTTGCGTTTACACA	866	100	chr3L	15136160	15137125	-	15136260	115349	pm	6.13308	6.16461	6.28065	6.09404	6.15552	6.31119	6.30329	7.19748	7.51281	7.81311	6.0038	5.9016	5.97555	TRUE	-6.18001
1630399_at	434	157	ACACACTTACGAAACTGCCAGACGC	5390	100	chr3R	25671325	25680425	+	25676714	115359	pm	6.31774	6.58052	6.64231	6.54952	6.30258	6.51694	6.68372	7.04533	7.3332	7.37916	6.27428	6.2375	6.46429	TRUE	-4.73125
1638741_at	488	157	ACACATTTTACTTTTACGCTCTCGA	638	99.11	chr3R	13993505	13994283	+	13994142	115413	pm	6.03601	6.0119	6.32763	5.98958	6.34082	6.45546	6.61316	7.26744	7.71544	7.00296	5.8117	5.79681	5.81348	TRUE	-5.47075
1633970_at	495	157	ACAACGATATGTGCAGGCAATGGAA	3798	NA	---	NA	NA	NA	NA	115420	pm	6.82642	6.38287	6.27501	6.54418	6.51281	6.34096	6.52065	5.86025	5.86488	5.87824	8.39764	8.30414	9.38915	TRUE	6.78053
1635711_s_at	52	157	AAGTTTTGCCGACTGCCGGAATTGA	4654	100	chr4	137014	150378	-	145725	114977	pm	9.91582	9.16127	8.37593	9.21461	7.64271	7.57379	8.1294	8.20542	8.97282	9.08245	7.29519	7.51592	7.70119	TRUE	-3.37799
1633970_at	54	157	AAATTGGACCCTATCATAAAGTGAG	4165	NA	---	NA	NA	NA	NA	114979	pm	6.92435	7.87766	6.86862	7.60412	7.1021	6.38733	7.34314	5.76163	5.77568	5.77748	8.21351	8.20092	8.99369	TRUE	8.1184
1634306_at	578	157	AAATCGAACACTGAAGGGTCTAGGT	5139	100	chr3R	23373495	23384836	-	23379698	115503	pm	6.12199	6.16802	6.04264	6.2391	6.12601	5.97751	6.08268	5.86474	5.79618	5.83223	6.82129	6.58129	6.63252	TRUE	5.81593
1632515_a_at	60	157	ACACTCCAACCAACAATGACCAGTT	388	100	chr2L	10264130	10265229	+	10264517	114985	pm	6.00477	6.01933	6.0151	5.96522	6.27942	6.07159	6.14277	7.11677	6.96954	7.22791	5.99983	5.9133	5.92924	TRUE	-7.7419
1635948_at	617	157	ACACGGATGCAGAATGTCCTTCGCC	381	100	chrX	7320838	7322524	+	7321218	115542	pm	7.19941	8.81429	8.78449	8.82985	8.56695	8.78472	9.43936	8.51635	8.58773	8.00607	9.63507	10.2355	10.0955	TRUE	4.93744
1640515_s_at	629	157	ACACACAACCCCAAAAATCACATAT	4051	100	chr3L	7521903	7531379	+	7525953	115554	pm	7.13213	7.32593	7.12246	7.66971	7.08195	6.72123	6.50824	6.47811	6.86656	7.74893	8.45687	9.07213	9.34315	TRUE	3.64499
1630774_s_at	630	157	ACACACACCACCCTAAGAAAGCAAG	2647	99.55	chrX	2527982	2569654	+	2530628	115555	pm	6.44944	7.01548	6.8405	6.69028	7.55624	7.68621	7.58077	8.31768	8.2417	8.83128	6.49864	6.23626	6.2304	TRUE	-7.78036
1636278_at	71	157	ACACGCTTGGCGGTCACTTAACAAT	263	99.22	chr2R	19656055	19668538	-	19668276	114996	pm	6.57839	6.2173	6.21956	6.16661	6.19618	6.3103	6.21593	6.46111	6.46143	6.46235	5.94661	5.89842	5.93003	TRUE	-6.37213
1635346_at	721	157	ACACTTTTCAGCAATCGTTCAGATC	3521	100	chr2L	18590896	18595431	+	18594416	115646	pm	5.77943	6.02253	5.93897	5.9147	6.30128	6.12914	6.03496	6.5706	6.51694	6.51147	5.81763	5.79747	5.83077	TRUE	-7.86314
1626235_at	84	157	AAACCGACTACCATTTTCCATTGAT	3279	100	chrX	11648305	11663548	+	11651583	115009	pm	7.68054	6.89567	6.44704	7.33267	6.52076	6.28627	6.61187	5.83617	6.00919	6.14259	8.13602	8.9646	9.30085	TRUE	6.56208
1626935_at	89	157	ACAGCTCCAACATGAAATTCCTCAT	53	100	chr3L	6142641	6143063	+	6142693	115014	pm	6.87777	9.53162	9.74016	9.53544	7.15828	7.33603	9.34658	9.38255	9.35484	10.2367	8.0595	7.86167	8.2461	TRUE	-4.21563
1632939_s_at	94	157	ACAGCCAGCCGCTAAATATCCTAAG	402	99.18	chr3L	5263291	5265340	-	5264939	115019	pm	8.59753	8.28569	8.50969	8.35805	9.67589	9.92432	9.55484	10.2596	10.0367	10.1376	9.02831	8.91217	8.74159	TRUE	-7.13151
1634731_at	95	157	ACACCTACGCATATATTCCATTCAG	1371	100	chr2R	5129845	5131915	+	5131215	115020	pm	6.12742	6.29117	6.20805	6.48137	6.30595	6.35864	6.45213	5.81769	5.81909	5.90541	6.69387	6.73484	6.82708	TRUE	7.60139
1641090_at	96	157	ACACCAGTCCATGTTCTCAGTTATA	184	100	chr3R	9675516	9676577	+	9675699	115021	pm	5.78094	6.00018	6.21519	5.9549	6.0481	6.25303	6.15889	6.21727	6.31273	6.39998	5.80236	5.79474	5.78431	TRUE	-4.19345
1637147_s_at	114	159	ACAAAGGGTGACTGCTGCCGTTTAT	259	100	chrX	20736179	20736702	+	20736437	116503	pm	7.96667	7.28761	6.938	7.0814	7.23741	7.80807	7.98271	7.03411	7.1711	7.24554	6.3646	6.13953	6.1334	TRUE	-5.5767
1632655_at	127	159	ACAACACCATACTCGCAGTAGTCAC	5583	100	chr3L	14036785	14042992	-	14037410	116516	pm	5.77777	5.83796	5.92068	5.83904	5.95765	6.06468	5.92662	6.06758	6.08692	6.08164	5.78804	5.78941	5.79068	TRUE	-3.81241
1638081_at	131	159	ACACACGCTTTGGATGGAGACACGA	764	100	chr2L	2834966	2837831	-	2837068	116520	pm	6.19029	6.18416	6.12304	6.26699	6.2675	6.10402	6.1714	5.8975	5.97043	6.01126	6.46568	6.55324	6.65462	TRUE	4.46346
1624977_at	137	159	ACACACAGTGGAGCAGTGGAGCATC	113	100	chr2R	10203861	10205333	-	10205221	116526	pm	6.37951	6.7219	6.67241	6.75826	8.43942	8.51427	7.60924	7.93315	7.45937	7.66703	6.91786	6.42885	6.58973	TRUE	-3.87246
1629970_s_at	145	159	AATAACTGGCCGCTCCTTATTCGGT	1256	100	chr3L	9392717	9395565	-	9394310	116534	pm	6.23886	6.21857	6.26628	6.21338	6.12708	6.3316	6.26911	6.46413	6.49477	6.40761	6.07814	6.07719	6.06966	TRUE	-3.97431
1632164_at	206	159	ACAAGCAAAGTTATCCGGACACGGG	4322	100	chr3R	22362067	22402767	+	22366388	116595	pm	6.74224	7.27991	7.0929	7.29888	7.055	6.64445	6.57597	6.15936	6.17271	6.07745	8.54836	9.17407	9.41118	TRUE	8.83504
1636223_at	222	159	ACAAATCGTGCTGCCATGCTGGTGG	1204	100	chr3R	22274800	22276273	+	22276003	116611	pm	7.85441	7.23697	7.67321	7.48544	7.00999	7.35441	7.52694	7.71243	8.12825	8.16929	7.12975	6.96058	7.1413	TRUE	-4.07519
1629324_at	271	159	ACACACTTTCTAAGGGATCATCCCG	407	100	chr2L	17591446	17592298	-	17591892	116660	pm	6.00297	5.9727	5.95071	5.91857	5.90996	5.96133	6.1051	6.17491	6.17349	6.21278	5.83268	5.81163	5.84272	TRUE	-4.16969
1635037_at	304	159	ACAAATGGTGCTAGCACTCCCACAC	1889	99.83	chr3L	9401275	9403931	-	9402043	116693	pm	5.84732	5.88431	5.99704	5.9093	5.90051	6.05724	6.03413	6.271	6.23252	6.28305	5.89126	5.86737	5.86474	TRUE	-4.43175
1638648_at	348	159	ACAACTTTCTATTGAACTTCCGCAA	828	100	chr2R	11214637	11215770	-	11214943	116737	pm	7.36912	6.58727	6.60656	6.70713	6.48922	6.71159	6.703	5.99486	6.05075	5.94016	6.97386	6.83614	7.18408	TRUE	5.69247
1626616_at	360	159	ACAAGACCCATCGTCGCGTTGTTTA	663	100	chr3L	4480281	4481487	+	4480943	116749	pm	9.23707	8.17579	8.21041	8.53828	7.05358	7.1282	7.79395	7.36665	7.26727	7.25294	8.18464	7.98257	8.19729	TRUE	5.56957
1633478_at	364	159	ACAAAATCTCAAGCAGCAGTAGCAG	146	100	chr3L	15219758	15219947	-	15219802	116753	pm	6.07903	6.42458	6.19869	6.51049	6.55549	6.45753	6.2031	6.1834	6.27913	6.25367	6.95156	6.8079	6.79684	TRUE	4.80911
1631305_at	390	159	ACAAATCTTCGTTCTATGCGATATG	1026	99.45	chr3L	40043	41126	-	40101	116779	pm	6.31977	6.23329	6.23217	6.05128	6.23675	6.63231	6.55063	8.0851	7.71367	7.55669	5.75667	5.75318	5.75362	TRUE	-8.95562
1634506_s_at	416	159	ACAAACTGTACCCAATGATCCCGGT	147	100	chrX	17202771	17207144	+	17202917	116805	pm	7.36912	8.46053	8.34728	7.58526	7.79576	8.11815	8.16762	7.92716	9.0711	8.46029	6.22383	6.27537	6.28993	TRUE	-5.54178
1623885_at	435	159	ACAACTGGAGTTCATTGTGCTGCCG	1813	100	chr3R	3371448	3374844	-	3373032	116824	pm	6.86886	6.53616	6.33111	6.56565	6.23794	6.2192	6.40161	6.14944	6.12861	6.1299	6.55148	6.62712	6.7379	TRUE	4.03495
1635733_x_at	477	159	ACAACTACTACAACTTGTGCCCCAA	854	99.9	chr3R	21223960	21226340	-	21225487	116866	pm	7.96667	7.50571	7.07834	7.80073	7.9233	7.42183	8.71311	7.30285	6.53973	6.52574	9.55868	8.07982	9.0689	TRUE	3.67394
1627551_s_at	478	159	ACAACTGGCGGAACTTTGGCCTACA	255	100	chr2R	10636742	10637480	+	10636996	116867	pm	9.40226	8.30086	8.16984	8.75279	9.44015	8.6012	9.04807	7.87561	7.66647	7.92643	9.25747	8.77573	8.98544	TRUE	5.13131
1639052_a_at	481	159	ACAATGCGGTTTTACTACTCCTACG	1623	100	chr3L	1857166	1859049	+	1858788	116870	pm	7.00594	6.49408	6.29716	6.44314	6.47479	6.16461	6.12289	5.87819	5.90098	5.86646	7.31941	6.92757	7.51717	TRUE	5.63518
1639443_at	523	159	AAATAGTTCGATTCGTATGACCCGA	654	100	chr3R	20595074	20595850	+	20595727	116912	pm	7.00904	7.64788	7.22336	7.16355	7.05845	6.87516	6.77895	6.80075	6.92117	6.98808	8.69066	8.6308	9.28815	TRUE	6.85287
1627076_at	525	159	ACAACAGTTTGCAGCTTGCGTGGCT	764	100	chr2L	10106163	10111746	+	10106926	116914	pm	7.04719	6.97978	6.73676	6.95612	6.54448	6.57781	6.65384	6.54952	6.49382	6.33439	7.38369	7.26744	7.55336	TRUE	5.37878
1640518_at	532	159	ACAACATGGCGTATGAGTGTCAAGA	257	100	chr2L	13035355	13065175	-	13064919	116921	pm	6.04452	6.26507	6.212	6.30582	6.78579	6.77365	6.53151	6.95434	6.98961	6.86602	6.45041	6.18611	6.38571	TRUE	-3.77887
1637655_s_at	545	159	ACAACGTGACATGGCCAGGACAACA	114	100	chr2L	20248222	20249534	+	20248335	116934	pm	6.76178	8.71573	9.22442	9.05127	7.77725	7.74912	7.45093	6.41067	6.72535	6.60521	8.10913	9.9678	9.70871	TRUE	4.0723
1640921_at	567	159	AAAATTCGGGATCTCTGGACCCCAG	500	100	chr2R	2960665	2961668	-	2961169	116956	pm	6.3243	6.23678	6.19056	6.06999	6.08354	6.15427	6.04475	6.34262	6.42054	6.33541	5.89398	5.90444	5.90118	TRUE	-4.78269
1635138_at	589	159	ACAACTGTGCTCCTTTTGGTTTCGG	3784	100	chr3R	21173089	21298778	-	21294995	116978	pm	6.06634	6.10767	6.07519	6.12057	6.03111	6.28516	6.2598	6.60025	6.54381	6.90703	5.89189	5.87185	5.9087	TRUE	-4.3227
1630051_at	60	159	ACAAACTGTTTTTCGAGCCGTGCCA	899	100	chr2R	2893951	2896127	+	2894849	116449	pm	8.5829	8.57684	8.28846	8.49896	7.95555	7.74745	8.43068	8.11808	7.6146	7.90296	8.81034	8.95074	8.96836	TRUE	4.59856
1640891_at	631	159	ACAACTGACCATTTTGCTGAGGTGA	3338	100	chrX	9502992	9506638	+	9506329	117020	pm	6.66428	7.32593	7.46003	7.03222	7.38801	7.60384	8.2738	7.4317	7.3267	7.19169	6.83245	6.73027	6.71311	TRUE	-3.74818
1629340_s_at	638	159	ACAAGCGATGGCACCAAGCAGGAGC	139	100	chr3L	6144432	6144741	+	6144570	117027	pm	7.74412	7.69211	8.21895	7.86612	8.11873	7.88725	8.2738	9.26009	9.75512	10.4085	8.00592	7.26596	7.4964	TRUE	-4.73969
1640850_at	658	159	ACAAGCAAACTCGTCGCGGGAAATT	1795	100	chr3R	26648194	26652542	+	26649988	117047	pm	6.73185	6.59843	6.47863	6.50306	6.32515	6.34096	6.13044	6.03935	6.13417	6.18889	6.65115	6.93712	6.80095	TRUE	4.1322
1627063_at	668	159	ACAAGCGCACTTAACGTGTTATCAG	354	100	chr3L	19387952	19408127	+	19388305	117057	pm	5.98494	5.94993	5.90227	6.07571	5.94321	5.85673	5.91023	5.77311	5.76315	5.76523	6.09008	6.25432	6.23902	TRUE	3.48704
1641098_at	672	159	ACAACACTAGTGATGCCCGAGCATG	1229	100	chr2L	9598939	9600892	-	9599664	117061	pm	6.46561	7.20888	7.53375	7.4598	6.96325	7.04854	7.37207	6.62075	6.7529	6.59042	7.70085	8.25143	8.55411	TRUE	4.66223
1631451_at	690	159	ACAACGCCCACTCATCGGTAAATTT	2028	100	chr3L	17752846	17756004	+	17754873	117079	pm	9.23407	9.22106	9.57413	8.26724	8.00292	8.04414	8.99936	8.89717	9.41711	9.77402	8.26877	8.14174	8.05505	TRUE	-3.63613
1630842_s_at	697	159	ACAACGCCACCGACGAGGAAATCAG	50	100	chrX	13078607	13079006	+	13078656	117086	pm	9.81421	10.5037	10.5867	10.398	10.1257	10.3659	10.4155	11.2309	11.3858	11.5698	10.2241	10.0469	10.2756	TRUE	-6.38427
1625387_s_at	725	159	ACAAGATGGCTTTGGTTCCTGTTTT	3661	100	chr3R	17446025	17486127	-	17482467	117114	pm	6.08748	6.33873	6.03974	6.10861	6.1748	6.07077	6.02448	5.99105	6.01818	6.14343	6.84658	6.77792	6.59083	TRUE	4.30385
1631713_x_at	74	159	ACAACAACTCATGGCTGCGATAATC	1318	93.2	chr2R	546631	1237691	+	547948	116463	pm	10.5857	10.0621	9.69497	10.4097	9.06844	9.16444	10.5898	10.2667	10.3872	10.4754	10.9931	10.9844	11.2622	TRUE	3.91944
1628163_at	82	159	ACACAATGGATTTCTGGCTCTGCGG	132	100	chr3L	6510473	6510824	-	6510693	116471	pm	6.48351	7.22786	7.44363	7.01799	6.29155	6.52895	6.82246	7.17906	8.23986	8.18765	6.12914	6.28426	6.27658	TRUE	-3.91165
1626940_at	97	159	ACAACTATCGCATCCTACGTGTTAA	3968	99.87	chr2R	3849990	3854191	+	3853957	116486	pm	5.96235	5.95726	5.95167	6.05691	5.98014	5.94495	5.92319	5.79859	5.77461	5.81335	6.22548	6.20154	6.3384	TRUE	4.04044
1624319_at	205	161	AAATTCTTCAACTTCTTAATGGCAA	6215	100	chr2L	16234166	16245459	+	16240380	118058	pm	5.944	5.93605	5.86875	6.01214	5.87673	5.88004	5.88326	5.76009	5.755	5.76427	6.18508	6.1051	6.20163	TRUE	4.04161
1623005_at	220	161	ACAATCTTCAAGCTGGAGACCATGG	151	100	chr3R	8122929	8123666	-	8123516	118073	pm	5.81119	6.10522	6.25754	5.95719	6.18885	6.51164	6.19403	6.25963	6.29416	6.18118	5.81566	5.8382	5.83853	TRUE	-3.96955
1631813_at	227	161	ACAAGCCGGGATTCGCGCAGTTCTA	382	100	chrX	6554585	6555480	-	6555099	118080	pm	6.5303	6.59312	6.66101	6.54952	6.60269	6.52683	6.59604	6.48282	6.4532	6.31434	6.92991	7.19462	7.11229	TRUE	4.0386
1634643_at	240	161	AAATATTGTTGCACAGCGGAACTGT	1838	100	chr3L	10422788	10425083	-	10423246	118093	pm	5.76763	6.10645	6.2445	6.02176	6.27942	6.77903	6.53267	7.32446	6.94628	7.03125	5.80236	5.78453	5.80039	TRUE	-7.06243
1639067_at	244	161	ACAAGGTTGGGCTACGGCTATCCAA	473	100	chr3L	4186017	4186816	-	4186344	118097	pm	6.2786	6.08206	6.08907	6.26609	6.1327	6.14552	6.02974	5.97767	5.99654	5.98414	6.53161	6.48404	6.42108	TRUE	4.80507
1624252_s_at	292	161	ACAAGTTCGGGCATGGTTCGAGTTG	4193	100	chr3R	6158892	6163995	+	6163084	118145	pm	7.74733	6.83119	7.047	6.69802	7.03633	6.97238	6.60119	7.83354	7.59546	7.54735	6.95631	7.05662	6.94876	TRUE	-4.06678
1641054_at	323	161	ACAATTCTGGATACCGAGATTCGGG	242	100	chr2R	16488101	16488380	-	16488139	118176	pm	6.06115	6.13767	6.29376	6.03124	6.05838	6.32763	6.05115	6.52649	6.68583	6.45305	5.86293	5.87028	5.9119	TRUE	-4.79472
1636049_at	326	161	ACAAGATACGGCTTTTTGCGGTCTG	353	100	chr3R	27148236	27149160	+	27148588	118179	pm	6.20355	6.2321	6.63205	6.39792	6.45546	6.71526	6.43851	7.12551	7.53732	7.30935	5.80843	5.80772	5.80236	TRUE	-8.02289
1626908_at	336	161	ACAATGTTAATGCTCCTGACCTGGG	1043	100	chr3R	10393331	10394532	-	10393490	118189	pm	6.08426	6.28308	6.02333	6.22849	6.06832	5.99378	6.09395	5.77662	5.77065	5.81832	6.83714	6.5501	6.83394	TRUE	5.72044
1636049_at	370	161	AAATTGCCAACTTGACCGGCTCGAG	402	100	chr3R	27148236	27149160	+	27148637	118223	pm	6.41476	6.36622	6.51974	6.33479	6.27232	6.46389	6.42887	6.59705	6.78364	6.82892	5.99432	5.92085	5.91895	TRUE	-5.45169
1637497_at	390	161	AAAGCCTTTTCGAGCTCGGGACCAG	2230	100	chr3L	10869363	10872135	-	10869906	118243	pm	6.58075	6.06693	6.00455	6.11025	6.02888	5.8906	5.96441	5.84737	5.85831	5.84304	6.19023	6.20871	6.13236	TRUE	3.50234
1633097_at	41	161	ACAACCACGGACTGGTGCTCGAAAA	356	100	chrX	1263392	1264086	+	1263747	117894	pm	6.67218	7.27809	7.41156	6.77644	7.65468	7.27872	7.18424	6.71447	6.80438	6.78778	9.1644	8.65447	8.5051	TRUE	7.38615
1625949_at	420	161	AAATTGGCAGCTGCAAATCGGCAAA	1867	100	chr2L	5943681	5948313	+	5945547	118273	pm	6.29095	6.35981	6.42353	6.41801	6.47988	6.32458	6.53613	6.28413	6.28955	6.27238	7.03726	6.79267	7.01301	TRUE	4.49625
AFFX-r2-Dros-GAPDH-3_at	421	161	AAATTGGCAGCTGCAAATCGGCAAA	1867	NA	---	NA	NA	NA	NA	118274	pm	6.17359	6.35746	6.29604	6.46465	6.39231	6.3316	6.47144	6.25963	6.20632	6.22306	7.16232	6.88089	7.30418	TRUE	4.53374
1635807_at	425	161	AAATTCCAGACTACCTACACTAGCT	2753	100	chr2R	8194028	8197917	+	8196780	118278	pm	5.92085	6.13312	6.12607	6.3813	5.99878	6.12627	6.00562	5.77129	5.82178	5.91288	6.38467	6.40937	6.67959	TRUE	3.78649
1628725_at	429	161	ACAATCTATTCGCTGGACGGGCACA	1655	100	chr3L	11874483	11876646	+	11876137	118282	pm	8.06683	7.98066	8.00505	8.57086	6.43655	6.71011	7.84569	7.64267	7.63126	7.87123	8.29325	8.47423	8.47074	TRUE	4.1417
1630729_at	517	161	ACAATTCTCGAGGTTTTGCTGTACG	7039	100	chr3R	11058010	11067865	-	11060827	118370	pm	7.30401	6.46511	6.28712	6.58091	6.13615	6.0362	6.02974	6.00176	5.9918	5.99399	6.46918	6.8424	6.98248	TRUE	3.44322
1634011_at	552	161	ACAATCCAAGTTTTCCAAGGTCTAG	710	100	chr3R	21823342	21824358	+	21824051	118405	pm	6.67753	7.25461	6.62389	7.08416	6.13138	5.9244	6.03672	5.82385	5.91382	5.94253	6.70265	7.253	7.34167	TRUE	4.41457
1632216_at	567	161	AAATTGCACCCTGCGATTGCTGAGC	2495	100	chr3R	26865097	26872546	+	26867591	118420	pm	6.19585	6.50072	6.14557	6.3396	5.99503	6.01053	6.13131	5.86726	5.90386	5.88508	6.39462	6.59494	6.58648	TRUE	4.69413
1628286_at	577	161	AAATACCCATGGCTTCAACCATCTC	58	99.22	chr3L	3773726	3774235	+	3773783	118430	pm	7.81951	7.7666	7.51405	7.63769	7.61518	7.53891	7.6167	7.61777	7.97272	7.66488	8.4761	8.74304	8.97986	TRUE	3.87422
1636919_at	584	161	AAATACGCACTCACATACGGTTTTG	1081	100	chr2R	17016083	17017245	+	17017163	118437	pm	5.79775	5.99574	6.02248	5.96601	6.10301	6.10609	5.96617	6.23712	6.29683	6.36599	5.83921	5.83486	5.83617	TRUE	-4.31605
1634978_at	636	161	ACAATTCAGTTGCAGTTGCCCCAGG	135	100	chr2L	9736644	9737333	+	9736778	118489	pm	9.70984	9.69087	8.83626	9.73776	9.28857	9.76544	10.1869	9.59007	9.73571	9.40649	8.63426	7.76105	8.37663	TRUE	-3.8146
1635304_at	64	161	ACAACGGACTCCAGCACTATGTGCA	1802	100	chr2R	5258963	5261741	-	5259940	117917	pm	5.86986	6.26183	6.1842	6.03291	6.15316	6.29645	6.19611	6.58684	6.68955	6.50451	5.90572	5.84202	5.83853	TRUE	-5.72042
1626120_at	648	161	AAATTCTGGAAGTCAGTAGCCCGAC	2004	100	chr2L	20965518	20968943	-	20966940	118501	pm	6.38172	6.31305	6.39847	6.42799	6.49699	6.40134	6.38939	6.08368	6.08692	6.13981	6.52507	6.50226	6.61809	TRUE	4.04935
1628941_at	652	161	AAATAATTGACCCAGAATCTCCGCC	1998	100	chrX	13609384	13611955	+	13611381	118505	pm	6.79546	6.84062	7.30808	6.60183	6.54177	6.73072	6.94065	6.77365	6.79841	6.95767	6.1164	6.10434	6.16126	TRUE	-5.49535
1625635_at	668	161	ACAATGCTCCATTAGAACGCCGATA	1784	100	chr2L	20724204	20726551	-	20724768	118521	pm	6.45192	6.50885	6.55818	6.32358	6.62123	6.61316	6.67122	7.07518	7.12945	7.36261	6.23593	6.31768	6.40372	TRUE	-5.09734
1628261_at	67	161	ACAAGGATACACACCTTCCTGCTAA	360	100	chr3L	16264408	16265019	+	16264767	117920	pm	5.88463	5.99469	6.07229	5.8486	6.1937	6.17163	6.11748	6.34575	6.27305	6.38854	5.7603	5.76648	5.75971	TRUE	-5.52341
1627927_at	682	161	ACAATATTCGCCGTTATGCCAACAA	5479	100	chr2R	12074089	12081754	+	12079567	118535	pm	6.12562	6.32776	6.49382	6.52604	6.21734	6.21028	6.30848	5.80505	5.82926	5.95006	6.71293	7.1011	7.45043	TRUE	4.26323
1635372_a_at	71	161	AAAACAACCATCACTTTCGTCTGGG	1590	100	chr3R	10996346	11005992	-	11004403	117924	pm	5.80076	5.98122	6.13953	5.9016	6.09605	6.23088	6.18024	6.57801	6.41195	6.57082	5.82428	5.80839	5.80236	TRUE	-5.68406
1630460_at	88	161	ACAAGGACTGGATTCTTCTCACCAT	625	100	chr2R	20316987	20318008	-	20317384	117941	pm	5.77943	6.09635	6.16336	6.03291	5.99043	6.19568	6.13312	6.28607	6.35845	6.24497	5.82306	5.8382	5.85182	TRUE	-4.40033
1625443_a_at	117	163	AAATTGGCTGCGGAATTGATGGCTT	522	100	chr3L	21190581	21195978	-	21195457	119434	pm	7.501	7.75934	7.39616	7.58707	8.05243	7.90126	7.98271	8.40726	8.29934	8.25734	7.62034	7.34675	7.32333	TRUE	-5.08221
1627223_at	131	163	AAATAGCCCGAGTTGGGAGCTTATT	135	100	chr2R	16094700	16095318	+	16094834	119448	pm	6.66151	6.28785	6.21418	6.29654	6.29155	6.23685	6.12117	5.87153	5.8634	5.87272	6.28006	6.31684	6.25186	TRUE	4.64243
1625680_a_at	140	163	AAATTCGTCAACTACCGTCTGCAGC	1039	100	chr2L	12713274	12721838	-	12720800	119457	pm	6.2848	6.21956	6.27294	6.15112	6.14074	6.25396	6.21884	6.79201	6.63148	6.72515	6.04988	6.0164	6.03496	TRUE	-5.80208
1641313_at	153	163	AAATATCGCCCGGTTGTGGACACCA	1960	99.68	chr3L	11915709	11917857	-	11915898	119470	pm	8.35099	8.43477	9.14913	9.06839	7.67917	7.90731	8.98852	10.1175	9.60142	9.52781	7.04177	7.53592	7.42446	TRUE	-7.82983
1624147_at	193	163	AAATAGGGCCTGGACGGATCATGCA	248	100	chr3R	9139061	9139787	+	9139308	119510	pm	6.83726	6.05691	5.94529	6.07476	6.15681	5.91023	5.95589	5.82616	5.83137	5.85165	6.30729	6.25608	6.27203	TRUE	5.07635
1634364_s_at	199	163	AAATTGTACCGATGAGCAGCAACAG	3035	100	chr3L	13470652	13476621	+	13473686	119516	pm	6.22923	6.38791	6.2464	6.47819	7.44625	6.67832	6.58212	6.3913	6.25295	6.20429	7.65103	7.04787	7.71098	TRUE	4.1061
1630905_at	204	163	AAATTCTGTACAAGCGGGAAGATGA	98	100	chr2RHet	374744	374926	-	374829	119521	pm	6.74514	5.98318	5.9434	6.09255	6.15208	6.11188	6.04103	5.89833	5.88004	5.77155	6.37873	6.25231	6.33624	TRUE	3.79959
1631146_at	212	163	AAATCAATTGCCCACATTCGCATGG	1570	100	chr3R	25417543	25442879	+	25419112	119529	pm	7.2029	6.79836	6.71909	6.73528	6.44159	6.48683	6.47144	6.35654	6.37134	6.37196	6.89804	7.14229	6.92234	TRUE	4.19788
1626237_at	227	163	AAATATTAGCTGTACCGGCCTCAAT	4913	100	chr3L	3178933	3185290	+	3183845	119544	pm	5.82362	6.33873	6.2915	6.17588	6.10301	6.68888	6.74619	8.07972	7.92933	7.73472	5.97135	5.86646	5.99278	TRUE	-11.1175
1640655_s_at	254	163	AAATTAGTGTCGTGTTCGTGCCAGC	1945	100	chrX	16172359	16179654	+	16174303	119571	pm	7.17535	7.01925	6.9669	6.97269	6.6621	6.73332	6.93877	6.93425	7.19423	7.06961	8.03466	7.77194	7.82638	TRUE	4.51353
1637812_at	343	163	AAATTCGTGATGTGTTGCGGGCCCT	127	100	chr2R	21016954	21017435	+	21017080	119660	pm	9.86862	8.55957	8.5272	8.89908	8.26755	9.10072	9.4759	10.3737	9.71118	10.0263	9.19585	8.77409	8.5085	TRUE	-3.49024
1633775_at	383	163	AAATTAATGACACGCCTTAGCCTAA	5013	100	chr2L	1842998	1858551	+	1848010	119700	pm	6.10733	6.16354	6.2464	6.10771	6.1327	6.29449	6.14088	6.65127	6.7739	6.85168	5.78408	5.77497	5.79623	TRUE	-7.56501
1641073_at	458	163	AAATCAATTGTCAGCGCCTGCGGTC	220	100	chrX	7446493	7451062	+	7446712	119775	pm	6.90359	6.31305	6.08332	6.28636	6.1157	6.02434	6.13999	5.87153	5.88707	5.85606	6.68277	7.09992	7.10057	TRUE	5.20016
1631191_at	495	163	AAATCATACCCTGGAGCACCTGGTG	1977	100	chr3R	23739490	23742249	-	23740273	119812	pm	6.02946	6.07543	6.12801	6.06836	6.19966	6.31541	6.20914	6.30001	6.3152	6.26252	5.90989	5.94533	5.98159	TRUE	-3.61339
1631135_at	563	163	AAATACGACCCTTCAGCCGAAGATT	237	100	chr2R	17423279	17423945	-	17423709	119880	pm	6.16241	6.37511	6.37156	6.43712	6.28308	6.15222	6.24244	5.85445	6.00491	6.07401	6.53958	6.84887	6.8079	TRUE	4.03971
1639300_at	592	163	AAATTTTGCGCCAATTTCTGCGGCT	218	100	chr3R	17683629	17685744	+	17683846	119909	pm	8.01998	8.07682	8.1467	7.46662	6.53629	6.87005	7.05478	8.078	7.9704	8.06721	7.57882	7.62492	7.45245	TRUE	-3.68688
1640894_at	598	163	AAATACCGCGAGGATGTTTGGCTGT	1385	100	chr3R	12268975	12270534	+	12270359	119915	pm	6.67481	6.33139	6.52511	6.28006	6.83927	6.83838	6.7045	7.48746	7.11579	7.20855	6.31053	6.1183	6.15199	TRUE	-5.48062
1624763_at	76	163	AAAAACATACACACCAACGACCTGG	1893	100	chrX	12391193	12410580	+	12393085	119393	pm	5.98964	6.17023	6.19572	6.15019	6.71572	6.48683	6.39061	6.57926	6.71422	7.05465	6.006	5.9133	5.94144	TRUE	-3.87164
1633648_at	140	165	AAATACTCCACGAGACAGCTCTGTG	7513	100	chr2R	4686021	4743142	+	4693533	120921	pm	6.20549	6.2509	6.20998	6.41801	6.31195	6.21335	6.18424	6.005	6.00623	5.99973	6.5792	6.5539	6.49635	TRUE	5.69874
1635476_at	179	165	AAATCGGCAGTTCGCTTGCTGGATC	606	100	chr2R	17181898	17183092	-	17182487	120960	pm	6.01126	6.09635	6.03765	6.00474	6.18535	6.18798	5.96515	6.2798	6.31699	6.33044	6.00664	5.92846	5.88602	TRUE	-3.39797
1638003_at	237	165	AAATCGCCCTCAGTGTTGCAGGGAG	1696	100	chrX	19477674	19480579	+	19479369	121018	pm	6.6668	6.15447	6.12708	6.11809	6.14536	6.13513	6.21693	6.12392	6.19153	6.14972	5.84319	5.83992	5.83511	TRUE	-3.5107
1638372_at	239	165	AAAGCTTCCGCAGAAACCTGGACCA	449	100	chr3L	2171776	2172773	-	2172325	121020	pm	6.88889	7.01063	7.33214	7.01359	6.54711	6.6216	6.703	6.71311	6.68039	6.77946	7.18181	7.17363	7.2149	TRUE	4.57417
1632459_at	250	165	AAATCACGTTGTGCTGTGGTCGCCG	318	100	chr2L	18721088	18721454	+	18721405	121031	pm	6.94201	6.58322	6.52888	6.30582	6.72138	7.05647	6.89584	7.38433	7.28213	7.43162	6.06849	5.96512	5.98503	TRUE	-10.9331
1627219_at	275	165	AAATCTCGACTTGCGATTGCCCGAA	729	100	chr3L	4429377	4430229	+	4430105	121056	pm	10.6265	9.53714	9.3009	9.39149	9.21878	8.86133	9.57291	9.43965	9.07256	9.03303	9.92369	10.24	10.267	TRUE	4.00607
1631743_at	328	165	AAATCAAACATGGAGCAGCGACTGC	209	100	chr2L	20245647	20249371	-	20249163	121109	pm	6.30115	6.55324	6.51208	6.72138	6.3433	6.41295	6.25692	5.97993	6.09689	6.07313	6.47479	6.74329	6.74859	TRUE	3.62057
1627331_at	334	165	AAATCTCCTGATGTGCGTGGGTCTA	2156	100	chr2R	6764807	6767175	-	6765020	121115	pm	6.12014	6.09306	6.09913	5.97555	6.02305	6.05724	6.03839	6.21455	6.38059	6.41859	5.90906	5.87896	5.86423	TRUE	-3.38437
1640746_at	358	165	AAATCACACCGAATTATGCCCTTGA	968	99.68	chr3R	5518803	5520183	+	5519770	121139	pm	7.05751	6.86341	7.21084	6.83714	6.90352	7.15894	7.32505	8.75592	8.40321	8.89648	6.37218	6.62068	6.83068	TRUE	-7.75782
1638977_at	373	165	AAATCACTGGCTGTTACTCAAGCAG	572	100	chr3R	22570400	22574054	-	22573483	121154	pm	6.07903	6.45604	6.28065	6.52488	6.06278	5.99177	6.04565	5.81378	5.80354	5.79522	6.31305	6.67399	6.58539	TRUE	4.02654
1639055_at	395	165	AAATCGGATGTCCAGGCGCTAGCCA	539	100	chr2L	9165419	9166445	-	9165907	121176	pm	6.4609	6.28308	6.15607	6.2497	6.16592	6.33582	6.1811	6.63668	6.7873	6.98479	6.05135	6.03265	6.0783	TRUE	-4.36034
1641431_at	435	165	AAATCTCATCAGTCGCAGATCACCG	22	100	chr2L	14256750	14263136	+	14256771	121216	pm	7.15537	6.28785	6.26628	6.14188	6.59598	6.79929	6.39713	6.8645	7.154	7.24748	6.09917	6.05744	6.1564	TRUE	-5.21162
1627711_at	441	165	AAATCCTGTTATACTGTACGGCATT	2243	100	chr3L	8121196	8124775	+	8123438	121222	pm	6.09106	5.84538	5.90322	5.86935	5.86555	5.91984	5.88483	6.05362	6.05378	6.02809	5.7617	5.76805	5.77308	TRUE	-3.50351
1639698_at	469	165	AAATCCGTAGTTGATCTGCCCATAC	820	100	chr2R	2570743	2571862	+	2571562	121250	pm	6.60285	6.69271	6.49382	6.5973	6.02653	6.30049	6.44973	6.92995	7.06344	7.16447	6.26595	6.22605	6.38733	TRUE	-4.94705
1641250_at	497	165	AAATGCCACGCCAGAAACGTCGACC	181	98.47	chr3R	14558502	14558759	+	14558682	121278	pm	7.12536	7.91459	7.79487	8.06676	7.19215	7.55514	7.30935	8.1163	8.44111	8.50936	7.58517	7.55824	7.68126	TRUE	-3.79474
1640899_at	5	165	AAATCCTCCGACTCCTTATACAGAT	345	100	chr2L	12955018	12955933	-	12955589	120786	pm	6.62814	7.32947	6.87625	6.78132	6.59083	6.72713	7.06448	7.36281	7.4184	7.33077	6.14259	6.21278	6.25863	TRUE	-10.3712
1633554_at	519	165	AAATCGCTCGGCATGGCTTTGTGTG	4713	100	chr2R	3269668	3274617	-	3269905	121300	pm	7.36912	7.00352	6.8716	7.08416	7.66491	7.37207	7.20026	7.60794	7.62368	7.46811	6.96577	6.94773	6.83394	TRUE	-4.83927
1636652_a_at	606	165	AAATCGGCGCTCTATTCAGTGTGAA	2868	100	chr3L	3110127	3114248	-	3111381	121387	pm	5.78705	6.13659	6.15801	5.99128	5.89712	6.09664	6.15309	6.32712	6.38711	6.53196	5.85661	5.87138	5.8969	TRUE	-4.09411
1638613_at	614	165	AAATCGGACTAAGCCACAGCTGCTG	486	100	chrX	2784452	2785115	+	2784937	121395	pm	6.23675	6.5763	6.45929	6.40082	6.41754	6.54021	6.33973	6.49947	6.68583	6.66432	5.82753	5.85017	5.84157	TRUE	-6.00746
1628228_at	65	165	AAATCGCTGCTCTCGAATATGGTTA	720	100	chr2L	14547634	14549075	-	14548356	120846	pm	6.01613	6.42732	6.40109	6.17424	6.06278	6.23189	6.12666	6.51731	6.83434	6.69889	5.95861	5.95426	6.01644	TRUE	-4.30948
1624910_at	660	165	AAATGATATAGTTCCCCGCAACCAG	1707	100	chr2L	15877614	15880065	-	15878359	121441	pm	6.57371	6.59037	6.71347	7.30309	7.01512	6.66904	7.18424	5.8481	6.00985	6.12627	7.80402	7.55824	8.11474	TRUE	7.31914
1630936_at	710	165	AAATCGTCAGATGCGGCGAGTGCTC	2063	100	chr2R	6414184	6422583	-	6420521	121491	pm	6.93646	6.88561	7.047	6.59391	7.37586	7.76632	7.1571	9.50424	8.51976	8.77964	6.92621	6.45398	6.69143	TRUE	-5.68606
1624578_at	110	167	AAATGCCTTCTTTTGCTGTTCGAAA	1161	100	chrX	16594478	16595989	-	16594829	122355	pm	6.1567	6.14892	6.03681	6.04565	6.10518	6.08818	6.14455	6.23639	6.19799	6.1803	5.77343	5.78087	5.78431	TRUE	-4.89278
1629555_at	12	167	AAATGCTAACATTTTCGGCAGCCCC	426	100	chr3R	7957865	7960560	+	7958290	122257	pm	6.58075	7.05856	6.9908	6.78041	6.2675	6.59705	6.61465	6.86561	7.06502	7.0247	6.12448	6.33401	6.50072	TRUE	-3.41597
1631110_at	16	167	AAATCGCACGACCAGTACACCGAGG	657	100	chr2R	10830115	10831971	+	10830771	122261	pm	6.62286	6.45328	6.52511	6.53023	6.94797	6.58916	6.5808	7.46236	7.06788	7.68621	6.506	6.53779	6.63792	TRUE	-3.31154
1638072_at	163	167	AAATCCAAGACGACCAAGCGGCCAT	295	100	chr2R	16680471	16681191	+	16680765	122408	pm	7.43689	8.90576	9.10783	9.3999	9.78237	9.52426	9.84244	9.32402	8.787	8.91928	10.6971	10.0428	10.0392	TRUE	3.65439
1639038_at	211	167	AAATCCTCGGCGGAATGCTGGAGTT	2036	100	chrX	15466102	15468618	-	15466583	122456	pm	7.06375	6.26983	6.0843	6.43305	6.4136	6.3206	6.2375	6.09649	6.08141	6.0493	6.89226	6.63051	6.60769	TRUE	3.90606
1626782_at	223	167	AAATGCGTCTGGATTCTTGGCTAAT	756	100	chr2L	16731212	16732129	-	16731374	122468	pm	8.30137	6.48111	6.31405	6.72631	7.42574	7.14451	7.11051	5.95544	5.95578	5.97657	8.86811	7.4966	7.58517	TRUE	3.93685
1624376_at	251	167	AAATGCCAGAAATCCTCGTCTCAAA	158	100	chr2R	854699	855084	-	854927	122496	pm	7.60939	9.18503	9.21514	9.47384	7.03633	7.54735	7.62801	7.29919	7.39297	7.35837	9.17473	8.85896	9.53522	TRUE	6.88051
1640157_at	290	167	AAATGCGTGTAATCTTCCTCATCGT	32	100	chrX	21273399	21273765	-	21273734	122535	pm	7.09279	6.40635	6.25546	6.63228	6.44047	6.31951	6.45677	6.18013	6.13732	6.03916	8.51998	7.395	7.4171	TRUE	3.73725
1641162_at	300	167	AAATGCGATGCCCTTACCATTGGAA	351	100	chr2L	12608257	12608731	+	12608607	122545	pm	6.1351	6.88239	6.73504	6.31618	6.52076	6.90268	6.51945	7.15712	7.80673	7.62237	6.0946	6.0123	6.09769	TRUE	-5.50389
1626803_at	303	167	AAATGCCATTGCCAGTGGTTGTGGT	72	100	chr3R	6394045	6394919	+	6394116	122548	pm	7.31519	7.37045	7.86763	7.28774	7.0723	7.98928	7.55373	9.07536	8.90719	8.67971	6.74968	6.51935	6.84672	TRUE	-9.90561
1637056_s_at	318	167	AAATGAACTCCACACTCAGTCTATC	1578	100	chr2R	16192019	16196170	-	16194593	122563	pm	5.78094	5.9161	5.96572	5.88312	5.94215	5.95082	5.93457	6.20809	6.32066	6.40879	5.80651	5.79205	5.77947	TRUE	-4.03992
1629032_at	338	167	AAATGCGAGGTACCCAGGTCTCAGT	442	98.84	chr2L	11181756	11203733	-	11203292	122583	pm	6.1923	6.25706	6.18207	6.17687	6.32515	6.55693	6.33466	6.81133	6.68955	6.61438	6.03157	5.93457	5.95373	TRUE	-5.43404
1636971_at	357	167	AAATGTACGCGATCACCCCGAAGGA	200	100	chr2R	9496169	9496683	-	9496484	122602	pm	6.26837	6.38287	6.44213	6.70037	6.4542	6.36575	6.33873	5.93472	5.98584	5.99141	6.57626	6.74219	6.81237	TRUE	5.19527
1634126_at	365	167	AAATGGCGTATTGCATGTTACCTTA	266	100	chr2L	18257492	18257892	-	18257627	122610	pm	6.18632	6.10411	6.05565	5.91324	6.04113	6.22703	6.06361	6.31573	6.40712	6.23066	5.76648	5.77947	5.76566	TRUE	-4.51496
1633695_at	404	167	AAATGGAACTCAAAAGTGCCTTTCA	138	100	chr3L	10614550	10615274	-	10615137	122649	pm	6.01126	6.35981	6.25311	6.58639	6.26867	6.06761	6.11834	5.79528	5.78645	5.79522	7.31941	7.1063	7.02816	TRUE	8.6473
1629312_at	412	167	AAATGCTTTCTAACATGCGTCCTCT	178	100	chr2R	16435320	16435796	-	16435619	122657	pm	6.02608	5.93077	5.92332	6.01532	6.10396	5.99073	6.05989	5.77311	5.7691	5.77211	6.2247	6.08496	6.19216	TRUE	3.52459
1626148_at	413	167	AAATGCTCGTTCACTGGTGCCTGGT	950	100	chr3L	12801820	12803104	+	12802769	122658	pm	7.05056	6.37014	6.34602	6.46049	6.27459	6.35333	6.57806	6.27714	6.31785	6.28195	6.92049	6.72746	7.01301	TRUE	3.83256
1627445_s_at	416	167	AAAGCTTCGACCTTCAGACGTTTAT	2498	100	chr2R	7411508	7415715	-	7413218	122661	pm	6.62533	6.30578	6.35561	6.52809	6.53111	6.40324	6.30528	5.85822	5.85322	5.85517	6.63051	6.7247	6.61862	TRUE	7.74074
1632064_at	426	167	AAATGCGTGGCTGGCGTACGAGTCC	1146	100	chr3R	26322472	26325944	-	26324799	122671	pm	7.39541	8.32288	7.72925	8.32067	10.0159	9.60261	8.05456	8.47986	8.63888	8.63246	7.92648	7.6485	7.56783	TRUE	-4.56423
1626021_at	452	167	AAATGTTTGCGCGACCTTCAAGAAA	1552	100	chr3L	10211603	10213264	-	10211713	122697	pm	6.56154	6.28785	6.11873	6.3029	6.27104	5.9983	6.01085	5.79684	5.80205	5.85517	6.42165	6.66502	6.71075	TRUE	4.83046
1637587_at	520	167	AAATGCTTCCCGGATCTACTTTATC	2627	100	chr2R	15481324	15484248	+	15483950	122765	pm	8.45292	8.11292	7.9404	8.26555	7.81526	9.50907	8.83626	9.43612	9.94355	9.64606	6.8235	7.01391	7.55192	TRUE	-7.63914
1631369_at	540	167	AAATGTGTGCTTTCATGCTTTACAA	741	100	chr3R	25412957	25413822	-	25413082	122785	pm	5.98494	5.86495	5.94061	5.88518	6.01966	6.1908	6.09008	6.23349	6.22135	6.17069	5.79274	5.79419	5.76709	TRUE	-4.64615
1632831_at	552	167	AAATGATTCGTCTTGCTTCTCGGCC	264	100	chr3R	22243493	22244219	+	22243756	122797	pm	6.36034	6.50072	6.32108	6.44415	5.95886	5.88876	6.07174	5.81769	5.87336	5.93454	6.41215	6.61819	6.58973	TRUE	4.65448
1623805_at	565	167	AAATGAAGCCACTACAGCGCCTGCA	630	100	chrX	16778719	16779897	+	16779348	122810	pm	6.30936	6.37914	6.38821	6.43923	6.70973	6.58004	6.66693	6.65604	6.62322	6.68555	6.28168	6.19196	6.21687	TRUE	-4.15185
1627126_at	59	167	AAATGCGGGCGAAACTCAGGGTTGC	202	100	chr3R	5171793	5173597	-	5173396	122304	pm	7.27529	7.60017	7.62081	7.00265	8.16751	8.06375	7.25018	9.01772	8.79578	9.10398	7.49001	7.75415	7.62489	TRUE	-7.12455
1634717_at	61	167	AAATCCTACGATTATTCACTGGCCC	899	100	chr2R	8694181	8695316	+	8695079	122306	pm	5.81423	6.47978	6.34497	6.18027	6.00825	6.15321	6.26295	6.4929	6.37307	6.43619	5.86742	5.85763	5.87507	TRUE	-5.40081
1624800_at	63	167	AAATCCGCCGAGTTTCTCAAGTTGA	202	100	chr2R	14391114	14392349	+	14391315	122308	pm	7.31519	6.29964	6.22488	6.25164	6.18782	6.14746	6.10026	6.79333	6.63639	6.83015	5.94529	5.91113	5.89284	TRUE	-6.36701
1632560_at	637	167	AAATGTTTACACCACTCCCGATGGA	2301	100	chr2L	2337963	2341109	+	2340263	122882	pm	7.10527	6.264	6.21418	6.47487	6.83441	6.71878	6.42647	6.00257	6.10236	6.18118	6.68489	6.88739	6.87973	TRUE	4.68492
1634213_at	656	167	AAAGGCGGTTCAGGATGCTCGCACT	357	100	chr2L	10365117	10366149	+	10365473	122901	pm	6.51147	6.59037	6.4924	6.40635	6.90842	6.73804	6.56174	7.12803	6.95753	7.22791	6.58428	6.43695	6.42108	TRUE	-3.7899
1623340_at	681	167	AAATGTGTACAGTGGGCGATCAGTC	1285	100	chrX	7913552	7915296	-	7914012	122926	pm	6.1458	6.19799	6.33002	6.33291	6.97636	7.37004	6.60119	6.93547	6.62104	6.66432	5.98873	5.90758	5.95505	TRUE	-4.61233
1627895_at	94	167	AAATGCTGGCCTAGGCGATCTGGCT	520	100	chr3R	26078903	26079820	+	26079422	122339	pm	7.51144	6.86496	7.19166	7.11222	7.23741	7.32333	7.55555	7.38266	7.45746	7.46811	7.0932	6.93612	6.88181	TRUE	-3.35224
1624075_at	115	169	AAAGGCGGGCTTGATGTCGTTGTCC	1529	100	chr3R	9663959	9665652	-	9664124	123824	pm	8.81743	7.33668	8.01272	7.43357	7.91876	7.61283	7.77041	8.20542	7.81248	8.16719	7.25144	6.78792	6.79289	TRUE	-4.16659
1633952_at	154	169	AAATGTCCTCTCTAATCTTACTCAC	1067	100	chr3R	18155038	18156274	+	18156104	123863	pm	5.97014	5.87372	6.01871	5.93226	6.01053	6.18037	6.22383	6.10222	6.14984	6.09727	5.76515	5.76648	5.76124	TRUE	-4.05212
1634439_at	197	169	AAATGGGATCCTCTCGGCGCAGTGA	3800	100	chr3L	16895477	16899842	+	16899276	123906	pm	6.95357	6.5763	6.60403	6.64953	6.20095	6.28413	6.37508	6.4521	6.22722	6.12728	7.11666	7.01512	7.15066	TRUE	4.73214
1637378_s_at	210	169	AAAGGTATGCCCAGTATGCGAAAGG	6896	100	chr2L	1011420	1048053	-	1041158	123919	pm	7.04421	6.65974	6.76505	6.6269	8.24452	8.74774	7.94814	10.2734	8.87545	8.81778	5.92078	5.83936	5.86025	TRUE	-6.30977
1628917_at	232	169	AAATGGTGACATCGCGCTGGAGAAA	143	100	chr2L	14802333	14802983	+	14802475	123941	pm	6.6668	6.56949	6.56401	6.82833	6.75241	6.43397	6.63341	5.86935	5.8576	5.8621	7.27418	7.31455	7.43837	TRUE	12.3707
1640141_at	360	169	AAAGGCGACAGCCAGCGTCTAGGAA	45	100	chr2L	20330202	20331738	+	20330246	124069	pm	5.94077	6.27326	6.12708	6.08086	6.26292	6.38539	6.27854	6.5164	6.41283	6.34079	6.02746	5.96572	5.94352	TRUE	-3.50256
1637851_at	369	169	AAATGGTTCTGGTCACGAAGTATAC	372	100	chr3L	7729194	7731041	-	7730670	124078	pm	7.03443	6.36491	6.25428	6.33669	6.39468	6.65167	7.01083	7.68356	7.07219	7.07285	6.31305	6.0159	6.16802	TRUE	-3.8152
1624736_a_at	427	169	AAAGTGAGTGCCCAGGTCTACACAC	2699	100	chr2R	18180963	18184460	+	18183661	124136	pm	6.46784	6.27326	6.41496	6.40348	6.31551	6.16654	6.3043	5.89679	5.95578	6.04676	6.43315	6.63331	6.60511	TRUE	4.03703
1627298_at	472	169	AAATGGCTCCATGAAATTGGCTAGA	237	100	chr2L	13077246	13079110	-	13078874	124181	pm	9.10689	8.37055	8.0694	8.36459	7.40309	8.25958	8.55296	7.50525	7.5194	7.14628	8.52946	8.23247	8.87295	TRUE	3.95744
1623676_at	483	169	AAAGTCCATCGTGTTCACTGTGACG	1439	100	chr3R	24717615	24720788	+	24719053	124192	pm	6.21536	6.10309	6.06647	6.00966	5.97332	5.91023	5.93695	5.8481	5.88639	5.85256	6.18335	6.25489	6.2696	TRUE	3.7614
1628387_s_at	511	169	AAAGTCTTTAGAGCCCTGATCGCCG	37	100	chr2R	11586520	11586658	-	11586622	124220	pm	6.47647	6.24244	6.18311	6.31618	6.08684	6.26363	6.29706	5.98435	5.99119	5.99891	6.31305	6.35319	6.28941	TRUE	3.66851
1636611_at	524	169	AAAGTTCGTATTGGCTCCTCGCGGA	360	100	chr2L	8998536	8999457	+	8998895	124233	pm	7.27192	6.28531	6.26052	6.41879	6.1681	6.27093	6.41605	5.98886	6.05994	6.14529	6.7182	6.7247	6.60124	TRUE	4.72467
1623176_at	546	169	AAAGGCATCGCCTGCAAGGAAACCA	1242	99.71	chr2L	13222560	13224545	+	13223801	124255	pm	6.02768	6.48504	6.28808	6.31881	6.02305	6.25867	6.48077	6.88931	6.74455	6.89431	6.33824	6.21671	6.35224	TRUE	-3.99157
1634269_at	609	169	AAAGGCAGACCTAGTTTATACACAC	3026	100	chr2L	7205249	7220029	-	7217004	124318	pm	5.93315	6.14549	6.0881	6.03997	6.40053	6.53461	6.30848	6.61073	6.61986	6.46353	6.09524	6.03451	6.09538	TRUE	-3.92882
1630427_at	690	169	AAAGGTGCATCCTTGCTTCATCATA	150	93.22	chrX	4478053	4479216	-	4479067	124399	pm	6.07146	5.84734	5.8905	5.89036	5.90051	5.83331	5.89508	5.82385	5.79926	5.80711	6.17476	6.19363	6.17172	TRUE	4.62172
1629498_at	693	169	AAAGGTCAGTGAACCCGCGCAGGTC	3384	100	chr2L	11138800	11148875	-	11145492	124402	pm	6.59252	6.21283	6.15493	6.17848	6.22338	6.25396	6.16658	6.50328	6.4809	6.5797	6.01388	5.99891	6.01906	TRUE	-5.07707
1630942_at	701	169	AAAGAATCCACGTAACCGCTTGAAG	2587	100	chr2R	14035950	14038892	-	14036306	124410	pm	6.33058	6.17595	6.18632	6.04887	6.23794	6.19665	6.08736	6.77612	6.69065	6.56486	5.95861	5.93315	5.98028	TRUE	-5.41582
1635351_at	707	169	AAAGGGACACTCACTTAGACCGCAA	510	100	chrX	11110845	11112660	-	11112151	124416	pm	7.3917	7.03792	6.87796	7.02963	7.74008	7.46418	7.85447	7.17437	7.32022	7.55494	8.22425	8.05906	7.99969	TRUE	3.72814
1636007_at	713	169	AAAGGTTCTTCTTGGTGAGCCGGAG	1728	100	chr2L	13909639	13911640	+	13911366	124422	pm	5.98655	5.99054	6.02809	5.897	5.99271	6.03031	6.01573	6.32712	6.40144	6.46235	5.78475	5.79474	5.79194	TRUE	-5.54956
1623456_at	730	169	AAAGGGTCATCATCTGTGAGCAGCC	235	100	chr3L	18715429	18716227	-	18715993	124439	pm	6.86595	6.78725	7.10288	7.05204	6.92238	6.6145	6.96626	6.67114	6.87283	7.008	7.61764	7.82474	7.68978	TRUE	4.64303
1625040_a_at	91	169	AAATGGTTCTAGTCCATCCAGCTGC	1741	100	chr2R	17973173	17975136	-	17973396	123800	pm	5.84591	5.92332	5.92428	5.87215	5.83754	5.95189	5.88627	6.12074	6.04461	6.09476	5.77416	5.77283	5.78039	TRUE	-3.35984
1624395_at	127	17	ATTTTGCTGCCACCGGATACGGAAG	1403	100	chr3R	21119179	21121312	-	21119910	12572	pm	7.16211	7.18999	7.47573	6.89692	8.04305	6.56735	7.02139	8.25958	7.52852	7.96884	6.62948	6.48482	6.565	TRUE	-4.74156
1635193_at	245	17	ATTTACGAGCGGACTGAGCCAATGT	1003	100	chr3R	13113421	13120091	-	13119089	12690	pm	7.07987	6.92809	7.27883	6.9507	6.9467	6.51049	6.70749	7.01243	7.05358	6.80312	6.27598	6.36463	6.39164	TRUE	-3.94719
1640701_at	249	17	ATTTCACTTCTTCGCTGGCACAAAA	447	100	chr3R	15687336	15688324	+	15687782	12694	pm	6.4033	5.99161	6.30617	6.07242	6.12815	5.9983	6.14767	6.63336	6.4253	6.41309	5.87023	5.85017	5.88686	TRUE	-4.36664
1625948_at	293	17	ATTTACGATGCCATCTACCCAGCGG	1101	100	chr2L	9769066	9770415	+	9770166	12738	pm	6.49955	6.02347	6.03396	6.05283	5.98125	5.88686	5.99951	5.80033	5.80421	5.85165	6.10759	6.13563	6.14002	TRUE	3.45474
1626127_at	300	17	ATTTTAGCGGAGACAAGAACCCAGG	1681	100	chrX	17220946	17226437	+	17222626	12745	pm	7.57629	8.93448	8.94119	7.55192	8.57986	6.99885	7.17245	8.3225	8.52875	7.8026	6.36205	6.27537	6.37291	TRUE	-6.52489
1638641_at	303	17	ATTTTCACAAGTCGCTTCTGCTGCA	1192	100	chr2L	22601671	22603966	-	22602775	12748	pm	6.95995	6.29464	6.30729	6.35404	6.43397	6.1484	6.34179	5.88189	5.85609	5.87006	6.93103	6.55489	6.44065	TRUE	3.5387
1624540_at	360	17	ATTTCGATTCTTCCTATGGCATCTG	1369	100	chr3R	66854	68508	-	67140	12805	pm	6.47228	6.09747	5.97324	6.12057	6.01053	5.79442	5.90458	5.78697	5.7641	5.80901	6.12374	6.19878	6.20668	TRUE	3.91624
1631358_at	381	17	ATTTGTGCCATTGCCCGTTTTCGCA	1172	100	chr3L	19942281	19944235	-	19943064	12826	pm	10.4497	8.147	7.34139	8.09046	6.78402	6.44065	8.07955	7.14837	6.9881	7.73841	9.19991	8.5287	8.67289	TRUE	4.01179
1625153_at	385	17	ATTTAACCTGTTCCACACTTGTGTG	716	100	chr3R	5517624	5518516	-	5517801	12830	pm	5.90547	5.98639	6.02711	5.93528	5.94529	6.27801	6.20214	7.37586	6.89019	6.77111	5.78203	5.79205	5.79238	TRUE	-4.79712
1625752_at	39	17	ATTTGAAGAATTTACCACCCTGGCA	334	100	chr2R	953795	957619	-	957286	12484	pm	5.78559	6.01725	5.99503	5.81993	6.0561	5.97551	6.00648	6.30729	6.11263	6.27028	5.76724	5.75668	5.76327	TRUE	-3.60199
1629455_at	485	17	ATTTACTTTGGACTCACGTTGCACC	1558	100	chr3R	11997878	12005978	+	11999435	12930	pm	6.8631	6.21857	6.09398	6.48935	5.95651	5.84045	5.96617	5.76343	5.81014	5.81933	6.47383	6.71639	6.62932	TRUE	5.65272
1627563_at	493	17	ATTTCTGGAAGATGACGCCCTGGCT	1656	100	chr3L	18194938	18196666	+	18196593	12938	pm	6.95357	6.3046	6.70282	6.39594	6.16698	6.3055	6.51683	7.56443	7.05637	7.20293	6.28413	6.21536	6.20524	TRUE	-4.66075
1631002_at	51	17	ATTTCAATTGCCCTGTGCCTAACTG	61	100	chr3L	6141070	6141715	+	6141130	12496	pm	6.80089	7.60924	7.94849	6.75496	6.55549	6.29645	6.91623	7.14837	7.38798	8.18129	6.23349	6.20154	6.1978	TRUE	-3.56055
1623578_at	620	17	ATTTCGCAGCTTTCCCAGAGAACAA	1178	100	chr3L	804924	812300	+	806101	13065	pm	6.04271	6.52244	6.50857	6.41879	5.98014	6.2153	6.47599	7.07103	6.85654	7.17977	6.08724	6.23816	6.30729	TRUE	-4.45571
1633476_at	631	17	ATTTCTGGTCCAAACGGTGCTTAAT	1849	100	chr2R	17276894	17279945	+	17278742	13076	pm	5.8714	6.39656	6.44826	6.1342	5.97332	6.14181	6.20914	6.90741	6.73827	6.74528	5.9174	5.93457	5.98428	TRUE	-6.60901
1632566_at	91	17	ATTTTCGCATGTAAGTCTCTGTCAG	2710	100	chr3R	26932087	26934910	-	26932201	12536	pm	6.00797	5.95634	6.09398	5.89785	6.20805	5.96419	5.95505	6.13131	6.07995	6.20136	5.75333	5.76805	5.74731	TRUE	-3.60433
1624701_at	104	171	AAAGTCTTGGCCTCTAAGTATCCTC	250	100	chrX	2218858	2219723	-	2219474	125277	pm	5.9749	6.04618	6.11579	6.06258	6.16138	6.20053	6.03326	6.00742	5.96825	5.87741	6.51418	6.83569	6.69232	TRUE	4.27418
1629416_s_at	120	171	AAAGTTCGGCACCAAATCTGCCCAA	242	100	chr3L	11376397	11376706	-	11376465	125293	pm	6.87164	7.93762	8.12069	7.4598	6.81279	7.41693	7.17052	7.96645	8.22977	8.38566	7.205	7.47588	7.48988	TRUE	-3.59489
1630553_at	148	171	AAAGAGAATCTTCCCGCGAATCGCA	2518	100	chr2R	19444332	19447720	+	19446849	125321	pm	6.12929	6.42318	6.38186	6.45732	6.18535	6.0975	6.28176	5.93046	5.91524	5.90632	6.35585	6.47074	6.57339	TRUE	4.121
1634997_at	165	171	AAAGAACTCTACGAGCGTCCCAAGT	137	100	chr3R	13421111	13421766	+	13421247	125338	pm	5.90396	6.00233	6.15607	5.98577	6.21866	6.35122	6.13131	6.24247	6.15957	6.25855	5.84701	5.83549	5.83928	TRUE	-3.76115
1633812_at	207	171	AAAGATCACGCTGGAAGATGCTGAA	119	98.9	chr2R	7129249	7129700	-	7129582	125380	pm	6.47647	6.56655	6.41605	6.46564	6.21866	6.57406	6.4243	6.78224	6.70663	6.73307	6.23593	6.12142	6.18519	TRUE	-5.09258
1633854_at	211	171	AAAGTGTGCGTTCCGTTTAGTGTGA	1270	100	chr3L	8333419	8337505	+	8334688	125384	pm	6.10532	6.30936	6.30052	6.25339	6.27334	6.56054	6.48077	6.78459	7.07331	6.9104	6.24786	5.99056	6.0903	TRUE	-4.46079
1634709_at	217	171	AAACATTTCAGCGAGTAACCATTAA	2249	100	chr3R	9930594	9933537	-	9931289	125390	pm	6.05437	5.92025	5.94436	5.91103	6.12601	6.17053	6.04923	6.11923	6.11181	6.05442	5.78925	5.76963	5.79315	TRUE	-3.38916
1631423_at	245	171	AAAGAGACTTCTTCGCGATTTCCCT	470	100	chr3R	1715974	1717439	+	1716443	125418	pm	6.56848	6.29964	6.27294	6.42097	6.01414	5.99073	6.1811	5.95708	5.92395	5.87272	6.37495	6.42576	6.30775	TRUE	4.02668
1625571_at	279	171	AAAGAAGACCATCTACCGGCCAGCA	432	100	chr2L	10311168	10312069	-	10311638	125452	pm	6.34978	7.03279	6.95767	7.08571	6.7598	7.07564	7.19169	8.20897	8.87114	8.93277	6.71515	6.61259	6.7811	TRUE	-6.41298
1636218_at	284	171	AAAGTCACCCAAGGATATGGCCAAG	1922	100	chr2R	12384393	12386934	-	12385013	125457	pm	5.82362	6.29828	6.28386	6.12643	6.17369	6.32376	6.41192	7.00594	7.02461	7.29632	5.88686	5.85727	5.88558	TRUE	-7.49604
1632323_at	30	171	AAAGGACGTCATTGGCCTGACACAT	1575	100	chr3R	14804696	14806690	-	14805116	125203	pm	6.0196	6.11857	5.87384	6.01938	6.2404	5.95932	5.88001	5.81131	5.76459	5.77155	6.36791	6.33624	6.27554	TRUE	5.39579
1624256_at	362	171	AAAGTGCGGGCCCTGATCATCGGCA	2289	100	chr2L	4324572	4331837	+	4326860	125535	pm	7.07331	6.6161	6.69748	6.60745	6.1748	6.40552	6.36541	6.6791	6.69409	6.73571	6.35958	6.36901	6.35966	TRUE	-3.89739
1624817_at	419	171	AAAGATCTGGTCATAGCTCCGTATA	1138	100	chr2L	3522593	3523960	-	3522823	125592	pm	5.8503	6.12178	6.08116	6.05772	6.1681	6.2192	6.11263	6.52405	6.52209	6.33142	5.84255	5.83936	5.87028	TRUE	-4.5168
1635773_at	455	171	AAAGTGCTCCATGTGTCGCCAAAGG	3632	100	chr3L	6484326	6488472	-	6484841	125628	pm	6.66931	6.28426	6.17701	6.26699	6.27587	6.67252	6.46914	6.62486	6.52928	6.45887	6.0505	6.05164	6.02391	TRUE	-4.16454
1634128_at	465	171	AAAGTCGATGCTAGTGCCAACACAT	298	100	chr3L	4694248	4694739	-	4694442	125638	pm	6.1923	6.35594	6.20391	6.48836	6.25316	6.10682	6.19115	5.82616	5.84495	5.88252	6.76626	6.98217	7.00999	TRUE	7.17628
1640670_at	47	171	AAACGATGCCTATCTGGACCTTTCG	3405	100	chr3L	14068871	14075985	+	14072275	125220	pm	7.06695	6.37787	6.27824	6.47289	6.37599	6.0161	6.09563	5.87457	5.8835	5.88686	6.42343	6.58467	6.5303	TRUE	5.36818
1635619_a_at	482	171	AAAGTAGTGTGCGTTGTCCTGGAGA	4255	100	chr2R	9326815	9337990	-	9333736	125655	pm	6.49955	6.91052	6.81007	6.88285	7.01512	7.02263	7.27434	7.93315	8.1931	8.18552	7.59854	7.35728	7.38957	TRUE	-3.55938
1638525_at	53	171	AAAGTGGTTTCAGTGCAGCAAATCC	1044	100	chr3L	10236419	10237806	-	10236763	125226	pm	6.97882	7.30414	7.0947	7.69639	9.70563	8.20031	7.63819	6.63668	6.71815	6.68694	9.90866	8.84435	8.61877	TRUE	5.21509
1632477_s_at	555	171	AAAGTATTTACACCCAGTCTCATCG	3161	100	chr2L	9051623	9071162	-	9068002	125728	pm	5.79012	6.14208	6.09102	6.00474	6.29155	6.48362	6.36666	6.82896	6.66341	6.52574	5.85763	5.79205	5.83771	TRUE	-5.27722
1631074_at	557	171	AAAGCTACAAATCAGCCAGCTGCCG	997	100	chr2R	12057104	12058354	-	12057358	125730	pm	6.18431	6.29242	6.24328	6.47599	6.21985	6.31951	6.22964	5.96063	6.0012	6.03749	6.7226	6.69802	6.71909	TRUE	7.62568
1633862_at	561	171	AAAGTTCTTCTCAGGTCGAGTCGAG	260	100	chr2R	6536416	6537250	+	6536675	125734	pm	6.07903	6.25706	6.14168	6.11972	6.09132	6.18129	6.21193	6.35958	6.6814	6.49154	5.95189	5.94596	5.98159	TRUE	-3.35748
1630531_at	608	171	AATACTCGACGATCTTGTAACCCGT	4824	100	chr3R	16908757	16923527	-	16918704	125781	pm	6.79546	6.4178	6.09913	6.30848	6.1681	6.12441	6.11834	6.02813	5.97276	5.97657	6.54448	6.63127	6.7073	TRUE	5.2765
1623439_at	65	171	AAAGAGTTCGCCTCCAGTGTATTGG	891	100	chr3L	7018900	7019881	-	7018991	125238	pm	7.01842	6.73679	6.95024	6.889	6.86214	7.27536	7.21611	7.60794	7.31083	7.50984	6.85917	6.74219	6.81785	TRUE	-4.0855
1629492_s_at	66	171	AAAGAGTTCCGCAGCCATTTGAGTG	1246	100	chr2L	21232483	21236733	-	21235488	125239	pm	8.6289	6.76622	6.74963	7.33114	7.37073	7.21284	7.01521	6.38062	6.38059	6.34189	9.05127	7.80212	7.87459	TRUE	3.94625
1626438_at	107	173	AAAGACCGCCTCTATTTTGGCCGTG	607	100	chrX	11480262	11482941	+	11480868	126744	pm	8.42058	7.39961	7.81063	7.22949	6.50604	6.49136	7.08698	7.53732	7.42574	7.65082	6.64336	6.71058	6.79289	TRUE	-5.55182
1624879_at	116	173	AAACCGGGCGTGAGCCGAGCCAGTT	613	100	chr3L	3845541	3846169	+	3846153	126753	pm	6.49031	6.96127	7.24131	7.18608	7.34748	7.31676	6.93712	6.9516	6.64002	6.56211	8.19515	7.89551	7.77757	TRUE	5.11343
1624911_at	191	173	AAACCCGCTCGGACAATCAGATAGA	1433	100	chr2L	5207307	5209219	+	5208739	126828	pm	9.35294	8.27275	8.13668	8.46053	8.11292	7.50984	7.92332	7.36665	7.39827	7.36814	9.20443	9.28701	9.56619	TRUE	10.9709
1633639_at	194	173	AAAGCTGCCCTGGTGGAAATCGTGC	1404	100	chr2L	5210478	5212450	+	5211881	126831	pm	9.87385	8.35809	8.46665	8.69144	8.50686	8.13414	8.62759	7.50966	7.08955	7.27947	9.31669	9.56345	9.47893	TRUE	10.2146
1637574_at	201	173	AAAGCTTGCTGAGCCGGACGCTGAT	4711	100	chr3R	27619810	27625533	+	27624520	126838	pm	7.07331	6.89401	6.86708	6.76085	6.49699	6.67832	6.57698	6.58455	6.3844	6.54281	6.96088	7.18032	7.11407	TRUE	3.65118
1626754_at	228	173	AAAGCGGCGTTTCGATACCCAGAAT	51	100	chr2R	16060992	16061758	+	16061042	126865	pm	7.76967	6.56523	6.56401	6.64845	6.32264	6.32763	6.35768	5.94088	5.96155	5.90541	6.41389	6.82336	6.7316	TRUE	3.69008
1641369_at	310	173	AAACCCTGGCTACGACAATAATTCG	1875	100	chr3L	23119130	23125311	+	23121004	126947	pm	6.8858	7.01063	6.62941	7.5618	7.00496	6.41195	6.99854	6.43695	6.39856	6.52574	7.50249	7.78872	8.41089	TRUE	4.24517
1637253_s_at	350	173	AAAGAAATCTGCTCGCTGGTCAGCC	377	100	chr2L	20263894	20264299	-	20263923	126987	pm	9.05382	8.80279	9.42782	9.70185	7.46859	7.6995	9.0325	6.80194	6.88375	6.70855	8.75224	9.46984	9.62911	TRUE	7.21573
1626719_a_at	389	173	AAAGAACTCATACTTACCACCCTAT	2482	100	chr3L	11159714	11162741	-	11160260	127026	pm	5.90237	5.87372	5.97767	5.84576	5.96348	6.05724	5.97866	6.08858	6.11885	6.16358	5.77494	5.77283	5.77406	TRUE	-3.80684
1623190_at	402	173	AAACCAATCCGAGTTCAGCGCATTT	1643	100	chr3L	1411225	1413078	+	1412867	127039	pm	5.92372	7.12763	7.11884	6.74539	6.8421	7.261	7.24122	6.89215	7.02583	7.03125	6.19343	6.28702	6.27847	TRUE	-5.8644
1637706_at	409	173	AAAGCCACATGCTGCCTGGTCGGAA	523	99.49	chr3L	18142024	18146719	+	18142546	127046	pm	8.21852	7.46592	7.32552	7.17977	7.13705	7.42859	7.49902	6.91244	6.85786	6.61683	8.93432	8.24412	8.22083	TRUE	5.20279
1628607_at	415	173	AAAGCTATGCACTGGGCGCAGAGCC	276	100	chr3R	7483731	7485937	-	7485662	127052	pm	5.93457	5.92771	6.07415	5.88664	6.02305	6.04562	5.97218	6.13615	6.22306	6.20136	5.84827	5.82692	5.83119	TRUE	-3.62301
1637437_at	468	173	AAAGCTGCGCCCAAAGATCAAGATA	1883	100	chr3R	5984857	5987050	-	5985168	127105	pm	6.47887	6.46379	6.21619	6.48351	6.3634	6.19963	6.2754	6.01432	6.0205	6.02063	6.75098	6.52972	6.55972	TRUE	4.26821
1634745_at	472	173	AAAGCACACGGCAGCACAGGACCAG	119	100	chrX	20254459	20258374	-	20258256	127109	pm	6.85483	7.55073	7.27529	7.42514	9.93446	9.26604	7.91425	8.51952	8.62924	8.68501	7.81553	7.23757	6.92385	TRUE	-3.82958
1625356_at	494	173	AAAGCAGCCAGCAGCATTTCAAACG	1252	99.72	chr3R	11395527	11396952	+	11396778	127131	pm	7.17886	8.99253	9.11768	8.81947	11.6483	11.0541	9.25297	10.5177	10.5568	10.6329	9.64303	8.0384	8.19461	TRUE	-3.3397
1629771_at	557	173	AAAGCCCACGGAGTTCCTGCCGGAG	1559	100	chr3R	14958173	14960429	+	14959731	127194	pm	7.53864	7.34707	8.34302	7.86792	6.8653	7.1711	7.67577	8.32995	8.80675	8.98376	6.99385	7.0932	6.9365	TRUE	-6.27837
1629319_at	623	173	AAAGCCCGAACAGTGTACGCCAAAG	1808	100	chr2L	18948896	18950978	+	18950703	127260	pm	7.76546	7.17157	7.09667	7.2595	7.32125	7.38102	7.23761	6.87654	6.93837	7.19552	8.20315	8.14305	8.54074	TRUE	5.67393
1637761_at	636	173	AAAGCGGTCTTAGCCAAGCACTTAC	168	100	chr2L	9930393	9930999	+	9930560	127273	pm	6.18276	6.02664	5.97585	6.01126	5.89839	5.9254	5.97311	6.21727	6.3253	6.27894	5.82552	5.83992	5.86347	TRUE	-4.17255
1624461_at	652	173	AAAGCCTCGGCTGTCGATAGTGAAA	186	100	chr2R	17345514	17354255	+	17345699	127289	pm	6.54192	6.44697	6.52645	6.64367	6.63939	6.81489	6.4996	6.42799	6.36309	6.46795	6.98213	7.34401	7.37138	TRUE	4.08094
1631182_at	686	173	AAACGATGCCGATTGGTTCCTAGAG	459	100	chr2L	2847631	2848734	+	2848089	127323	pm	7.75867	6.73811	7.48623	6.97269	6.44287	6.41104	6.75283	6.43397	6.33401	6.36969	6.91667	6.98626	6.95788	TRUE	5.43825
1627884_at	124	175	AAACCCGGTTCATTCATCGTAGACT	1399	100	chr3R	7261592	7263245	+	7262990	128225	pm	5.8576	6.03102	6.22061	5.99612	6.22118	6.46274	6.25593	6.49505	6.57702	6.50324	5.88548	5.85229	5.84614	TRUE	-6.71465
1632206_at	198	175	AAAGCCAAATCGTCGGTCGCGTCGT	727	100	chr3R	22689119	22690289	+	22689845	128299	pm	7.73179	7.86557	7.95047	7.60934	7.23559	7.45804	7.30349	7.08747	7.34299	7.00006	7.93619	8.41297	7.89445	TRUE	3.52991
1624327_at	232	175	AAAGCCAACTTAACCATATGCCAAA	3575	100	chr2R	17766783	17770388	-	17766814	128333	pm	7.41722	7.40845	7.46236	7.29266	7.09675	7.36552	7.65103	7.04065	7.06654	7.26186	7.68501	8.18765	8.09634	TRUE	3.61553
1630417_at	238	175	AAACCTTGGGTATCTGTGGCGACGA	6802	100	chr3L	2508119	2554277	-	2547476	128339	pm	6.25612	6.10861	6.07911	6.06095	6.18204	6.39069	6.34928	6.4469	6.52321	6.43743	6.01311	5.92662	5.97904	TRUE	-4.63411
1640329_s_at	288	175	AAACCAATTGGAATCGGCTTTAGCA	1547	100	chr3L	10888546	10892247	-	10890701	128389	pm	5.87585	5.95821	5.97405	5.9093	6.01525	6.12146	5.94253	6.24877	6.17687	6.15889	5.88548	5.84807	5.86025	TRUE	-3.31379
1635472_at	295	175	AAACCGCTGCCCAACTCATGAATGT	338	100	chr3L	4924125	4926780	+	4924462	128396	pm	10.4555	10.8843	10.9436	10.6384	10.0267	9.90189	10.0897	9.85017	9.90695	9.74431	9.13881	8.94784	8.89116	TRUE	-5.29532
1640500_at	312	175	AAACCCTGCGGAAGATATTGCCCCA	473	100	chr3L	8215242	8216051	+	8215714	128413	pm	7.17886	6.99211	7.30808	6.87347	7.15955	8.15915	7.63593	7.03132	7.18622	6.71948	6.23829	6.17399	6.17758	TRUE	-3.74525
1631002_at	329	175	AAACCATTTCAATTGCCCTGTGCCT	56	100	chr3L	6141070	6141715	+	6141125	128430	pm	7.2065	8.81576	9.2952	8.48936	6.91298	7.31676	9.1027	9.31611	10.1552	10.4069	6.86791	7.11187	7.08421	TRUE	-7.18847
1623888_at	337	175	AAAGCCACAGGCCAGTGCCGATAAA	2496	100	chr3R	20953532	20956767	+	20956027	128438	pm	5.93619	6.05044	6.0783	6.07476	6.33624	6.26183	6.18217	6.60735	6.55739	6.52457	6.06126	5.97226	5.96138	TRUE	-5.14286
1633797_at	338	175	AAACCAACGCAATTGCCTGCAAAGG	1227	100	chr3R	14725142	14726741	+	14726368	128439	pm	6.81198	6.75845	6.55555	6.6564	6.44526	6.23589	6.21693	6.15193	6.10162	6.15068	6.64114	6.75415	6.74068	TRUE	5.27791
1624470_at	4	175	AAAGCCCTGAGTTCCGTGTAGACAC	2552	100	chr2L	1950234	1954519	-	1951968	128105	pm	6.30729	6.57363	6.65306	6.44031	6.69802	6.59908	6.42545	6.52296	7.03487	6.6563	5.87556	5.9624	5.99586	TRUE	-3.48717
1637286_a_at	47	175	AAACCACTAAAATGTCGTCGCCCAG	2840	100	chr2L	8709869	8740633	-	8737794	128148	pm	6.86025	7.09202	6.82207	6.93989	6.51683	6.47803	6.73756	6.87295	6.91052	6.88539	7.58053	7.70005	8.07831	TRUE	4.06641
1636650_at	479	175	AAACCAATTCATTCGCAATCACCAC	1638	100	chr2L	18485486	18487710	+	18487123	128580	pm	5.94235	6.23445	6.26628	6.20914	6.57827	6.51694	6.41389	7.18082	6.95865	7.2326	6.28899	6.10204	6.15329	TRUE	-5.51451
1632325_at	568	175	AAACGCCTAAACTGCTGAAGAACGG	3075	100	chr2L	22020037	22024313	+	22023111	128669	pm	5.99125	6.11501	6.03869	6.00474	6.07598	6.13199	6.2247	6.57262	6.55739	6.52679	5.8584	5.87231	5.89874	TRUE	-7.67902
1636753_at	570	175	AAACTTCCACCCAACAGGCAAAGTG	1248	100	chr2L	17554352	17555765	-	17554518	128671	pm	6.8236	6.64646	6.46274	6.57769	6.6448	6.97638	6.75023	7.45667	8.29688	8.19065	6.285	6.05244	6.25353	TRUE	-5.18599
1623332_at	583	175	AAACTGGGTCTTTGGACGGATGAGA	193	100	chr3R	25540260	25540674	+	25540452	128684	pm	6.31551	7.1011	6.88765	7.01088	6.85637	6.8007	7.19303	6.65829	6.35938	6.39788	7.70612	7.27524	7.18473	TRUE	3.57707
1626625_at	600	175	AAACTGTGGGAATCGAGAAACCAGA	588	100	chr3L	5268668	5271020	-	5270433	128701	pm	5.97838	6.24973	6.34834	6.06932	7.23559	7.24008	6.71119	7.82342	7.08403	7.75503	6.22383	6.03096	6.17268	TRUE	-4.51131
1637552_s_at	641	175	AAACCGATGGCAAGAGCGATGTAAA	2826	100	chr3L	5153774	5271044	-	5268219	128742	pm	6.77013	6.29242	6.21619	6.33582	6.29535	6.14181	6.00817	5.92088	6.00416	6.00127	6.57026	7.01391	6.99618	TRUE	4.06494
1632537_at	660	175	AAACCATTATTTACTCCAGAGCAGC	7298	100	chr2L	19775091	19791900	-	19784603	128761	pm	5.79171	5.89726	5.89138	5.82051	5.93539	5.91897	5.92893	6.06836	6.09765	6.15544	5.77571	5.7673	5.7885	TRUE	-3.42352
1623193_at	727	175	AAACGGATGCGGCTACCCTTAAGAT	3483	100	chr2L	3510476	3514662	-	3511180	128828	pm	6.92095	6.97474	6.79655	6.95612	7.02112	6.51912	6.68658	7.30285	7.28213	7.06155	6.76082	6.57213	6.65089	TRUE	-3.36491
1637622_s_at	96	175	AAAGCCCAGACCTTAATATCATTGA	1199	100	chr2RHet	1422686	1424414	+	1423884	128197	pm	11.4492	10.6691	10.6704	10.4087	8.87199	8.69878	9.92885	9.53815	9.74853	9.76473	9.09786	8.72893	8.93021	TRUE	-3.83745
1633901_at	97	175	AAACCGCAACCTAATTACATGTGGG	151	99.57	chr3R	17635858	17636631	+	17636008	128198	pm	6.44314	6.62195	6.90622	6.84084	7.2241	7.40372	7.2268	7.4347	7.2686	7.2362	6.88759	6.74781	6.78474	TRUE	-3.50664
1631809_at	129	177	AAACATTTAGGTCGCCTGGGACTCG	331	100	chr3R	23033993	23036753	-	23036423	129694	pm	6.48115	6.28643	6.26052	6.34345	6.14432	6.15321	6.05534	5.97993	6.00623	5.98414	6.41832	6.56412	6.42625	TRUE	4.05963
1627878_at	130	177	AAACTTAACGTAGAGTGGTCGCATT	221	100	chr2R	860523	861523	+	860743	129695	pm	6.07146	5.99054	5.95355	6.07658	6.10068	6.16275	5.96962	5.84963	5.81975	5.82689	6.25436	6.15936	6.17815	TRUE	3.63444
1641263_at	169	177	AAACGAGAACGCTTTGTGCCGTCCT	205	100	chr2L	16542555	16543265	+	16542759	129734	pm	6.4167	6.43637	6.34036	6.12488	6.79876	7.01959	6.76581	7.64573	7.23626	6.87623	5.93049	5.8896	5.89487	TRUE	-4.60405
1625262_at	181	177	AAACTTGGCTCAACTTGGCTTGGAT	3665	100	chr3R	20040344	20044438	-	20040774	129746	pm	7.25747	7.9393	7.57808	7.34675	6.62948	6.75955	6.72102	6.87527	6.97503	6.98326	7.32468	7.42765	7.39034	TRUE	3.76145
1629119_at	21	177	AAACGTTACTTCAAATCCACCAGCT	1081	100	chrU	6015501	6016815	+	6016581	129586	pm	5.99615	6.0775	6.14872	6.10075	6.72566	6.25396	6.14552	5.98506	6.00562	5.97923	7.34672	7.01391	7.09596	TRUE	6.81676
1635115_at	259	177	AAACGTTCCGAATTGCAGCCTTATA	2050	100	chr2R	13765109	13767362	-	13765313	129824	pm	8.33865	7.85141	7.97901	7.64653	6.98461	7.22333	7.49724	8.97292	9.12214	9.46165	8.04957	8.23247	8.51266	TRUE	-3.43959
1627047_at	292	177	AAACGCAATCGCAAGCACAACTGAT	1266	100	chr3R	10965706	10967444	+	10966971	129857	pm	7.07987	7.54455	7.57016	7.65398	9.55599	8.65757	8.14799	7.96808	8.0324	8.53853	9.43501	9.11839	9.67655	TRUE	3.93992
1640895_at	317	177	AAACTAGTTACCCTTGGCTTGTGCT	391	100	chr3L	4046999	4047673	-	4047283	129882	pm	5.87284	5.96015	5.96288	6.03291	5.89712	5.86588	5.83321	5.76668	5.77129	5.75954	6.09917	6.18424	6.1972	TRUE	3.90444
1639535_at	333	177	AAACTTGCTTGCTTTTTATCACAGA	2307	100	chr2L	3404459	3407570	-	3405264	129898	pm	6.13678	5.99787	6.06546	5.99362	6.00118	6.10402	6.04656	6.3798	6.46623	6.42982	5.80651	5.79135	5.80764	TRUE	-6.51658
1624177_at	341	177	AAACGCACTCCAAGCCAGCAAAGAT	43	100	chr3L	10883095	10883804	+	10883137	129906	pm	7.16211	7.06276	7.44178	7.253	7.94133	8.06035	7.34495	8.23986	8.33695	8.79208	7.183	6.71555	6.53979	TRUE	-5.032
1637689_at	358	177	AAACTGCTCTTCGTGATGCGCCATG	396	100	chr2L	12056323	12057416	+	12056718	129923	pm	8.26354	6.32289	6.31188	6.59613	6.15208	6.13601	6.19016	5.9133	5.92802	5.94515	6.43938	6.48956	6.58143	TRUE	5.10023
1634011_at	434	177	AAACGTTCAAAGTCTCCGCGAGAAG	580	100	chr3R	21823342	21824358	+	21823921	129999	pm	7.03762	7.47588	7.07164	7.11967	6.29279	6.13981	6.17434	6.00583	6.01677	5.99399	6.6541	7.09992	7.15248	TRUE	4.21937
1628344_at	476	177	AAACGTATTGTATGTAGTGCGCAAA	2698	99.87	chrX	11686568	11691957	+	11689265	130041	pm	6.24827	6.12307	6.11188	6.16222	6.0561	6.40781	6.17617	6.5369	6.44424	6.32297	5.77012	5.78087	5.77764	TRUE	-4.98499
1626595_s_at	564	177	AAACGGTCTGTTGTACTGCCCTCAA	226	100	chr3L	3426616	3428461	-	3428236	130129	pm	7.17197	6.73095	6.73354	6.77136	7.39682	7.52852	7.86279	7.10517	6.94628	7.04163	9.45322	8.42988	8.19936	TRUE	3.63008
1627199_at	570	177	AAACTTCAAAACTCCCAGCAGTGCT	445	100	chr3L	10892865	10899794	+	10893309	130135	pm	6.5255	6.60131	6.1842	6.52809	6.18648	6.04461	6.18627	5.91848	6.05695	6.11748	6.48653	6.46914	6.58784	TRUE	3.46294
1638638_at	618	177	AAACAGCTTCGAGATTCTCCGGTAA	808	100	chr3L	9535339	9537099	-	9536292	130183	pm	6.76442	6.271	6.16658	6.45938	6.2404	6.16275	6.16752	5.89833	5.92883	5.8577	6.53768	6.69173	6.59218	TRUE	5.95253
1638807_s_at	683	177	AAACAGATCGATCGCATCAAGTGAA	3000	100	chrX	16705732	16720529	+	16708731	130248	pm	5.9455	6.00664	5.98677	5.93374	6.73756	6.47479	6.13701	6.28244	6.16368	6.24614	5.76724	5.77104	5.7547	TRUE	-4.41897
1631566_at	77	177	AAACCCGCGGATTTCATGCACGAGC	1806	100	chr3R	20720465	20723335	+	20722270	129642	pm	5.9535	6.05919	6.17994	6.10609	6.0058	6.18424	6.15688	6.30636	6.22135	6.23547	5.8827	5.90593	5.88438	TRUE	-3.73034
1632808_at	84	177	AAACTGCCAATATACCCATTTCCAT	377	100	chr2L	16860072	16861419	-	16861043	129649	pm	5.86686	5.96532	5.95262	5.91184	5.99399	5.97339	6.02007	6.33533	6.29768	6.41416	5.85256	5.8309	5.84242	TRUE	-4.83153
1633813_at	94	177	AAACCCAACAACAATTCGCAACTCG	311	96.89	chr3L	6895860	6900202	+	6896170	129659	pm	6.25837	6.81249	6.91249	6.82956	6.69513	6.89876	6.57483	7.46114	8.10329	8.63246	6.49947	6.27812	6.36373	TRUE	-4.06261
1633553_s_at	166	179	AAACATTTGCGTGATTTTACTAAGC	3450	100	chr3L	6682424	6696619	-	6693170	131195	pm	7.51925	6.50208	6.33466	6.92196	6.45041	6.2026	6.11166	5.782	5.78645	5.8142	7.23079	7.40982	8.00093	TRUE	5.78576
1638473_at	23	179	AAACTTTTTGCCACCCTTGCAAGAG	1418	100	chr2R	17686831	17688405	-	17686988	131052	pm	6.73995	6.73679	6.55555	6.55151	6.24744	6.36885	6.22667	7.12656	7.13765	7.49442	5.93174	5.92736	5.96762	TRUE	-6.842
1636007_at	274	179	AACAGAACTTTATACCGGAGCGGCT	1440	100	chr2L	13909639	13911640	+	13911078	131303	pm	5.9535	5.96419	5.95644	5.88453	5.9144	5.96419	5.92893	6.13686	6.1334	6.1671	5.87624	5.8371	5.85834	TRUE	-3.36921
1634728_at	318	179	AAACTATACGATTTCCGCTGCATGA	538	100	chr2R	14631304	14632501	-	14631964	131347	pm	6.93914	6.83594	6.9002	7.82382	6.26983	6.40665	6.65779	5.87153	5.97198	5.95508	7.01548	7.33046	7.59552	TRUE	5.74022
1634726_s_at	328	179	AAACTATACACTGCCTCGTGGGTTA	642	100	chr2L	15705235	15706220	+	15705876	131357	pm	6.1567	5.9715	6.02158	5.94836	6.03565	6.1675	6.12666	6.26841	6.41104	6.1803	5.80584	5.78577	5.78665	TRUE	-3.58853
1638260_s_at	35	179	AAACTATGTATCTTTGCGAACGCCA	3108	100	chr2R	5975075	5983921	+	5978182	131064	pm	6.29909	6.04618	6.00248	6.17006	6.48922	6.21228	6.20114	5.8411	5.81975	5.79434	6.61091	6.35107	6.47596	TRUE	4.51733
1630256_at	358	179	AAACACTGTCTTTGCATATTCGAAA	1122	100	chr2L	4188122	4189285	+	4189243	131387	pm	5.98173	5.91219	5.87147	5.92088	5.90874	5.96332	5.91988	5.76515	5.75729	5.76648	6.02312	6.03146	6.04934	TRUE	3.46866
1641129_at	373	179	AAACATCGTAGATCGTCTCAGCGTC	1714	100	chr2L	9491917	9494927	-	9493214	131402	pm	5.99958	5.94555	5.93322	5.84717	6.02198	6.07444	6.04198	6.36812	6.31359	6.3625	5.76363	5.77947	5.75971	TRUE	-6.5654
1627959_a_at	394	179	AAACAGTTAATGAGCATGTAACCCC	976	100	chr3R	2885036	2886238	+	2886011	131423	pm	5.8637	5.88132	5.87229	5.88589	5.92166	5.81185	5.86278	5.76427	5.76353	5.77211	6.05565	6.04662	6.03985	TRUE	3.72279
1622952_at	414	179	AAAACAAGCTATTGCCGGAGGTCGG	443	100	chr2R	19488436	19489296	-	19488854	131443	pm	6.57109	6.21857	6.23539	6.3396	6.66356	6.42656	6.45213	5.9527	5.91184	5.96728	6.5792	6.46049	6.50306	TRUE	5.25352
1629299_at	463	179	AAAACCGTCGTGTGGGATATTCAGC	712	100	chr2R	12354213	12356439	+	12354924	131492	pm	6.35404	6.17595	6.1342	6.29654	5.97559	6.05044	6.01573	6.29165	6.24147	6.21098	5.92517	5.88807	5.92003	TRUE	-3.49894
1632840_s_at	473	179	AAACAGGAGCTTTTGTCAGCGTCTT	4820	100	chr2R	11547517	11564173	-	11559354	131502	pm	6.86886	6.09306	6.11993	6.09404	6.24869	6.12738	6.08102	5.88189	5.88004	5.84732	6.30974	6.40937	6.40979	TRUE	4.81533
1625255_at	509	179	AAACATCCCGCTGGTGTTGAGCACC	906	100	chr2L	5746276	5747620	+	5747181	131538	pm	7.30782	6.45207	6.32763	6.51775	6.40811	6.54145	6.51049	6.26045	6.21126	6.10262	6.79757	6.7769	6.76407	TRUE	4.99596
1626595_s_at	525	179	AAAAACTGGGTCATCCGCCGAGGAG	55	100	chr3L	3426616	3428461	-	3428407	131554	pm	6.73185	7.75244	7.60967	7.59824	8.24215	7.97892	8.12566	7.90456	7.83581	7.77559	9.89889	9.02654	8.91649	TRUE	3.76447
1636035_at	564	179	AAACAGGTCTAGAGAATACCCTCAT	2460	100	chr3R	13145720	13191839	-	13189380	131593	pm	5.89513	6.02347	5.91687	6.03291	5.87449	5.87309	5.85608	5.75668	5.75813	5.79359	6.15559	6.1682	6.31547	TRUE	3.61277
1629141_at	596	179	AAAAAGATTGCTAACCGCCTTCACG	6968	100	chr3R	17398220	17406251	-	17399284	131625	pm	7.05056	6.90886	6.36106	6.72385	6.65507	6.90672	6.57698	6.12815	6.22557	6.33142	7.97661	7.24348	7.43734	TRUE	4.45647
1634008_at	60	179	AAACTGTTGAGTTTGCTCTGAAGTC	65	100	chr3R	26335556	26335868	+	26335620	131089	pm	7.40335	6.21619	6.02431	6.20914	6.14878	5.95395	6.02278	5.81694	5.81146	5.81663	6.30474	6.30391	6.55022	TRUE	3.75703
1634475_at	619	179	AAACAATTTCCAGCGTTTTTCAGCT	343	100	chr2R	10529996	10530650	+	10530338	131648	pm	8.54874	7.26233	7.5298	7.97089	6.83294	6.83723	6.80716	5.87153	5.9455	5.96303	7.11296	8.22248	7.83202	TRUE	4.53232
1639680_at	631	179	AAAACTGTGCCGCTTCCAACTTTGG	457	100	chr3R	18594666	18596026	-	18595570	131660	pm	7.10855	6.79985	6.88445	6.59946	6.40548	6.42883	6.59218	6.9223	6.95343	7.25461	6.33575	6.29299	6.33222	TRUE	-4.08735
1629793_at	634	179	AAAACGATCCTTGTCCCAGGTGCTC	2591	100	chrX	8571095	8574751	+	8573685	131663	pm	6.66151	6.17023	6.06758	6.14346	6.16698	6.15699	6.22964	5.93255	6.03034	6.01723	6.40635	6.61654	6.71162	TRUE	3.53722
1639712_at	661	179	AAACATAAACCTACGTTGCTGCCGT	140	100	chr2L	3042915	3043595	+	3043054	131690	pm	5.99125	6.12415	6.07611	6.11809	6.01966	5.96228	6.02894	5.84322	5.89343	5.92671	6.23117	6.23424	6.29666	TRUE	3.57712
1633778_at	67	179	AAAACGATCTAGCTATTTGGCCCTC	2135	100	chr3R	22934195	22937977	-	22935843	131096	pm	6.75063	6.04274	5.97672	5.96601	5.90051	5.83583	5.88155	5.7624	5.76615	5.77155	6.05495	6.07761	6.10592	TRUE	3.67765
1628056_at	681	179	AAAACACCGACATCGGCTTCGACAT	92	99.55	chr3L	20880692	20891131	-	20891040	131710	pm	6.83191	7.41456	7.5238	7.37004	7.62237	8.06375	8.00031	8.52584	7.6264	8.32478	6.78725	6.89643	6.97369	TRUE	-3.65925
1625412_at	684	179	AAAACATCCTTGGTAACCTACTGAT	1322	100	chr3L	5353289	5355898	+	5354610	131713	pm	6.13127	5.92662	5.91231	6.01446	5.99043	5.85146	5.84566	5.75823	5.76118	5.77947	6.28168	6.13003	6.30356	TRUE	3.77588
1634889_at	688	179	AAACAACAATGCTCCGATGGCCACT	1422	100	chr3L	18479828	18481904	-	18480483	131717	pm	6.96968	7.58958	9.74853	7.70837	7.06354	7.53714	7.8796	8.13974	8.05289	8.38301	6.5941	6.76201	6.79474	TRUE	-7.89617
1637643_at	697	179	AAAAAGCTACTCCACAACCTTGTCA	991	100	chr2L	9428829	9431029	-	9430039	131726	pm	5.92372	6.12986	6.20196	5.96986	6.21372	6.22308	6.11263	6.51338	6.63639	6.91948	5.88801	5.87826	5.89403	TRUE	-4.2176
1640421_at	716	179	AAACAATTGCTTAGCCAGCGAACTT	1279	100	chr3L	10684116	10685701	+	10685394	131745	pm	6.1923	6.02559	5.9352	6.04565	6.11676	6.00586	6.00038	5.86025	5.82404	5.81581	6.28643	6.27608	6.21207	TRUE	4.37797
1638630_at	724	179	AAACACCTCAACCTGATGGGCATAA	587	100	chr3R	26002238	26003394	-	26002808	131753	pm	6.26045	6.04832	6.23874	6.15716	6.35462	6.32978	6.25286	6.83402	6.79719	7.15865	6.0123	5.88872	5.92761	TRUE	-5.1796
1640389_at	109	181	AAACACGATGCGAGGCAGCCTACAA	425	100	chr2R	15587677	15588552	-	15588128	132602	pm	8.19065	7.71974	7.98382	7.85487	8.37653	8.22642	7.57872	7.43001	7.17818	7.04445	8.24266	7.83423	8.12573	TRUE	3.60206
1624898_a_at	121	181	AAAACATTCGATTCCGACGACTTGA	1555	100	chr2R	12907569	12910877	+	12909123	132614	pm	6.3134	6.29566	6.40886	6.36753	6.3634	6.41295	6.29912	5.95408	5.99797	6.00873	6.77792	6.82141	7.01952	TRUE	6.05699
1630065_at	133	181	AAACAATTTGTCTCTCTGCAACTTA	1373	100	chr3R	10960859	10962702	-	10961330	132626	pm	6.78717	7.93132	7.50372	7.8864	7.87989	8.23018	7.9668	7.57157	7.3267	6.97821	8.46839	8.94784	9.3799	TRUE	4.26369
1630030_at	16	181	AAACACTCACTCACACTTGCATTAT	1091	100	chr2R	7323750	7329728	+	7324840	132509	pm	6.24063	6.55587	6.45929	6.43521	7.10398	6.54772	6.7627	7.34528	6.83932	7.45621	5.9907	6.092	6.13103	TRUE	-4.31919
1628708_at	165	181	AAAAATATCACGCTCTCAGTACAGA	2566	100	chr2R	8383029	8388972	+	8385594	132658	pm	6.04945	6.0161	5.99503	5.96292	6.01308	6.04182	5.96348	6.19713	6.35316	6.32622	5.85902	5.8257	5.85256	TRUE	-3.74207
1623495_at	198	181	AAAACAAACCGTCGCCAAGGAGATG	1128	99.61	chr3L	9827466	9829896	-	9828769	132691	pm	7.2645	8.13901	7.63593	8.00285	7.16146	7.20659	7.05478	7.13482	7.20626	6.94859	7.86585	8.30269	8.26613	TRUE	4.56422
1624335_at	202	181	AAAAAGATCGGCAGCGCCCTGGCGA	1174	100	chr2L	6717626	6719389	+	6718799	132695	pm	6.27232	6.40516	6.45414	6.52296	6.1327	6.32257	6.22155	5.98435	5.95733	5.91687	6.73021	6.65974	6.63336	TRUE	6.87207
1638318_at	215	181	AAAAAGCAACTCCAAGGCACCTAGA	1114	100	chr2R	11035381	11037216	+	11036494	132708	pm	6.12199	6.61113	6.65829	6.71171	6.4706	6.71277	6.49382	6.10705	6.40042	6.34277	7.14029	7.33223	7.75675	TRUE	4.12415
1641725_at	262	181	AAAAATCAACTCAGTCCTGCGCTGG	1377	100	chr3R	16991435	16993850	-	16992474	132755	pm	6.10026	6.00876	6.30729	6.11287	6.04247	6.10218	6.12117	6.53997	6.70209	6.75715	5.9174	5.96796	5.9838	TRUE	-5.1353
1630774_s_at	270	181	AAACAAGGCATGGTCTTGCAACAAC	2587	99.55	chrX	2527982	2569654	+	2530568	132763	pm	6.08086	6.39518	6.2464	6.32158	6.47599	6.72004	6.50094	7.23826	6.97639	6.85024	5.77343	5.77497	5.78612	TRUE	-6.7427
1629710_at	281	181	AAAAATGCTCTATCGCCGTATGCTG	1316	100	chr2L	10699404	10701458	-	10700143	132774	pm	6.55676	6.17595	6.16964	6.11195	5.98721	6.15128	6.14854	6.3557	6.58342	6.57572	5.82306	5.82988	5.85043	TRUE	-4.61829
1624335_at	297	181	AAAACACGCCCGTGCAGCGATTGAA	1259	100	chr2L	6717626	6719389	+	6718884	132790	pm	6.94201	6.53209	6.4997	6.75014	6.4706	6.45332	6.49609	6.17728	6.36845	6.20524	6.88759	6.82336	6.84362	TRUE	4.53304
1639000_at	352	181	AAAAGTCGGATTATCCTCGCACGTT	17	100	chr2L	20264950	20266866	-	20266850	132845	pm	9.17601	8.67219	9.40521	9.66483	9.04594	8.73375	8.98852	6.81874	6.76693	6.86203	9.20826	9.62727	9.47384	TRUE	13.4034
1634723_at	354	181	AAAAACGTTTGCAGTGTGGCCTATA	1788	100	chr3R	15082987	15085604	+	15084774	132847	pm	6.15478	6.06693	6.51454	6.0967	6.28794	6.41832	6.46295	6.47313	6.45041	6.49154	5.86809	5.86425	5.86316	TRUE	-7.39113
1639255_s_at	374	181	AAAACTGTCCAAAGTCGCCTGTGTC	3841	100	chr2R	5738212	5749048	-	5745208	132867	pm	6.36034	6.49539	6.54281	6.63931	6.24744	6.35654	6.40526	6.15936	6.16368	6.15801	6.71185	6.63582	6.66997	TRUE	5.55982
1640822_s_at	401	181	AAAAATGAGTCGTCTGCTTTGTCCA	3119	100	chr2R	13357136	13362158	+	13360254	132894	pm	6.43612	6.54732	6.57043	6.77773	6.73605	6.95772	6.60832	6.27007	6.31273	6.15247	6.89892	6.98927	6.82336	TRUE	4.77821
1623734_at	42	181	AAACAGCTCACAAGCCGACAGTCAG	63	100	chr3R	21858705	21858918	+	21858767	132535	pm	6.78416	8.49146	8.22863	7.69095	8.57349	7.47708	7.23093	7.31628	7.13478	7.37531	8.49808	8.69146	8.30507	TRUE	6.02235
1625598_at	427	181	AAAACGGCGCATCTTGAATACACTG	1748	100	chr3R	10043854	10045927	-	10044180	132920	pm	6.12562	6.01396	6.26503	5.92754	6.55936	6.30642	6.16559	6.46413	6.30649	6.32622	5.79725	5.81865	5.80521	TRUE	-4.65285
1622946_at	448	181	AAAAAGAGATTCTGCCCTGGGCCCA	1307	100	chr3R	7514098	7515745	-	7514439	132941	pm	6.66428	6.40635	6.10612	6.35789	6.05731	5.88096	6.03138	5.76852	5.79769	5.79849	6.44944	6.53538	6.80707	TRUE	4.53754
1624182_at	46	181	AAACAGCGACTCCAAGTACTTCATA	303	100	chr2R	16927923	16935973	-	16935671	132539	pm	6.79546	6.38539	6.38921	6.34924	6.62806	6.2153	6.44305	5.94693	5.93462	5.96481	6.90398	7.04995	6.89945	TRUE	8.33386
1628347_s_at	466	181	AAAAGCCGAGCTCAACATTTCCAAC	25	100	chr3L	9173651	9175417	-	9175393	132959	pm	6.91777	7.10817	7.1711	7.10941	7.52273	7.78851	8.06813	8.23459	7.56028	7.79257	6.6521	6.33624	6.3794	TRUE	-4.83046
AFFX-r2-Dros-GAPDH-3_at	50	181	AAAATCGTTCCACGTCAACTGCATT	1658	NA	---	NA	NA	NA	NA	132543	pm	6.65089	6.69972	6.65306	6.77644	6.63813	6.42238	6.6398	6.37107	6.30189	6.45887	7.05979	7.1032	7.24515	TRUE	5.33747
1625949_at	51	181	AAAATCGTTCCACGTCAACTGCATT	1658	100	chr2L	5943681	5948313	+	5945338	132544	pm	6.48351	6.81249	6.60656	6.69802	6.64937	6.47693	6.68511	6.39908	6.3798	6.46465	7.15423	7.32105	7.1567	TRUE	6.0796
1640752_at	535	181	AAAAGTCTACATGACCTCGGGCTAT	46	100	chr3L	14665146	14665500	-	14665455	133028	pm	6.19029	5.9339	5.85436	5.96911	6.17166	5.91324	5.93164	5.77662	5.7621	5.76896	6.31793	6.24424	6.17359	TRUE	4.25197
1638476_s_at	543	181	AAAACAATCCATACAACGCAGAAGA	1028	100	chrX	17771744	17781212	-	17780185	133036	pm	6.25428	6.04618	5.99704	5.96911	6.20914	6.08609	6.02448	6.32236	6.45041	6.65122	5.83602	5.82094	5.8534	TRUE	-3.83712
1632184_at	559	181	AAAAAACATCCCCATGTTCTCACAA	1729	100	chr2L	10266701	10268747	+	10268429	133052	pm	5.79775	5.93922	5.94716	5.85598	5.98357	6.01906	5.98039	6.45103	6.40233	6.56829	5.77654	5.77737	5.78533	TRUE	-5.81334
1631034_at	68	181	AAAACCTATTGTCGCAAACTCTGCC	1000	100	chr2L	6852323	6853876	+	6853322	132561	pm	5.79775	6.19901	6.42247	5.97895	6.00348	6.02743	6.05989	6.27812	6.41283	6.61683	5.83921	5.83148	5.8276	TRUE	-3.57773
1634986_at	7	181	AAACAGCCTGGCCAGGACGCTAGGA	36	100	chrUextra	23745446	23745874	-	23745839	132500	pm	6.93022	6.65974	6.67657	6.53353	6.49172	6.51267	6.9029	7.0572	6.79841	6.83863	6.33216	6.30464	6.17617	TRUE	-3.82956
1633053_at	727	181	AAAACCGGAGAAATCCATCCAGAAT	55	100	chr2R	14271456	14271893	+	14271510	133220	pm	6.21536	6.8156	6.44934	6.71298	6.31551	6.39373	6.61465	8.12	7.34111	7.32122	6.16108	6.05244	6.10222	TRUE	-4.44505
1635472_at	728	181	AAAAGCGCGGAATTTGCCAGGGCAA	129	100	chr3L	4924125	4926780	+	4924253	133221	pm	6.78978	7.05176	6.93312	6.67255	6.38836	6.39905	6.49136	6.78459	6.97905	6.6815	6.04316	6.09747	6.06041	TRUE	-4.71152
1624323_at	8	181	AAAAACGCAGCATTGGAGGTCATTG	133	100	chr3R	26038624	26038864	+	26038756	132501	pm	6.13308	6.38034	6.33579	6.33291	6.5973	6.74798	6.40045	6.74544	6.55136	6.77378	5.99701	6.08903	6.10142	TRUE	-4.26027
1641081_at	93	181	AAAAAAGCCCCATCTGCGCTCTTGT	477	100	chr3L	11945498	11946393	-	11945917	132586	pm	7.06062	6.44697	6.72302	6.44514	6.31195	6.31541	6.41192	6.74544	6.72742	6.97981	6.08569	6.05283	6.04074	TRUE	-4.97024
1625404_at	112	183	AAAAGCCCAGGAATATAAACATATG	87	100	chr2R	2432912	2440571	-	2440485	134069	pm	5.75047	6.20341	6.11091	5.9253	6.02082	6.23906	6.02739	6.32433	6.78364	6.64878	5.80052	5.78724	5.78665	TRUE	-3.84647
1634617_at	118	183	AAAAGCTTTGCTGCCTTGACTTTGA	610	100	chr3L	8363024	8365524	+	8363633	134075	pm	6.80685	6.85862	6.8249	6.44931	6.23794	6.61683	6.3557	6.42097	6.83311	6.66819	5.89518	5.99391	6.00817	TRUE	-3.46171
1641693_s_at	219	183	AAAATTCACTGGCTGTTCCGGAAGT	4916	100	chr3L	16484936	16516010	-	16511095	134176	pm	6.43178	6.68997	6.41605	6.66356	6.31082	6.08818	6.28584	5.84886	5.8487	5.87356	7.25294	7.35466	7.28655	TRUE	14.2515
1638076_at	256	183	AAAATGCCCGATTCCAGTCTCGTGC	242	100	chr2L	18733646	18734164	-	18733923	134213	pm	7.72782	9.12118	9.09781	9.04996	8.02825	8.64729	8.01281	8.544	8.65905	8.7021	8.12435	8.11066	8.23305	TRUE	-3.65356
1637253_s_at	297	183	AAAACGCTGGTCTTCATTGCCAAAA	181	100	chr2L	20263894	20264299	-	20264119	134254	pm	8.33449	6.89229	6.89086	7.03931	7.1666	6.83345	6.94515	6.19287	6.13259	6.18611	6.58428	6.79077	6.78023	TRUE	3.91722
1625449_at	308	183	AAAACGCTGACACCGCTGATGCTGC	307	100	chrU	1062247	1063022	+	1062553	134265	pm	11.2585	11.1045	10.9947	10.8101	10.6746	11.0815	10.9256	11.4063	11.3086	11.2859	10.4127	10.0523	10.0332	TRUE	-5.86939
1632370_at	329	183	AAAACCGACCGTGCGATGCAGCAGG	564	100	chr3R	19716108	19716778	-	19716215	134286	pm	7.70487	7.05361	7.05677	6.85024	8.25727	7.82513	7.76829	8.15498	8.41557	8.07993	7.27148	7.03024	7.07976	TRUE	-5.57107
1626511_at	338	183	AAAAGCTGGGTCATCGACACTCTTT	3133	100	chr3L	2248634	2252729	+	2251766	134295	pm	6.10378	6.0775	6.00248	6.07906	6.23552	6.05336	5.98823	5.92759	5.92802	5.96728	6.40886	6.31208	6.32268	TRUE	3.93429
1637147_s_at	535	183	AAAAGGACACGGGACGCAGGTCTGA	225	100	chrX	20736179	20736702	+	20736403	134492	pm	7.27529	7.53592	7.42652	7.49592	9.51733	9.46959	7.95645	8.13112	8.09849	8.06988	7.06781	6.83124	6.74068	TRUE	-7.21054
1624587_at	546	183	AAAAGCTTGGCCATTCGCAGCAGTT	19	100	chr2R	8934382	8934793	-	8934775	134503	pm	6.53979	6.44024	6.46767	6.47087	6.34581	6.61316	6.45564	6.90362	6.98573	6.76132	6.36036	6.20805	6.26699	TRUE	-4.05513
1631190_at	560	183	AAAAGATAGCAATCGCCGCAAAGGG	1590	100	chr2R	11033385	11035260	-	11033671	134517	pm	6.81479	6.24013	6.33466	6.38318	6.30832	6.28706	6.22667	5.97242	6.03839	6.06095	6.58113	6.52895	6.61091	TRUE	5.19423
1632990_at	567	183	AAAAGTTACTTCTGCCTGGCACAGC	152	100	chr3R	3218254	3224290	-	3224139	134524	pm	6.27232	6.21956	6.30386	6.06999	6.25947	6.25867	6.21484	6.33634	6.43592	6.37093	5.95049	5.93457	5.94235	TRUE	-4.40252
1627407_at	576	183	AAAAGTCGGATTGAGCAGGCTGTTA	510	99.35	chr3L	13371684	13372295	+	13372193	134533	pm	7.27529	6.86802	7.06507	6.75014	7.03465	7.17264	6.65919	7.38612	7.32987	7.85635	6.57406	6.46049	6.54538	TRUE	-4.14869
1624116_at	637	183	AAAAGGTGCAGTATTCCTCCGGACT	1010	100	chr2L	18675523	18676932	-	18675923	134594	pm	6.41879	6.0119	6.04656	6.16382	6.18782	6.18895	6.11263	5.84465	5.87562	5.8621	6.60002	6.40073	6.2848	TRUE	3.49243
1635861_a_at	685	183	AAAAGGCGCTGGTACATCATCCGGA	1653	100	chr2L	16491541	16507352	+	16493193	134642	pm	6.13127	6.18291	6.17369	6.06932	6.29155	6.40011	6.21484	6.69156	6.6761	6.52944	6.13822	6.05283	5.99198	TRUE	-4.17315
1626308_s_at	725	183	AAAAGGCGAACCAAGTGCACACACT	984	100	chr2R	19495114	19502269	-	19501286	134682	pm	6.33058	7.03279	6.90918	6.87623	8.3283	7.52126	7.32505	7.4554	7.64599	7.54735	6.74859	6.7443	6.76407	TRUE	-6.35616
1626128_at	76	183	AAAACTCGACAGTGCCGGGACGCAA	425	100	chr3L	3977345	3979530	+	3977769	134033	pm	7.72	7.52776	7.65242	7.07437	8.26533	8.58132	7.43094	8.27248	8.18066	8.10953	7.19296	6.93411	6.90441	TRUE	-6.79859
1623642_at	139	185	AAAATCACGGTCGATTCCCTCAATG	1534	100	chr3R	19421419	19424756	-	19423223	135560	pm	8.72386	8.50274	8.13668	8.41526	8.54124	9.57224	9.92123	10.4315	9.23899	9.81386	7.98066	8.30269	8.56597	TRUE	-3.40501
1625216_at	159	185	AAAAGGAGTACCTCAGCCACGTCGG	1130	100	chr3L	17315940	17317593	+	17317069	135580	pm	6.58075	6.37511	6.22708	6.37717	6.32515	6.11287	6.08635	6.0103	6.0355	5.98573	6.51843	6.49595	6.45996	TRUE	5.20748
1639360_at	198	185	AAAATGGTTGGCCTGTCAGCGACAA	227	100	chrX	11149003	11150207	+	11149229	135619	pm	6.29299	6.60832	6.60769	6.8182	6.26049	6.35453	6.52065	6.51731	6.46623	6.46235	7.06901	7.5716	7.20293	TRUE	3.61016
1631407_a_at	220	185	AACAAATGCCCAGGGTGCCGAGGGT	1768	100	chrX	6491077	6493733	+	6492844	135641	pm	6.35814	6.42165	6.51338	6.30672	6.29155	6.52475	6.56042	6.57607	6.58988	6.52457	6.06411	5.98711	6.05495	TRUE	-5.20555
1627042_at	224	185	AAAATCACCAACTGACCAATCCGGA	65	100	chr3L	5548063	5549508	-	5549444	135645	pm	5.80694	6.12415	6.23765	6.06341	6.31906	6.61316	6.39713	6.89215	6.88375	7.55329	5.89467	5.85017	5.8512	TRUE	-4.25646
1632996_at	227	185	AAAATCCTCAACTTTATCTCGTCAA	777	100	chr3R	23655951	23659841	-	23659065	135648	pm	6.25015	6.20341	6.38444	6.39097	6.1465	6.49916	6.36456	6.47016	6.79227	6.53913	5.9051	5.9016	5.94979	TRUE	-4.02856
1624854_s_at	252	185	AAAATGCGCACTAAAGCCACGACAA	2738	99.86	chr2R	12066308	12072608	+	12069045	135673	pm	6.32865	6.58727	6.51338	6.40441	6.47988	6.52475	6.4243	7.17607	7.36031	7.7259	6.38467	6.3066	6.30511	TRUE	-4.65687
1625640_a_at	291	185	AACAACCTGATCTTACTGTAGAACT	1235	100	chr3R	22787445	22790547	-	22789313	135712	pm	6.61774	6.66986	6.35561	6.77378	6.80542	6.77498	7.01212	6.56075	6.38536	6.24977	8.01923	7.28339	7.86007	TRUE	4.25109
1638024_at	307	185	AAAATGCTGGGCTCTGCTCATGAAT	88	100	chr3L	13938966	13940287	+	13939053	135728	pm	7.18872	6.66554	6.76636	6.48747	6.54027	6.75187	6.55156	7.33069	6.92775	7.32122	6.22628	6.18885	6.29044	TRUE	-4.6482
1637402_at	316	185	AACAATTTCTGGATCGGGCTGAGCA	693	100	chr3L	12738449	12739578	+	12739141	135737	pm	6.09638	6.20124	6.27824	6.18959	6.13019	6.29021	6.27854	6.65388	6.62104	6.77111	6.05135	6.05164	6.06966	TRUE	-5.38225
1632358_at	330	185	AACAACGCCGTTGAAGACCAAGCTG	2511	100	chr3L	2652133	2655455	+	2654643	135751	pm	6.30936	6.52384	6.7304	6.29461	6.18328	6.34096	6.38287	6.70725	6.68955	6.98326	6.10522	6.17163	6.18803	TRUE	-3.78924
1635462_at	339	185	AAAATCGAGCATCGTAATCCCCTAC	2253	100	chr3L	1463791	1468483	+	1466043	135760	pm	5.8503	7.50788	8.01101	6.59186	6.75694	8.44921	8.10349	9.81019	10.4283	10.3438	5.81046	5.82094	5.80794	TRUE	-16.6197
1628580_a_at	35	185	AAAATCAAACGCATAGCCACGCCTT	3891	100	chr3R	736277	771298	+	740167	135456	pm	6.90886	6.83594	6.81447	6.84346	7.13858	6.9435	7.0279	8.19003	7.52655	7.98392	6.62486	6.7443	6.61939	TRUE	-4.57726
1631962_at	369	185	AACACAAAATGGGTTGCAAGGCTTG	17	100	chr3R	16360726	16361007	+	16360742	135790	pm	6.13678	6.14767	6.43236	6.27165	6.30258	6.31119	6.23547	6.53267	6.90528	6.99352	6.01957	5.97119	6.07254	TRUE	-3.68359
1630032_at	468	185	AAAATAAGATTCACCCTGCCACGGG	105	100	chr2L	2323514	2324815	+	2323618	135889	pm	7.03443	6.94123	6.74216	7.52253	6.29155	6.49136	6.85943	6.10155	6.35671	6.2595	7.49164	8.18765	8.38389	TRUE	5.07924
1630682_at	478	185	AACACCTAGTGATCCCCGTAAAATG	3975	100	chr3L	21279162	21283410	+	21283136	135899	pm	6.51361	6.38287	6.16658	6.5072	6.34827	6.20154	6.43133	6.00416	6.05777	5.96568	7.02437	6.97598	7.31366	TRUE	6.1259
1637433_at	536	185	AACAACGACGCCAGCCACATTTTTT	177	100	chr2R	20313145	20313496	-	20313320	135957	pm	9.34999	10.1375	9.86618	10.4001	9.22251	9.54831	9.18094	10.0315	10.3328	10.573	9.35778	9.11569	9.28421	TRUE	-4.37341
1633540_at	589	185	AACAAGGACTTCATGTTCCCCAGCA	1533	99.63	chr3R	5320524	5322445	+	5322056	136010	pm	6.20355	6.11744	5.99973	6.11025	6.07723	5.99073	6.09645	5.8632	5.88949	5.92671	6.31401	6.52809	6.41216	TRUE	3.89933
1640047_s_at	603	185	AACAGGCGTACAGTACAGCTTCCCG	17	100	chr2R	12665869	12666189	+	12665885	136024	pm	6.03286	6.04937	6.00155	6.0715	6.46689	6.23189	6.21884	5.8298	5.82549	5.87095	6.42632	6.4676	6.34696	TRUE	5.27641
1626685_at	633	185	AACAACCTGAAACGCCAGCAGCAGA	775	100	chrX	2776598	2777666	-	2776892	136054	pm	7.86626	10.2205	10.1556	10.1306	8.09936	9.54977	9.28909	10.2441	10.9263	10.8012	7.48244	6.73114	7.22742	TRUE	-9.37507
1640899_at	653	185	AACAAATTGGGCTGCCTCCAGTGCT	154	100	chr2L	12955018	12955933	-	12955780	136074	pm	9.38552	9.62455	9.58453	8.74733	7.4171	8.16762	8.49955	9.68381	10.6663	9.88442	7.34379	7.65615	7.41441	TRUE	-6.78241
1638490_at	668	185	AACACCAAGCTGTGCCCAGGAGCTG	2148	100	chrX	8949079	8952099	-	8949952	136089	pm	6.77626	6.59037	6.56771	6.46564	6.3396	6.59908	6.53479	6.56304	6.50255	6.52209	6.21959	6.17848	6.14159	TRUE	-3.53588
1633110_at	669	185	AACAAGCGTGCTTTCCCAGTGGGTT	810	100	chr3R	17042987	17044511	-	17043702	136090	pm	6.35814	6.05369	5.94061	5.99538	6.01525	5.98491	5.91259	5.85822	5.82404	5.84116	6.33216	6.27537	6.18228	TRUE	3.67513
1635179_at	68	185	AAAAGTGTGCAGGTCCTTCAGCGTA	246	100	chr3R	8798850	8802085	+	8799095	135489	pm	6.37951	6.12178	6.0783	6.13079	6.35845	6.49136	6.20914	6.46111	6.35582	6.43619	6.08488	5.97388	6.02082	TRUE	-3.39314
1634166_at	700	185	AACAATATGCGTACAATGTGCGAAA	127	100	chr2L	1403013	1403349	-	1403223	136121	pm	6.75063	6.26867	5.99056	6.25608	6.63237	6.41295	6.31573	5.78027	5.78149	5.75819	6.28808	6.65905	6.76008	TRUE	3.72263
1627991_at	712	185	AACAAACGGAGCGAGCCATGGACAA	522	100	chr3R	25031652	25044932	-	25044411	136133	pm	6.92746	8.00075	9.06181	7.66623	7.97661	8.0108	7.97278	9.8946	8.83503	9.20432	7.48244	8.14969	7.86899	TRUE	-3.38977
1632555_s_at	77	185	AAAAGTGCCATGATGTGTGTCCCAT	209	100	chr3R	13228388	13229423	-	13229215	135498	pm	6.29299	6.35231	6.32545	6.30115	6.65085	6.64569	6.41389	7.04395	6.81058	6.95921	6.285	6.36622	6.31364	TRUE	-4.33073
1639471_s_at	89	185	AAAAGGGCGCGGACGGATTGCACAC	2602	100	chr2R	8516471	8519883	-	8517282	135510	pm	7.4248	7.20513	7.11884	7.11521	7.77204	7.74239	7.03775	7.60508	7.7059	7.55494	7.09067	6.58041	6.56245	TRUE	-3.52634
1635798_a_at	128	187	AACAAGGTCAACTATATGCTACTCG	1891	100	chr3L	13972136	13978608	-	13976718	137013	pm	6.02768	5.91821	5.99606	5.91184	5.98482	6.13011	6.0174	6.22061	6.17932	6.1803	5.80319	5.80214	5.81242	TRUE	-4.60955
1631713_x_at	147	187	AACAACTCATGGCTGCGATAATCGA	1320	93.2	chr2R	546631	1237691	+	547950	137032	pm	10.3716	9.77416	9.28578	10.1583	8.55741	8.85188	10.4135	9.80821	10.0582	10.0902	10.7656	10.7855	11.1678	TRUE	4.03112
1641224_s_at	155	187	AACAACATTGGCATCACCGGGAACT	1331	100	chrX	12659300	12665016	+	12660630	137040	pm	6.41001	6.03413	6.05359	6.16566	6.22828	6.16461	6.20604	6.12893	6.14181	6.10961	7.11782	6.61889	7.00734	TRUE	3.55461
1624290_at	180	187	AACACTCGCATCACTGATCCGGAGA	3435	100	chr2R	18365891	18370559	+	18369325	137065	pm	6.27024	6.98493	7.2448	6.85024	7.23741	7.27368	7.28187	9.85818	8.0324	8.7831	6.24712	6.37384	6.38282	TRUE	-4.24897
1641281_at	2	187	AACAACCACCTATTGGAGCGATAGC	2019	100	chr2R	7035101	7037561	-	7035543	136887	pm	6.18094	5.99362	5.92159	5.94529	6.11792	6.06864	6.2488	6.77953	6.30109	6.62043	5.79274	5.78087	5.7885	TRUE	-3.69874
1632477_s_at	242	187	AACACACGCATACACGAACTACACT	3474	100	chr2L	9051623	9071162	-	9067689	137127	pm	6.6307	7.34314	6.9394	7.0799	9.93743	9.81421	8.42836	9.87663	9.39776	9.9902	7.75415	6.79836	6.92995	TRUE	-6.17717
1641065_s_at	274	187	AACACGGAGGCCAGCATTCAGATGA	268	100	chr3R	9915244	9918149	+	9915511	137159	pm	6.4609	6.52244	6.72159	6.40536	6.85637	6.9796	6.58342	7.38612	7.28853	7.20293	6.36685	6.15676	6.15472	TRUE	-6.74418
1625517_at	276	187	AACAAATTGTCACTCTGTGCGCAAA	957	100	chr3L	19255616	19257291	-	19256335	137161	pm	6.10733	6.13422	6.01871	6.19138	6.12146	5.97076	6.09291	5.85526	5.84419	5.863	6.54732	6.33175	6.33732	TRUE	3.90369
1629404_at	287	187	AACAACGATGACGAAGCGGCTCCGA	243	99.43	chrX	19933433	19939056	-	19938814	137172	pm	7.62089	9.32726	9.62771	9.26673	9.28857	9.41403	8.75924	8.56588	9.11645	8.83715	9.90647	9.84002	9.99037	TRUE	4.56634
1640850_at	296	187	AACTCGTCGCGGGAAATTCGACAAT	1802	100	chr3R	26648194	26652542	+	26649995	137181	pm	6.68508	6.89401	6.81594	6.84752	6.35224	6.3055	6.26067	6.11996	6.17758	6.13981	6.5971	6.76681	6.67525	TRUE	4.37851
1629861_at	347	187	AACAGACTTCTGACTGCGAGGCCAA	446	100	chr3R	9687408	9690808	+	9687853	137232	pm	9.24008	8.32641	8.21895	8.57086	7.60537	7.60384	8.96587	6.82495	7.32816	7.34337	10.4113	8.87852	9.04507	TRUE	3.89901
1630288_a_at	367	187	AACAACAAGTTTGGCTCCGCGACGA	1880	100	chrX	2813802	2817501	+	2815681	137252	pm	6.54448	7.59579	7.82013	7.10791	6.60403	7.16634	7.23761	7.20448	7.44345	7.36261	5.92149	5.86737	5.87313	TRUE	-10.1851
1636371_at	426	187	AACACCGCCGCTAATCGACTAAAGA	3092	100	chrX	3830552	3834039	+	3833643	137311	pm	8.23033	8.56492	8.08205	8.49725	8.83715	8.37035	8.59672	8.89426	9.01938	8.95215	8.28751	7.57727	7.54976	TRUE	-3.66108
1630583_at	441	187	AACAAATTTATGCTCTCACCTGCTG	170	100	chrX	2691185	2703047	+	2691354	137326	pm	6.38828	6.85003	7.06007	6.74327	6.20433	6.60269	6.69889	6.57262	6.98961	6.85472	5.772	5.77029	5.77443	TRUE	-5.35644
1632959_at	524	187	AACACGTTTGCACCAATCGCGAACA	1756	100	chr2R	8111963	8114351	-	8112596	137409	pm	6.59252	6.6359	6.77995	7.14184	6.60709	6.82613	6.68772	6.08858	6.13259	6.08247	7.38801	7.09667	7.32436	TRUE	7.3072
1630044_s_at	562	187	AACACACGCGCAATATTACCATAAG	2272	100	chr3R	10967561	10973329	-	10971058	137447	pm	6.09278	6.13422	6.26965	6.12488	7.58633	7.67286	7.31304	7.20293	6.86279	6.96695	5.94782	5.95537	5.95837	TRUE	-6.19089
1624867_at	57	187	AACAAGTTCCGTTCATCTACATAAC	1389	100	chr2L	19945364	19946771	+	19946752	136942	pm	6.2786	6.20023	6.23018	6.44415	6.26631	6.27197	6.28986	5.77048	5.80421	5.80335	6.87748	6.77055	6.94065	TRUE	8.84911
1634517_at	578	187	AACACCGCAGCACCTAAAGATTTTC	1251	100	chr2R	6028308	6029616	+	6029558	137463	pm	6.16805	6.6359	6.46767	6.43397	7.29514	6.92066	6.56786	7.00455	7.14953	7.45621	6.53869	6.3638	6.26325	TRUE	-3.61128
1634020_at	615	187	AACACGAGAAACGTTGCCGCTGCAA	5125	100	chrX	9057299	9065710	+	9062423	137500	pm	9.0827	7.26652	6.88765	7.43357	7.47042	7.44353	7.41722	7.17272	6.69972	6.63741	9.75212	8.42836	8.3958	TRUE	3.69173
1630030_at	623	187	AACACTCACTCACACTTGCATTATG	1092	100	chr2R	7323750	7329728	+	7324841	137508	pm	6.27232	6.51017	6.40672	6.41205	7.25275	7.26896	7.04953	7.2114	7.38633	7.72117	6.40011	6.19363	6.32007	TRUE	-4.90822
1631391_at	636	187	AACAGCAACAGTGGCAGCATCAGTG	338	100	chrX	12590843	12593125	+	12591180	137521	pm	6.99984	9.03474	8.87569	8.61938	10.9759	10.3614	9.47139	9.86647	10.0624	10.0088	9.03239	8.56854	8.40476	TRUE	-4.91049
1639647_at	673	187	AACACGATGACCATGCTCCTTGGGC	1252	100	chrX	18602696	18620605	-	18619354	137558	pm	6.78978	6.0659	6.12911	6.29461	6.23308	6.11758	6.08635	5.89251	5.90386	5.95508	6.68997	6.76313	6.68892	TRUE	7.86799
1625793_at	83	187	AACAAGCGATTCATGCTCACCGGTA	2436	100	chr2L	9964146	9967247	-	9964812	136968	pm	6.19966	6.09099	6.1352	6.01532	6.16935	6.12441	6.17617	6.58557	6.64646	6.51281	5.98091	5.90758	5.96762	TRUE	-5.48374
1624180_at	86	187	AACACATAGGAGCTGCCGTTCTGCG	958	100	chrX	10277648	10279167	-	10278210	136971	pm	6.41476	6.4325	6.38821	6.30941	6.39692	6.51912	6.34713	6.44159	6.50255	6.48795	6.07899	6.03752	6.05534	TRUE	-4.56489
1623297_at	89	187	AACAAGTGGAGTTTCTGTTTCTATC	46	100	chr2R	9916122	9916611	+	9916167	136974	pm	5.89195	5.9663	5.98318	6.04084	6.03912	6.00865	5.99684	5.82006	5.8772	5.93782	6.26183	6.30936	6.32987	TRUE	3.85046
1636264_at	121	189	AACACCATTCAAGTTCGGATCGATG	6692	100	chr3R	14531173	14544638	+	14537864	138470	pm	7.03125	7.0568	6.52114	6.97139	6.33374	6.37701	6.39383	6.06197	6.04008	6.02559	6.94919	6.94773	6.98742	TRUE	10.5833
1631276_at	177	189	AACACCAGCCGCAACAATTGGGAGC	547	100	chr3R	7467197	7467772	+	7467743	138526	pm	6.42526	7.34499	7.27711	7.1329	7.34957	7.20365	6.8858	8.62901	8.98231	9.04943	7.42071	6.7385	6.95452	TRUE	-5.96605
1637901_at	186	189	AACAGAAACGCCTCCCGATGAGAAG	454	100	chr3L	10620779	10621584	-	10621131	138535	pm	6.75354	7.12564	6.82908	7.34194	7.43001	6.76102	7.20882	6.1503	6.34928	6.33044	10.4544	9.54727	10.0299	TRUE	10.9923
1624376_at	189	189	AACAGACAATTTTTTCGGCATTAGC	60	100	chr2R	854699	855084	-	855025	138538	pm	7.92357	7.97093	7.87592	8.69346	6.59477	6.737	6.60583	6.87399	6.7598	6.82013	8.30414	8.26321	8.80736	TRUE	6.61088
1641714_at	203	189	AACAGCTTTTTCGAAGTGCCGCAGA	564	100	chr2R	6617079	6618419	-	6617856	138552	pm	6.52327	6.56379	6.44213	6.43397	6.1937	6.36358	6.4532	6.90239	7.14512	6.845	6.10898	6.01482	6.0783	TRUE	-5.39788
1635041_at	333	189	AACCTGTTTGAACTGACCTACTCGT	475	100	chr3L	20297700	20299269	-	20298795	138682	pm	6.71394	6.35981	6.22061	6.48645	6.12494	6.11576	6.34497	5.99486	6.10861	6.05017	6.7226	7.05662	7.33907	TRUE	3.93335
1637128_a_at	397	189	AACGAGGACCCCTGCCGTGTGTGAA	1109	100	chr3R	20187568	20190015	+	20188676	138746	pm	7.04069	6.62068	6.57163	6.5061	6.47868	6.39905	6.34277	6.24966	6.33582	6.23826	6.61091	6.67134	6.64432	TRUE	3.48498
1627952_a_at	40	189	AACAGCCGGAAAGGTTCTCATGGAT	1061	100	chr2R	11184268	11185834	-	11184774	138389	pm	7.47171	6.82148	7.00067	6.86419	6.7811	6.55822	6.82374	6.22488	6.2054	6.18703	7.38948	7.90636	7.82244	TRUE	6.50628
1622906_at	428	189	AACATGCACCCGGATCGGATCGAAT	549	100	chr2R	7268044	7268717	-	7268169	138777	pm	7.69664	7.42269	7.26767	7.91627	7.16882	7.09279	7.54355	6.92995	6.86788	6.76132	8.40585	7.82796	8.26795	TRUE	5.23271
1623445_at	436	189	AACAGAGTGGCTCCATTTGCTGCTC	352	100	chr3L	19457231	19457790	-	19457439	138785	pm	6.82922	6.79201	6.73504	6.87081	6.30724	6.6563	6.81279	6.74806	6.72867	6.7278	6.42545	6.46135	6.42283	TRUE	-3.54487
1627904_at	46	189	AACAGCGATATATTCCGCCTGGAGT	403	100	chrX	3995440	3996588	+	3995842	138395	pm	6.06984	5.86495	5.90322	5.9253	6.04356	5.89343	5.8486	5.81214	5.79041	5.80186	6.18571	6.30262	6.38807	TRUE	3.80184
1633467_a_at	489	189	AACAGTGCCGAAAGACGCCTCGAGA	1520	100	chr2R	12920076	12922229	-	12920710	138838	pm	7.28613	7.30414	7.12945	7.01653	7.05358	7.168	7.08363	6.99521	6.78235	6.90541	7.77488	8.02249	7.74239	TRUE	5.35236
1637518_at	499	189	AACTTGTCCGAGCATCTGACCGAAG	1522	100	chr2L	8705571	8707442	+	8707092	138848	pm	6.60053	6.32289	6.17884	6.26049	6.17848	6.19866	6.15688	6.22913	6.20291	6.17467	6.7811	6.67845	6.63715	TRUE	4.29399
1626061_at	522	189	AACATGCTTTAGCTTCTAGGCTCTT	4662	100	chr2R	11153884	11178782	-	11174121	138871	pm	6.03601	5.91417	5.90687	5.97144	5.89712	5.903	5.89336	5.75504	5.74917	5.75296	6.05914	6.16437	6.1907	TRUE	3.49667
1630875_at	528	189	AACAGTTTTGTGAGCACTCCTGCAA	409	100	chrX	2769563	2770556	-	2770148	138877	pm	6.51869	6.4312	6.46397	6.48351	6.56721	6.79669	6.73201	6.89067	6.86179	6.61294	5.82381	5.81297	5.80197	TRUE	-6.15654
1636086_at	531	189	AACTTTGATGGAGCTTTCCGGGCGC	1195	100	chrX	21348280	21349972	-	21348778	138880	pm	6.53505	6.18519	6.21619	6.3722	6.52318	6.18989	6.36106	5.8864	5.8973	5.96303	6.93828	6.56328	6.62661	TRUE	4.21308
1626582_x_at	553	189	AACATCATTGCTTTATCGTCGTTGG	91	100	chr3L	10692513	10692705	+	10692603	138902	pm	7.81951	6.73386	6.29482	7.15375	6.28539	6.17163	6.60119	5.80738	5.79926	5.83223	8.0293	7.7758	8.35676	TRUE	9.39524
1636624_at	560	189	AACATGCTCCACATTGGGCTCCAAG	113	99.42	chr3R	18893965	18894305	-	18894193	138909	pm	5.99284	6.00127	6.00919	6.01532	5.99758	6.18424	6.17047	6.22567	6.20632	6.20218	5.94593	5.90894	5.9253	TRUE	-3.4301
1639960_at	568	189	AACTTAGCTTACTACGAACTGATGG	323	100	chr2R	11831616	11831998	+	11831938	138917	pm	6.1923	6.22627	6.23539	6.21519	6.05263	6.09845	6.2406	5.88189	5.87647	5.84041	6.26826	6.37304	6.50976	TRUE	3.66469
1624543_s_at	607	189	AACTTGGAGCAAATCAGGAACTTCG	6938	72.85	chr2RHet	2930065	2935915	+	2937002	138956	pm	11.6455	12.8584	12.9791	12.8548	12.202	12.8797	11.8492	11.8904	11.4328	11.507	13.9849	13.3561	13.4784	TRUE	6.45756
1630010_a_at	611	189	AACATCATCCACAAGACGGCAGGCA	2813	100	chr3R	19116825	19171884	-	19169072	138960	pm	6.95357	7.66875	7.85824	7.70837	8.60433	7.98415	7.45722	7.49282	7.96315	8.49855	9.54945	9.33212	9.43965	TRUE	3.96288
1631653_at	613	189	AACATCCAGACGTCCAAGGCGCAGG	715	100	chr2L	2610145	2611285	+	2610859	138962	pm	6.78182	6.54732	6.58564	6.72984	6.54027	6.54881	6.57335	6.23712	6.23002	6.12448	6.74	6.95631	6.91604	TRUE	4.6192
1631305_at	651	189	AACATTTGAATGGAGCGGCGACGCG	969	99.45	chr3L	40043	41126	-	40158	139000	pm	6.35594	6.37665	6.29821	6.19755	6.17166	6.53666	6.47144	7.08656	7.13183	7.08898	6.08116	5.99552	6.03212	TRUE	-10.7792
1634206_at	686	189	AACTTTGTCCAACATCTTTCATTTG	2648	100	chrX	10490109	10493200	+	10492756	139035	pm	5.76606	6.0098	6.11475	5.90453	6.04009	6.12343	6.1522	6.11049	6.08996	6.10262	5.75954	5.76039	5.75313	TRUE	-4.48947
1628396_at	702	189	AACATCGCTGTTATGCTGCAAGGAT	2910	100	chr3R	13595815	13600009	-	13597100	139051	pm	5.78857	5.96728	6.31188	5.92754	6.21278	6.45546	6.66064	6.57262	6.45949	6.4243	5.78475	5.80524	5.79689	TRUE	-5.98774
1623190_at	201	19	ATTTGCGGGATCGAAACCTCACTAC	1508	100	chr3L	1411225	1413078	+	1412732	14110	pm	5.92227	6.52661	6.64114	6.25065	6.35726	6.29535	6.42887	6.47216	6.47028	6.34693	5.90703	5.90444	5.95837	TRUE	-4.40155
1628147_at	208	19	ATTTCTGCTCACTGACCCAAATATT	4388	100	chr2L	6896829	6906661	+	6901216	14117	pm	6.07146	6.21619	6.29376	6.065	6.23308	5.9244	5.99349	6.32146	6.23737	6.39681	5.84373	5.86138	5.89017	TRUE	-3.84048
1623111_at	329	19	ATATTCGATTCCACCAGTTTTCAGG	125	100	chr3R	9680382	9681171	-	9681047	14238	pm	10.5004	10.946	10.9919	10.9689	10.0208	8.77533	10.2259	9.77287	10.0312	9.45844	11.1123	10.9403	11.2666	TRUE	5.18876
1640923_at	350	19	ATTTCGTCGTATGTCACCTATGCAA	1276	100	chr2R	12004615	12006370	+	12005890	14259	pm	6.34326	6.18879	6.19677	6.16483	6.67376	6.20053	6.18714	5.86172	5.83071	5.863	6.47108	6.3987	6.70512	TRUE	4.12626
1626378_at	383	19	ATTTGGCCCATTGTGCAAGACGCAC	354	95.45	chr2R	9902523	9904010	-	9903657	14292	pm	6.26631	6.44934	6.51454	6.03364	6.36969	6.37193	6.13999	7.90456	8.08012	7.63282	5.81694	5.80641	5.8411	TRUE	-10.2247
1628552_at	445	19	ATTTGCAAAGTGTCCTAGTTTATGT	2515	100	chr3R	14065141	14067906	-	14065392	14354	pm	6.03286	6.04384	5.83947	6.00092	5.86322	5.80141	5.85313	5.7624	5.755	5.76427	6.32712	6.1613	6.22828	TRUE	4.04285
1622950_a_at	566	19	ATATTTTTGTTTCTAGCGTTCTCTG	1822	100	chr2R	17169804	17173174	+	17171625	14475	pm	6.06278	6.08759	6.05359	6.14088	5.8285	5.90755	6.05989	6.83924	6.56829	6.43516	5.88217	5.8176	5.86888	TRUE	-3.97743
1638037_a_at	569	19	ATTTGTAAGCTTTTGCGCCATCTGC	3105	100	chr3R	7920599	7937144	+	7923703	14478	pm	6.10378	6.08096	6.19471	5.98878	5.88014	6.05145	6.10315	6.26841	6.32257	6.27608	5.81109	5.81406	5.82644	TRUE	-5.38414
1627046_at	613	19	ATTTGTGTCCCATTGTTGCCGGTAC	808	100	chrX	20906500	20910263	+	20907307	14522	pm	6.4974	6.43637	6.29716	6.27072	5.96551	6.18895	6.35129	6.60388	6.64646	6.80312	6.07068	6.04601	6.12334	TRUE	-4.48424
1636521_at	622	19	ATTTGGACACCACCCATATGGTCAT	5610	99.92	chr4	565893	578440	-	572831	14531	pm	9.83364	6.37787	6.15801	6.25235	6.04356	5.98203	6.28899	6.17664	6.07229	6.2403	7.6004	8.61966	9.05523	TRUE	4.48869
1632679_s_at	639	19	ATTTGCGGCTTCTTGTCTTCGAATA	4041	100	chr2R	2973818	3015375	+	2977858	14548	pm	5.88323	6.25339	6.09002	5.91246	5.9133	6.00673	5.99951	6.3913	6.28607	6.51017	5.82428	5.88096	5.87507	TRUE	-3.90316
1633302_a_at	686	19	ATTTGCATCTGCGAAATTGTCCTGC	718	100	chr2RHet	443307	445727	+	444024	14595	pm	10.1301	11.1764	11.3099	11.3452	9.13689	10.0479	11.0981	8.56105	8.38108	8.98603	11.8528	11.6806	11.8043	TRUE	12.2233
1635297_at	708	19	ATTTGCGGCCTGACCATTGCCACAG	85	100	chr3R	14382349	14382944	-	14382860	14617	pm	8.01579	7.06074	6.80577	6.8257	6.32861	6.46714	6.31573	6.26768	6.41588	6.33142	6.84238	6.81265	6.77368	TRUE	4.01469
1633096_at	711	19	ATTTGATTGTCGGAAGCTTAAGCTC	2965	99.72	chr3R	19692212	19695748	-	19692784	14620	pm	6.0196	5.87372	6.01411	5.92754	6.13019	6.32458	6.06261	6.23539	6.34659	6.35938	5.76941	5.77571	5.77168	TRUE	-4.94603
1628664_at	161	191	AACTTGTAGTACTGCCTTGTTTGCT	2909	100	chr2R	16311839	16358469	+	16314747	139974	pm	5.8935	6.10767	6.06361	5.91324	6.03111	6.21426	6.05442	6.22828	6.22722	6.24885	5.76592	5.76886	5.77072	TRUE	-6.03613
1636993_at	171	191	AACATTTTTAGACGTGCTTCCTGGT	306	100	chr3L	4397596	4398482	-	4398177	139984	pm	6.33058	6.09963	6.09002	6.1675	5.97332	5.92846	5.887	5.80033	5.81378	5.85958	6.3769	6.46524	6.48185	TRUE	5.7506
1624062_at	18	191	AACTTTCAGTCCACTTGCACGCAAA	1850	100	chr3L	3163778	3166250	-	3164401	139831	pm	5.97672	5.91923	5.92602	5.86232	5.87223	5.96029	5.99435	6.09398	6.12531	6.1343	5.80919	5.81865	5.80596	TRUE	-3.69959
1632534_at	246	191	AACATTTTCTGCTTTGACCAGTGGA	821	100	chr3L	21942924	21943951	+	21943744	140059	pm	6.26238	6.23329	6.20998	6.40441	6.09946	5.85673	6.08187	5.78793	5.83898	5.89935	6.55324	6.58396	6.8716	TRUE	4.68969
1636370_at	276	191	AACTAGATCCCATCTCAGTGGCAAG	210	98.55	chr3L	18223772	18225012	+	18223981	140089	pm	6.98191	6.6685	6.47383	6.89431	7.24314	6.45949	6.75145	6.0103	6.0258	5.92096	8.71718	8.32925	8.04214	TRUE	8.85767
1627644_a_at	319	191	AACCTACGTGGTTGATCCCTCGTAT	2454	100	chrX	2814153	2818416	+	2816606	140132	pm	6.02608	6.36491	6.22383	6.19665	6.09252	6.34497	6.25472	6.16805	6.26606	6.21643	5.7603	5.75891	5.75729	TRUE	-4.65568
1627262_at	387	191	AACTTGGATCACATGCAGCCGAATG	1558	100	chrX	6111512	6113327	-	6111770	140200	pm	6.4167	6.19901	6.1842	6.35481	6.5606	6.47144	6.37291	6.41694	6.27215	6.14892	7.05484	7.33485	7.20028	TRUE	5.03914
1632526_s_at	401	191	AACTAAACTATCTCAAGCCACGCGA	3612	100	chr3L	16948604	16961185	+	16952215	140214	pm	6.48782	6.26183	6.09696	6.30485	6.1383	5.87221	6.07174	5.80033	5.9096	6.00302	6.90281	6.85862	7.14774	TRUE	6.00617
1623699_a_at	403	191	AACTTCAACTACAGATCCACTACGA	2504	100	chr2R	15417377	15519007	-	15516504	140216	pm	6.18094	6.37511	6.34987	6.56031	6.30944	6.34302	6.264	6.04268	6.23088	6.17069	6.85244	7.22066	7.50738	TRUE	3.90687
1639595_at	425	191	AACTTGTACGGGTTTGTGCGAGAGT	284	100	chr3L	21451407	21453793	-	21453510	140238	pm	8.2094	6.69525	6.56304	7.05075	6.79607	6.48478	6.56042	6.2417	6.36217	6.39259	7.44301	7.47967	7.4285	TRUE	9.42901
1636560_s_at	428	191	AACTTTCGCACCTGTGTCGAATGAC	166	100	chr2L	9972914	9973625	+	9973079	140241	pm	5.87733	5.98509	5.93322	5.87006	5.91687	5.93907	5.90458	6.11923	6.12217	6.11478	5.77494	5.78168	5.78299	TRUE	-4.61875
1640043_s_at	435	191	AACTTGGGCAGATATCAGCGAGCGC	961	99.93	chr2L	20452585	20453952	+	20453545	140248	pm	6.37951	6.38909	6.33466	6.17069	6.97313	6.64569	6.53151	7.31628	6.8253	6.97981	6.25855	6.19241	6.15238	TRUE	-3.84522
1639268_at	455	191	AACTTCAAGAACAACTCTGGAGCAT	220	100	chr2R	8936646	8937123	-	8936904	140268	pm	5.86686	6.14208	6.107	6.26699	6.33255	6.18627	6.09102	5.84604	5.87863	5.88772	6.88424	6.5606	6.7385	TRUE	5.20951
1624543_s_at	461	191	AACTTCGAGAAGGACGTCGACGGAT	6956	72.85	chr2RHet	2930065	2935915	+	2937020	140274	pm	12.6869	11.9206	12.0457	11.8268	10.4298	12.0044	10.493	9.78012	7.63821	8.16277	12.9487	12.2933	12.4674	TRUE	5.43528
1626520_at	465	191	AACTATCTGCCGCATTTTAAGGAAA	1295	100	chr3R	10486890	10488914	-	10487620	140278	pm	6.4974	6.47833	6.18207	6.35404	6.11676	6.10515	6.1435	5.84255	5.89562	5.91023	6.8291	6.82226	7.22639	TRUE	5.24514
1630503_at	555	191	AACTCCGGAAACTCTGGTGGTCAAT	3992	100	chr3R	11368473	11373457	-	11369466	140368	pm	6.56154	6.36367	6.1477	6.38696	6.04247	5.95833	6.06261	5.86935	5.93317	5.90115	6.22211	6.35671	6.33787	TRUE	3.4854
1637573_at	566	191	AACTTCAACCAGAACTCGGCTCATC	221	100	chr2R	5585747	5590088	-	5589868	140379	pm	6.46561	6.31434	6.41727	6.41801	6.20668	6.13304	6.17728	6.00583	6.0955	6.22698	6.53869	6.65737	6.632	TRUE	3.47806
1624249_at	57	191	AACTCACTCGGTTGGCCAAGTATTC	121	100	chrX	2762195	2764260	-	2764140	139870	pm	6.27659	6.72046	6.53271	6.61812	6.27232	6.57406	6.75023	6.47414	6.64646	6.40431	5.84255	5.81528	5.80567	TRUE	-4.80943
1639893_s_at	573	191	AACTTCGGCAAGGTCCTGGAGGCTG	802	100	chrX	6425046	6427318	-	6426517	140386	pm	6.12377	6.25581	6.30837	6.15716	6.34581	6.53353	6.60119	6.44574	6.38997	6.40202	6.10898	6.10382	6.12627	TRUE	-3.39157
1640734_a_at	622	191	AACTCAGGCTCTCAAATGACGCGTA	3916	100	chr3R	15459139	15468466	-	15464551	140435	pm	6.09106	6.09635	6.31076	6.31618	6.50604	6.50824	6.44305	7.15437	7.27462	7.51414	6.17947	6.10262	6.24567	TRUE	-6.20055
1626316_at	651	191	AACTTTGTGCAGGTGGCTACGGCTA	721	100	chrX	11237288	11238128	+	11238008	140464	pm	6.46784	6.25581	6.1591	6.30115	6.47321	6.28203	6.26067	6.19799	6.25362	6.20218	6.70765	6.57455	6.60186	TRUE	3.58381
1631931_s_at	662	191	AACTCTCTATAGATCCCTCGTCGAA	1782	100	chr2R	17281121	17368673	-	17366892	140475	pm	6.17178	6.22726	6.23329	6.08601	6.22936	6.51694	6.15309	6.9153	7.54895	7.24008	5.77998	5.77873	5.80445	TRUE	-5.71506
1632880_a_at	679	191	AACTACATTGCCACATGTGCCCGGG	439	100	chr3L	16206150	16207200	-	16206762	140492	pm	6.14048	6.23092	6.31646	6.11104	6.29155	6.76485	6.46678	6.54651	6.48185	6.35525	5.98664	6.0159	6.04251	TRUE	-3.47195
1634398_a_at	72	191	AACTAATGGCTGCAGCTTCGGTAGC	3101	100	chr3R	15130164	15151935	-	15148835	139885	pm	5.82809	5.87828	6.03208	5.89785	5.91687	5.99924	5.97043	6.09823	6.13417	6.16171	5.81238	5.82692	5.82381	TRUE	-3.4879
1627579_at	723	191	AACGTGTTCTACTGGTACGGCTACT	2355	100	chr3L	17822057	17831993	+	17824411	140536	pm	5.8297	6.2461	6.19274	6.09998	6.26507	6.70238	6.56932	7.22949	7.3797	6.90541	5.85958	5.83596	5.90605	TRUE	-6.16621
1638180_at	122	193	AACTCCTTAAAGTCGCTGCGTGGCA	228	100	chr3R	6916670	6918272	+	6916897	141399	pm	6.74224	6.40264	6.10788	6.38616	6.04009	6.03997	6.31057	5.89617	5.93688	5.90018	6.34409	6.29299	6.23189	TRUE	3.60577
1637423_at	146	193	AACTCCCCATTGGACGCTGTTTGAA	350	100	chr3L	9964250	9965150	-	9964801	141423	pm	6.32632	6.26639	6.19366	6.21791	6.04247	6.03912	6.09102	5.85088	5.9535	5.96159	6.50057	6.74142	6.83558	TRUE	4.37805
1627406_at	154	193	AACTCACTGAGAATTCGCATGCCTG	2048	100	chrX	4552184	4560730	-	4558683	141431	pm	6.1978	6.41279	6.28386	6.31331	6.18424	6.33889	6.40406	6.68926	6.63282	6.50208	5.75396	5.78657	5.7676	TRUE	-6.63982
1626021_at	155	193	AACTACATTGCGGATCTGCATCCTC	1132	100	chr3L	10211603	10213264	-	10212133	141432	pm	6.00297	5.88525	6.02906	5.98122	5.96765	6.06102	6.04026	6.1503	6.18424	6.21465	5.86096	5.85073	5.84419	TRUE	-3.70827
1640746_at	161	193	AACTAGTGCGTTACCAATGGTGCAA	844	99.68	chr3R	5518803	5520183	+	5519646	141438	pm	6.62286	6.2595	6.34602	6.20809	6.64346	6.80707	6.70593	7.40742	6.98573	7.18142	6.12022	6.22138	6.32433	TRUE	-4.72007
1641390_at	203	193	AACTCGGAAAATTTGATCGTCACCT	2083	100	chr2L	10376491	10379908	+	10378573	141480	pm	6.71394	7.17328	7.01031	7.0679	6.64211	6.49699	6.68511	8.05974	7.98299	8.06721	7.38096	7.11328	7.48661	TRUE	-3.84892
1624631_x_at	206	193	AACTCTCGACTGGTACGCTCAGTTG	4825	71.4	chr3LHet	499110	502909	+	503934	141483	pm	10.5256	9.94221	9.15905	10.4648	9.37544	9.76671	10.3101	8.91932	7.50468	6.89431	10.5243	10.2841	10.5784	TRUE	3.97502
1641570_s_at	253	193	AACTCGTTAAGTAGCGCAAGCGTAA	1815	99.95	chr2L	20456850	20459090	-	20457276	141530	pm	6.57371	6.60977	6.50098	6.37031	7.22045	7.02263	7.04163	8.75811	8.49194	8.65005	6.53958	6.41633	6.40264	TRUE	-13.7326
1628871_at	270	193	AACTGAACCAACAGCCGGAGTCCTT	435	100	chr2R	3315408	3316098	-	3315664	141547	pm	6.8345	7.28198	7.12066	7.09154	6.76444	6.91213	6.72102	6.66051	6.69284	6.61294	7.28107	7.10199	7.13858	TRUE	4.00592
1635231_at	282	193	AACTCCGAGACGAATTCATGGGCAT	236	100	chr2L	11858825	11859350	-	11859115	141559	pm	7.39541	7.02101	7.0929	7.27839	8.51952	7.30448	7.06121	6.65127	6.64975	6.73968	7.36668	7.54237	7.51343	TRUE	6.01226
1631438_a_at	292	193	AACTACTGGAGCTTGTTCTCGAAGA	647	100	chr2R	5232926	5234108	+	5233572	141569	pm	6.11101	6.07543	6.02431	5.94067	5.95078	6.06667	6.02545	6.24877	6.36845	6.37093	5.78753	5.80057	5.79841	TRUE	-4.82767
1626438_at	394	193	AATCTAATTGAAGTCAAATCCCTGC	659	100	chrX	11480262	11482941	+	11480920	141671	pm	6.509	6.47978	6.62806	6.3482	6.09605	6.07444	6.43727	6.47216	6.5303	6.50669	6.06126	6.15743	6.13967	TRUE	-3.68492
1636466_s_at	443	193	AACTCATGCACACTTACGAATCCAC	509	100	chr2L	1344479	1345144	+	1344987	141720	pm	6.90359	6.94493	6.85862	6.75826	7.32938	7.77614	7.13631	7.56327	7.44014	7.26485	6.67882	6.70769	6.8641	TRUE	-3.86435
1629183_at	453	193	AACTGCAACGGCGACAGCAATTTAT	17	100	chr3L	10907710	10908091	-	10908075	141730	pm	7.16882	8.68387	8.35774	8.94486	9.27548	9.0038	8.12111	8.77412	8.66942	8.59229	8.10534	7.76543	7.97896	TRUE	-3.99528
1624203_s_at	458	193	AACTCATAACATTGTCACGTCCCGT	3672	100	chr2L	15756000	15762755	-	15759084	141735	pm	6.07903	5.94993	5.96572	5.85519	6.02082	6.00483	6.09645	6.26667	6.19799	6.33337	5.76798	5.78577	5.77168	TRUE	-4.48175
1624811_at	466	193	AACTGCCGCATCTGTTTTTTCAACT	372	100	chr2L	10963900	10964357	-	10963986	141743	pm	6.38623	6.09747	6.09102	6.04565	5.96551	6.00966	6.15605	6.27274	6.30649	6.45559	5.90703	5.89467	5.90534	TRUE	-3.50203
1635918_at	537	193	AACTGCCAGGATTTCTTTTGCTTCG	8060	100	chrX	18765602	18774672	+	18773661	141814	pm	7.1586	7.67906	7.49763	7.01212	7.56028	7.1931	7.5983	6.94773	7.03952	7.02291	7.55336	7.5688	7.69417	TRUE	4.90077
1638286_at	58	193	AACTCACCGTCACTGCCGAAAGAGG	1562	99.2	chr2L	10420710	10422755	-	10421194	141335	pm	6.93022	6.63336	6.72437	6.64231	6.48111	6.45949	6.76737	7.08088	7.11861	7.04021	6.64922	6.73114	6.74778	TRUE	-3.42996
1630342_s_at	606	193	AACTCTGTAGTTTCAGCTCAAGATT	2170	100	chr3R	10705162	10708348	+	10707331	141883	pm	6.08924	6.08096	6.08907	6.16382	5.95651	5.95189	6.03588	5.94693	6.05852	6.03228	6.63727	6.40306	6.58784	TRUE	3.56025
1641570_s_at	678	193	AACTGCACTGTCTCTATGGCGAAGG	1458	99.95	chr2L	20456850	20459090	-	20457633	141955	pm	6.86025	6.94788	7.13455	6.58846	7.34748	7.91083	8.3819	9.78523	9.51776	9.93819	6.82129	6.77458	6.73585	TRUE	-15.1993
1640895_at	704	193	AACTCGCAGCAATCGGTGGATGGAA	164	100	chr3L	4046999	4047673	-	4047510	141981	pm	6.36887	6.45732	6.81139	6.5538	6.49047	6.19665	6.15889	6.07077	6.20124	6.15996	6.65115	6.83005	6.92562	TRUE	4.13356
1634986_at	706	193	AACTGTCCAATGCACACCCAAACAG	17	100	chrUextra	23745446	23745874	-	23745858	141983	pm	9.25772	9.32726	10.3304	9.25555	9.23805	9.03832	10.2107	10.3205	10.3854	10.565	9.64092	9.27437	9.5132	TRUE	-4.73692
1632468_at	709	193	GTTGCGAAGTTGCTAACCCGGGCCT	254	100	chr3R	9671502	9673917	-	9673664	141986	pm	6.53755	7.18825	6.84191	6.81282	6.44781	6.69634	6.61059	6.94341	7.19423	7.24958	6.44944	6.53284	6.41926	TRUE	-3.88881
1631931_s_at	76	193	AACTCTTCATTTCAACAATCGATTT	1820	100	chr2R	17281121	17368673	-	17366854	141353	pm	6.05767	6.21619	6.13015	6.34072	6.00703	5.97076	6.06987	5.79278	5.78536	5.8252	6.39462	6.52895	6.73205	TRUE	4.44472
1626938_at	14	195	AACTGAGTCCCCTCCAGAGAATAAA	291	86.67	chr2R	1465984	1468737	+	1466274	142755	pm	6.3904	6.03623	5.92861	5.95323	6.03768	6.16101	6.20604	6.42799	6.21619	6.34079	5.79464	5.8181	5.81136	TRUE	-3.94384
1640931_at	18	195	AACTCGATTGTCTTCGCTCAGGTGA	730	100	chr2R	1163189	1164624	-	1163895	142759	pm	6.73995	6.28195	6.16551	6.07571	6.24492	6.2469	6.3599	6.65388	6.42729	6.38661	5.84566	5.88252	5.84804	TRUE	-4.09257
1630977_at	185	195	AACTGCTGACGATATTACCGCCTGG	1592	100	chr2L	19427224	19429038	+	19428815	142926	pm	6.40794	6.13422	6.17069	6.15801	6.2497	6.34497	6.36541	6.58886	6.45135	6.63618	6.14573	6.07899	6.07226	TRUE	-3.52987
1635256_s_at	200	195	AAGCGGAAGCCCATTCCCGAGGACA	1284	100	chr3L	2252761	2257409	-	2256126	142941	pm	6.42318	6.15105	6.19471	6.42799	6.10301	6.0822	6.02974	5.94533	6.01818	6.00629	6.55148	6.49835	6.45773	TRUE	4.86455
1625588_s_at	21	195	AACTGCTCCGTGACCGATACGAAGA	2284	100	chr3L	11191265	11199146	-	11196863	142762	pm	7.32987	6.78583	6.95024	6.99362	7.51575	7.64015	7.55555	7.51791	7.48988	7.38657	6.7564	6.96954	6.8253	TRUE	-4.2519
1633639_at	267	195	AACTGAGCCCTGTGAACTGACGAAC	1154	100	chr2L	5210478	5212450	+	5211631	143008	pm	9.65827	7.81698	7.96015	8.37566	9.02534	8.10223	8.3066	7.3774	7.03646	7.11353	9.40107	9.11051	9.52133	TRUE	9.43477
1627529_at	283	195	AACTGGCAAAATTTCCATTGACGGA	238	100	chrX	7319256	7319776	-	7319539	143024	pm	9.21593	9.02486	8.63824	8.93991	8.85786	8.41829	8.18399	7.12251	6.98449	6.93877	8.30575	8.77139	8.89352	TRUE	6.37601
1623020_at	348	195	AACTGTGAGAACAACCCCGGTGTGC	1009	100	chr2L	1729945	1731072	+	1730953	143089	pm	6.44944	6.00562	5.92602	6.03997	6.23913	6.12738	6.09747	5.94986	5.93244	5.94515	6.33216	6.43747	6.39114	TRUE	4.40097
1638152_s_at	352	195	AACGGGCCAGATCAAAAGCCGGATC	54	100	chr2L	15282518	15284341	+	15282571	143093	pm	6.42742	6.48504	6.7304	6.74781	6.47186	6.43397	6.3043	6.02044	6.02809	6.05832	6.71515	6.69889	6.71391	TRUE	8.14024
1632590_at	370	195	AACGGGCTTTACCTATGGCTCAGAA	3043	100	chr3R	10184077	10187461	-	10184419	143111	pm	6.97269	6.3046	6.44826	6.28556	6.58242	6.9435	6.64859	6.82246	6.90404	6.7304	6.04026	6.02426	6.09937	TRUE	-6.10559
1633015_at	393	195	AACGGATCGGTTTCCGCACTGGCCA	4918	100	chr3L	16495390	16514166	-	16509249	143134	pm	7.72	6.49648	6.47724	6.59506	6.3497	6.34194	6.32184	6.06045	6.06932	6.01291	6.53958	6.47479	6.45823	TRUE	4.41328
1624803_at	395	195	AACTGGATGCTTACCGAACACCTAC	2479	100	chr4	276142	281175	+	278620	143136	pm	6.62533	6.05588	6.00919	6.09833	6.13138	6.32257	6.19403	6.89466	6.93022	7.24958	5.8695	5.83664	5.85798	TRUE	-6.38257
1624543_s_at	46	195	AACTGAAGGAAGTTCTCGCCCAAAT	7086	72.85	chr2RHet	2930065	2935915	+	2937150	142787	pm	14.0293	13.8528	13.9107	13.6981	12.2612	13.5324	13.1936	12.1616	12.1354	12.0079	14.3827	14.1967	14.3049	TRUE	15.453
1623952_a_at	473	195	AACTGATTGATCATGTTGGACATTT	3149	100	chr3L	19911385	19916307	-	19913159	143214	pm	6.05267	5.94879	5.90138	6.00474	5.99878	5.89343	5.98482	5.75207	5.75122	5.75075	6.47662	6.31141	6.37989	TRUE	5.40657
1632880_a_at	484	195	AACTGAGCGCACTGAACGGCCAAGT	114	100	chr3L	16206150	16207200	-	16207087	143225	pm	8.06683	7.64571	7.35028	7.58405	7.08734	6.94089	7.01976	6.51017	6.5303	6.50451	7.52973	7.72819	7.57882	TRUE	8.42355
1636532_at	542	195	AACGTGCCATTTCCGAGCTGGTCAG	1319	100	chr2L	19827273	19828890	+	19828591	143283	pm	8.58736	9.01752	8.78105	9.04031	6.8858	7.74745	8.24635	8.56588	9.41423	9.17519	6.81582	7.1969	7.29405	TRUE	-5.38897
1639974_a_at	547	195	AACTGGCTGTCGATCATAAGTCGGT	1153	100	chr3R	17691891	17693825	-	17692673	143288	pm	6.20355	5.87649	6.095	5.97066	6.47988	6.44931	6.26812	7.10141	6.56829	6.76132	5.8715	5.83148	5.83223	TRUE	-4.26222
1626477_at	587	195	AACTGGAGCACGTCAACAGCCTGGA	905	100	chr2L	5712256	5713553	+	5713160	143328	pm	6.03448	6.0473	6.11579	6.04323	6.2404	6.16837	6.11549	6.42607	6.33767	6.47028	5.93714	5.94315	5.93623	TRUE	-4.33022
1637699_at	603	195	AACTGTGGGCGAATGTTTCTGTACC	21	100	chr3R	1171517	1173944	+	1171537	143344	pm	8.16374	8.24672	8.62743	8.62494	8.089	8.9647	9.38227	10.1721	10.0188	9.94995	7.68162	7.66473	7.77698	TRUE	-16.1926
1624734_at	611	195	AACTGTGGCGACAACGGAAGCTGCA	194	100	chr3L	10611162	10612047	+	10611355	143352	pm	7.27529	7.45789	7.21264	7.55037	7.21302	7.15894	7.17581	6.77019	6.87034	6.67626	7.57567	7.395	7.4171	TRUE	4.60429
1625302_at	621	195	AACGGATCCATTCTGAGCGGCTACG	817	100	chr3R	9494312	9497823	-	9497007	143362	pm	6.53505	6.72508	6.41997	6.64148	6.30128	6.26682	6.36456	6.18013	6.27394	6.22398	6.73585	7.02263	7.22303	TRUE	3.58763
1640955_s_at	657	195	AACGTTCCTAGCAGTCATCTTATGG	7987	95.57	chr2L	21041188	21049393	+	21049174	143398	pm	11.1767	8.77536	9.07535	8.58736	8.90212	10.4374	10.6132	11.7875	11.3455	11.1781	5.7603	5.75254	5.75123	TRUE	-22.559
1635479_a_at	680	195	AACTGTCGCGTACTAGTCTTCTGTA	1614	100	chr3L	10213584	10218340	-	10216727	143421	pm	6.1093	5.98014	6.15801	6.0297	6.02888	6.23803	6.24355	6.36226	6.3396	6.28195	5.86293	5.8686	5.86382	TRUE	-4.92122
1641366_at	686	195	AACGGTGGTCGTTGGATACTGCTCC	576	100	chr3L	8222332	8223668	+	8222907	143427	pm	8.71782	8.21128	8.8239	7.78412	9.38589	10.1181	9.7007	8.39691	8.58515	8.5877	7.97661	8.02101	7.70967	TRUE	-3.33734
1628292_s_at	69	195	AACGTGGTGTGGATTTTCAGCAAAT	3636	100	chr3L	19787043	19792086	+	19790678	142810	pm	6.61294	6.16012	6.12392	6.28195	6.52972	6.09492	6.35876	5.89833	5.94416	6.13701	7.26086	6.68713	6.80866	TRUE	3.56977
1638613_at	693	195	AACTGTGCGGGCAGTCTTATCACCG	295	100	chrX	2784452	2785115	+	2784746	143434	pm	6.13127	6.33628	6.949	6.30386	6.39231	6.52683	6.24244	6.48404	6.44641	6.50669	5.95861	5.91624	5.89647	TRUE	-5.81629
1639397_at	711	195	AACGAGGTCCGGAAATCACGCAAAG	813	100	chrX	16593183	16594203	-	16593391	143452	pm	6.20355	6.11188	6.0843	6.18711	6.1681	6.08818	6.00474	5.96575	5.93164	6.00455	6.54938	6.55673	6.53785	TRUE	6.32271
1624653_at	720	195	AACTGGTAGACGACTCGGACGCCAA	695	100	chr2R	1682977	1683691	+	1683671	143461	pm	6.3219	6.0775	6.32763	6.1383	6.29658	6.31746	6.19906	5.93046	5.94187	5.94827	6.44517	6.32597	6.31958	TRUE	3.80577
1626441_at	723	195	AACGGTTTCGGCCTTGAAGAGCAAG	165	100	chr2L	1198598	1199189	-	1199025	143464	pm	6.26631	6.67407	7.89913	6.58411	6.25692	6.60157	6.52296	6.87939	6.90029	6.62043	6.21736	6.28902	6.22224	TRUE	-3.41816
1635191_at	727	195	AACGGCTTCGCTGATTACGGCATTA	648	100	chr2R	2897364	2899359	-	2898712	143468	pm	6.60285	6.31799	6.86427	6.47289	6.19483	6.33787	6.56042	6.26045	6.27305	6.22111	6.74539	6.7385	6.76313	TRUE	5.69513
1625120_at	106	197	AACCCTGAAGTTCCCAAATGCCAAG	1222	100	chrX	925537	927152	+	926758	144311	pm	6.45192	6.27591	6.41867	6.34632	6.20805	6.21721	6.17232	6.08042	6.17848	6.23066	6.68489	6.77152	7.00999	TRUE	3.72738
1628260_at	113	197	AACGGATACCGGAGCGCAAGTTCCA	209	100	chr2R	7968780	7969383	+	7968988	144318	pm	7.2645	8.03406	7.95519	7.37166	8.03073	8.47349	7.94814	8.21699	8.58079	8.32288	6.85135	6.63127	6.63508	TRUE	-8.32541
1637460_at	147	197	AACTGGAAGCAGAGCCCTCCGTATC	1128	100	chr2R	18816254	18818802	+	18817381	144352	pm	6.15872	6.10645	6.12708	6.09404	6.1327	6.11869	5.99951	5.87533	5.92316	5.91848	6.45041	6.37504	6.33027	TRUE	4.42874
1638379_at	148	197	AACTGGCAACTGAGAGGCGGGAATC	143	100	chrX	5037656	5038396	-	5038254	144353	pm	6.68508	6.59843	6.52244	6.67134	7.45014	6.87265	6.39713	6.31405	6.47908	6.32077	8.47918	8.21724	8.27547	TRUE	11.7588
1623602_a_at	176	197	AACGAATTACGTTTGCCCGACACAT	4743	100	chr3L	12728048	12734668	+	12732790	144381	pm	7.19602	6.4312	6.44826	6.29269	6.41496	6.55229	6.35021	6.69802	6.97183	7.22932	6.21054	6.11706	6.12146	TRUE	-3.60637
1633924_s_at	18	197	AACGGTCGCCATTGGCCGGTGGTCA	319	100	chr3L	10709975	10713308	-	10712990	144223	pm	6.76724	7.03465	7.00067	7.28476	6.96626	7.1064	6.98996	6.29366	6.29768	6.17275	7.42492	7.37207	7.0583	TRUE	5.37746
1623805_at	202	197	AACGGATGCACCCACTTCAATGGAA	654	100	chrX	16778719	16779897	+	16779372	144407	pm	7.02478	6.35746	6.32763	6.32839	6.64937	6.55693	6.59491	6.59299	6.50864	6.50451	6.1656	6.06582	6.04562	TRUE	-3.78501
1641084_at	215	197	AACTGGACAAGAGCGCGAGCACCAC	1076	100	chr3L	737676	739120	-	738045	144420	pm	7.88396	7.51165	7.69632	7.75297	8.1146	8.12576	7.78321	7.81709	7.9393	7.60337	8.84926	8.81429	8.64191	TRUE	5.24221
1623462_at	250	197	AACGGAACTAGGACCCATCATGGAG	180	100	chr2R	12165293	12165863	-	12165684	144455	pm	5.89813	6.24373	6.21418	6.12389	6.34204	6.35224	6.15496	6.97269	6.67134	6.6815	6.03311	5.91479	5.95972	TRUE	-4.61296
1625798_at	257	197	AACGGACCGGGCATCAGGCATCAGG	204	99.2	chr3R	21457230	21457477	-	21457274	144462	pm	7.38414	7.42016	7.47026	7.23379	8.79889	8.31821	7.36247	7.26322	7.18622	7.2139	8.00904	7.75415	7.6932	TRUE	3.52837
1623022_at	274	197	AACGGACTTGCTCTTGAAATGGCGA	875	100	chr3L	2173060	2174332	-	2173458	144479	pm	6.71133	7.4699	7.44178	7.36677	6.88414	6.45753	6.48182	6.1834	6.23737	6.17467	8.14119	8.93291	9.00587	TRUE	7.17663
1638152_s_at	355	197	AACGGGCCTCCTGTTGCGTCATCTG	110	100	chr2L	15282518	15284341	+	15282627	144560	pm	7.03443	6.69118	6.46906	6.86279	6.35726	6.41727	6.53873	6.12488	6.24147	6.14259	6.57221	6.59149	6.55972	TRUE	3.7657
1632714_at	369	197	AACGGCTATGGGAGCTCTCATTCAA	581	100	chr2R	12251148	12251812	-	12251232	144574	pm	6.08247	6.02664	6.02333	6.07995	6.16368	6.06274	5.94661	5.78027	5.79279	5.79185	6.10612	6.14335	6.08332	TRUE	3.66502
1640899_at	377	197	AACGGCTTGGCATTTGCAAACTGCA	382	100	chr2L	12955018	12955933	-	12955552	144582	pm	7.95044	8.97127	8.61409	8.18082	8.01768	9.06727	7.80992	9.00853	9.5539	9.27946	6.93103	7.1931	6.96533	TRUE	-9.08704
1637113_s_at	404	197	AACGGCAATATCTTGGTCTGCGATC	4469	100	chr2R	14874845	14896449	+	14879313	144609	pm	6.29706	6.59186	6.55426	6.42097	6.3497	6.55009	6.47144	6.69383	6.71815	6.67481	6.1762	6.22685	6.25565	TRUE	-4.93471
1636322_at	44	197	AACTGGGTTGCAATTCTCGATTTTT	2328	100	chrX	8298569	8301319	-	8298992	144249	pm	6.36034	6.03623	5.87814	6.00327	6.35462	5.96976	6.06796	5.77938	5.7833	5.77211	6.81785	6.9791	6.75955	TRUE	7.90715
1625125_at	443	197	AACGCTTACTTTTACGGATGAGGCT	1508	100	chrX	14980170	14982665	+	14981677	144648	pm	6.34978	5.93605	5.85939	6.00474	6.18424	6.02539	6.18803	5.96778	5.96079	5.91113	6.76178	6.48719	6.61455	TRUE	4.45613
1629647_at	488	197	AACGGTGTCGTAATCAAAGAGGCTA	676	100	chr2L	10975532	10976359	-	10975684	144693	pm	5.75891	5.9434	5.96936	5.83516	6.23675	6.18217	6.09833	6.56953	6.33582	6.39468	5.772	5.76268	5.7754	TRUE	-4.72594
1630500_at	511	197	AACGGTGGACTTAGTTGGCTTAATG	82	99.51	chr3R	10677456	10682880	+	10677537	144716	pm	6.29499	6.21391	6.42481	6.14529	6.48385	6.46714	6.47938	7.01653	6.71681	7.13905	5.9907	5.93457	5.94604	TRUE	-5.08692
1639497_at	520	197	AACGGTCCAGAAGGGCATTGGAGCA	306	97.98	chr2R	1121642	1175095	+	1121947	144725	pm	10.1156	6.13422	6.0872	6.19755	6.77055	6.67832	6.36106	7.44833	6.62836	6.92349	5.97135	5.86534	5.89328	TRUE	-3.49444
1635261_at	535	197	AAGCGGAGTACTATCTGCCCTATAA	215	100	chr3L	13129368	13129839	+	13129582	144740	pm	7.33373	6.48766	6.30052	6.79479	6.40811	6.02353	6.34079	5.80269	5.78209	5.79359	6.93687	6.97279	7.09777	TRUE	10.1488
1641273_at	649	197	AACGAGGTGGACTCCTTGTGGCTGT	529	100	chr3L	2384607	2386844	+	2385135	144854	pm	6.39256	6.27326	6.33579	6.17006	6.264	6.4926	6.54467	6.66657	6.67721	6.84646	6.20516	6.32826	6.21372	TRUE	-3.42192
1639979_at	695	197	AACGACGACGGATCTTTCAAGGAGG	954	100	chr3R	12006741	12011958	+	12007694	144900	pm	6.64607	6.80095	7.53205	6.84491	6.76742	6.71011	6.4985	6.75173	6.63282	6.31867	7.75503	7.52978	7.27883	TRUE	3.68481
1626933_s_at	697	197	AACGCACCTCTCAACCGTGTTAAAT	3684	100	chr3L	1307223	1311812	+	1310906	144902	pm	7.58473	6.69972	8.20303	6.59283	6.46918	6.55466	6.74778	7.12803	7.15254	7.41337	6.285	6.43923	6.39069	TRUE	-4.9952
1639612_s_at	702	197	AACGATGTCAAGTTGCCACCAGAGA	912	100	chr3R	16325763	16327648	-	16326737	144907	pm	6.31141	6.83119	8.49994	7.03792	7.43001	7.47179	7.35282	8.62728	7.9047	8.1467	6.92255	6.94956	6.86012	TRUE	-4.6309
1632214_at	729	197	AACGACGCAGATTTTTGGCAGCTTT	1509	100	chr2L	10567289	10575623	+	10568797	144934	pm	6.64818	8.28771	9.54647	7.71426	6.99648	7.4486	7.47869	9.24748	8.64585	9.10037	6.95885	7.09992	7.12246	TRUE	-7.50251
1623192_at	83	197	AACTGGCTGGCGAACAGGTTTCCGG	349	100	chr3R	5657489	5658619	+	5657837	144288	pm	7.23692	8.74159	8.34936	9.13258	9.57199	8.83411	8.20149	7.83746	8.11289	7.94838	8.78233	9.27437	9.25725	TRUE	4.55239
1641123_at	86	197	AACGGCAATGACCTATATTTGTGGA	45	100	chr2R	11032572	11032945	-	11032901	144291	pm	6.37723	6.0151	5.96936	6.00966	6.02305	6.04664	6.009	5.80738	5.78841	5.77343	6.19343	6.27729	6.34581	TRUE	4.18717
1629764_at	108	199	AACGATTTTTTCCAGCCGCTCAGCA	304	100	chrX	17259973	17269859	+	17260276	145777	pm	11.2853	11.0942	11.0662	10.8101	8.78992	9.53419	10.0387	10.1696	10.7264	10.8223	9.14653	9.0708	9.24166	TRUE	-5.08059
1637447_at	129	199	AACGCACTGCAGTTGGAGGCCAAGC	547	100	chrX	2703999	2704785	+	2704545	145798	pm	6.92746	7.66402	7.78181	7.42186	6.8764	8.40183	7.4486	7.7248	8.37332	7.72798	5.96492	5.91479	5.91619	TRUE	-7.01965
1625640_a_at	137	199	AACGTAATTGCATTATTGCCCTCAA	1318	100	chr3R	22787445	22790547	-	22789230	145806	pm	6.48782	7.64788	7.0929	8.1714	6.79155	7.26762	8.41489	7.34528	6.93966	6.83446	9.14446	9.31256	9.88421	TRUE	7.02246
1640399_at	154	199	AACGACTGTCTCATACGGCATTTAT	1985	100	chrX	12695740	12698267	+	12697724	145823	pm	6.22923	6.09306	5.9666	6.15305	6.15801	6.14359	6.23447	5.89679	5.9266	5.87585	6.3917	6.78974	6.82844	TRUE	3.6603
1632593_at	230	199	AACGAAGCCTGTTTGTCCATGTACC	582	100	chr3L	15136160	15137125	-	15136544	145899	pm	6.26837	6.0775	6.1051	5.94596	6.24387	6.30138	6.11549	6.76279	6.76313	6.8733	5.90906	5.86929	5.8576	TRUE	-8.37263
1638396_at	233	199	AACGAGAGCCACAAATTGCGGCAGA	24	100	chr3L	19237245	19238442	+	19237268	145902	pm	6.22719	6.48766	6.53271	6.4543	6.40435	6.62393	6.52794	6.78583	7.09978	6.86602	6.31053	6.11706	6.19115	TRUE	-3.95366
1630583_at	250	199	AACGCATAAAACTGAGCCAAAGGGT	198	100	chrX	2691185	2703047	+	2691382	145919	pm	6.53755	9.3489	9.35778	9.42462	7.0951	8.91514	8.66529	8.10069	10.0049	9.01585	5.96348	5.89785	5.92968	TRUE	-5.0144
1637753_at	26	199	AACCCAAATGACAGCTTGCGTGCAG	3325	100	chr2R	4460872	4465991	-	4462667	145695	pm	6.10532	5.98217	5.9295	5.90687	5.99155	5.88475	5.94661	6.12815	6.13893	6.15544	5.84373	5.85329	5.88438	TRUE	-3.3107
1638613_at	265	199	AACGATCTCTCAGTGTGTGACTTGT	614	100	chrX	2784452	2785115	+	2785065	145934	pm	6.48578	6.95945	6.81733	6.70265	6.21372	6.60157	6.53479	6.62075	6.97639	6.72253	5.79677	5.79474	5.78565	TRUE	-5.57684
1637931_at	266	199	AACGATCATCAAGCGACCATTGGCC	126	100	chrX	7318626	7318845	-	7318720	145935	pm	9.12665	8.82348	8.27991	8.88728	9.03821	9.30085	9.39612	8.53123	8.3119	8.45839	9.89889	10.578	10.5433	TRUE	6.35178
1624267_at	27	199	AACGCCAAATTGGTCCTGGGCAGGG	1555	100	chr3L	8337517	8339430	-	8337876	145696	pm	6.5855	6.25217	6.16437	6.23027	6.10396	6.02821	6.02643	5.8947	5.9266	5.88092	6.285	6.40662	6.40843	TRUE	4.1198
AFFX-r2-Dros-GAPDH-M_a_at	30	199	AACGACAATCGGCTGCACGGACAAG	935	NA	---	NA	NA	NA	NA	145699	pm	8.36346	8.22923	8.22863	8.31382	7.83324	8.21895	8.55944	7.8419	8.01614	7.76153	9.37549	8.90569	9.29054	TRUE	5.65456
1626851_at	363	199	AACCCCTACGCATCTCGGAGGTGAA	1029	100	chr2R	2773909	2775771	+	2774937	146032	pm	6.09106	6.1725	6.15702	6.21877	6.17271	6.11475	6.03839	5.93472	5.86869	5.87998	6.23117	6.34372	6.3554	TRUE	3.62618
1630154_at	369	199	AACCCACCGTTCGTGAGCTTGAGCG	518	100	chr3L	9449436	9450761	-	9450244	146038	pm	6.27024	6.31188	6.47607	6.20459	6.71993	6.64213	6.30115	6.73466	6.72535	6.81726	6.265	6.27131	6.27909	TRUE	-4.89417
1641109_at	37	199	AACGATTGCCAGTTCTTCTACGTCT	771	100	chr2L	10032693	10038954	+	10033463	145706	pm	6.59513	6.4325	6.32331	6.38892	6.30016	6.33787	6.44065	6.53592	6.47498	6.49981	6.07739	6.07415	6.06693	TRUE	-4.89295
1640668_s_at	374	199	AACGCCGAAGCAAACTGGTTCTTGG	1783	99.78	chrX	20072923	20081586	-	20079804	146043	pm	10.1645	8.8046	8.86143	8.85429	9.95298	8.42383	8.74038	8.1914	7.84757	7.92443	10.597	9.95125	9.9314	TRUE	6.95606
1637447_at	40	199	AACGATGTCTCTAACCTGAACTTCA	424	100	chrX	2703999	2704785	+	2704422	145709	pm	6.53979	7.873	8.13414	7.66454	6.66079	7.77965	7.99812	7.57904	8.44527	7.82928	5.75731	5.75891	5.75729	TRUE	-6.6982
1624145_a_at	404	199	AACCCATCAGTTTATAAGCGCTCGT	2323	100	chr2R	15558123	15560982	+	15560445	146073	pm	6.03111	5.97683	5.92242	5.90687	5.94529	5.96885	5.95505	6.26923	6.18424	6.24317	5.79416	5.78724	5.80323	TRUE	-4.57309
1638429_at	449	199	AACGCCGTCTCAAACAGAACCATTT	157	100	chr2R	6298274	6298718	-	6298562	146118	pm	6.46561	6.4388	6.47724	6.56565	7.18466	6.70499	6.50824	6.13879	6.25892	6.3113	7.1064	6.9039	6.82626	TRUE	4.22247
1640080_at	452	199	AACGAGTAGCCGAAGCACAGCGCAC	1399	100	chr2L	21143231	21145151	+	21144629	146121	pm	7.31519	6.9153	6.72159	7.0639	6.85319	7.25944	6.94065	6.67114	6.80696	6.59549	7.52852	7.35282	7.42446	TRUE	4.9521
1638414_a_at	47	199	AACGTCCAGGGAATTCAAGTACAAG	1143	100	chr3L	11714019	11716425	+	11715161	145716	pm	6.08748	6.02993	6.16017	6.05455	6.38448	6.30138	6.26067	6.56304	6.45546	6.37813	5.89518	5.85727	5.87765	TRUE	-4.71849
1641007_s_at	496	199	AACCCAAGGCGGCAAATTCAATATG	239	100	chr3R	8397617	8399305	+	8397855	146165	pm	7.36555	8.00292	7.14565	8.28442	7.28607	6.77644	6.71268	6.5164	6.9266	6.89753	8.06503	8.5793	8.4838	TRUE	5.78209
1628163_at	551	199	AACCCTGTGACTCAATGGTTCCACA	256	100	chr3L	6510473	6510824	-	6510569	146220	pm	6.47451	6.35469	6.2173	6.63693	6.17601	6.04863	6.07174	5.80898	5.83215	5.81335	6.75962	7.27983	7.28472	TRUE	5.2769
1626937_s_at	567	199	AACGCCTACGATTTCGGTGGTCAGC	3442	100	chr2L	16664860	16676666	-	16673225	146236	pm	6.91464	7.26465	7.12569	7.76555	6.61836	6.68668	7.0582	6.30001	6.27627	6.2403	7.44178	8.04393	8.0498	TRUE	5.77193
1626699_at	575	199	AACGCAATCCAGATCTATTCATTCT	1452	100	chr3L	17851573	17863593	+	17853024	146244	pm	5.7734	6.06693	6.11775	5.95082	6.25692	6.59142	6.55296	7.37413	6.63148	6.80733	5.79725	5.79419	5.7951	TRUE	-3.88292
1624249_at	604	199	AACGACTAGGAGTACCCTGCTGGAC	206	100	chrX	2762195	2764260	-	2764055	146273	pm	6.50208	6.12643	6.19572	6.19848	6.31195	6.47479	6.43851	6.28413	6.27824	6.22211	5.77343	5.78392	5.78888	TRUE	-5.30592
1635916_at	606	199	AACCGATTCCTGGACAGTAGTGGAG	264	100	chr2R	13830640	13833770	+	13830903	146275	pm	7.12536	6.8278	6.44934	6.74216	6.26292	6.4564	6.37508	6.9223	6.84777	6.84189	6.23192	6.13627	6.29205	TRUE	-5.31968
1626685_at	621	199	AACCCTTGAAGGATGATCGCGTCGA	425	100	chrX	2776598	2777666	-	2777242	146290	pm	6.2786	6.23445	6.2009	6.30485	6.09946	6.25186	6.27854	6.1725	6.2188	6.11214	5.79859	5.80524	5.8099	TRUE	-3.59192
1639056_at	682	199	AACCGGGTGAAAAACTTGCTGTCAT	68	100	chr2R	6844130	6845388	-	6845321	146351	pm	6.35594	7.04324	6.95164	6.43923	6.66079	6.67368	6.39713	6.737	7.154	7.13256	6.00042	6.02809	6.05327	TRUE	-4.74868
1631631_at	100	201	AACCTGGTGGATCCATATGGCTATA	1248	100	chr2R	7152629	7154366	+	7153876	147233	pm	6.30115	6.26765	6.18632	6.1334	6.31906	6.54554	6.51328	6.64339	6.68839	6.44065	6.00306	5.94315	5.97994	TRUE	-4.15161
1632834_a_at	103	201	AACCTGGAGATCATCATGCTGGCAT	367	100	chr3L	16664762	16666655	-	16666289	147236	pm	6.31774	6.20218	6.19471	6.1147	6.6809	6.79669	6.34179	6.60832	6.49772	6.5466	6.12514	6.0136	6.04427	TRUE	-4.21465
1628052_at	112	201	AACGCTGCGAAAGTACCCAGTACTG	1106	100	chr2R	10761476	10763064	+	10762581	147245	pm	5.80829	6.23559	6.12911	5.99912	6.02766	6.02639	6.06893	6.77694	6.83709	6.95164	5.81889	5.80399	5.80401	TRUE	-8.6074
1624539_at	147	201	AACCCTTCCAGCATTTATCGTAAGC	3355	99.88	chr3R	17044800	17048568	+	17048154	147280	pm	6.97584	6.40134	6.08012	6.40811	6.09485	5.99924	6.05267	5.80982	5.84495	5.86646	6.74663	6.98626	7.04421	TRUE	6.67294
AFFX-r2-Dros-GAPDH-M_a_at	162	201	AACGCTGACATCCTGATCTTCGTGG	696	NA	---	NA	NA	NA	NA	147295	pm	6.75354	6.32885	6.33002	6.41389	6.59477	6.50356	6.70749	6.14685	6.17349	6.13981	7.33306	7.01948	6.9389	TRUE	4.94797
1635440_at	182	201	AACCGTTTGCTATCGCGTTTCGAAT	1064	100	chr3R	23724777	23732972	+	23725840	147315	pm	7.53475	6.5763	6.42611	6.49253	6.09605	5.9039	6.0438	5.79194	5.7691	5.77413	6.69802	6.99014	6.8377	TRUE	6.87452
1635232_at	187	201	AACCTGGACGACCTGGCCGATGGAA	512	100	chr2L	6263556	6264487	-	6263976	147320	pm	6.97269	7.6281	7.81063	7.99499	7.15442	7.27208	7.20524	6.52296	6.48478	6.39151	7.52973	8.07982	7.9745	TRUE	5.73794
1632114_at	198	201	AACGCTGGCTGCGAAGTCCCAAGGA	1399	99.76	chr3R	14960880	14962858	+	14962278	147331	pm	7.24369	7.57727	8.11072	7.77038	9.02998	7.91083	8.33042	7.87733	8.12441	8.078	7.45763	6.96512	7.18181	TRUE	-3.56395
1639480_at	203	201	AACGCCAGCCAGTTCTTGCAGGAGC	1600	100	chr3L	18815705	18821294	+	18817304	147336	pm	6.29499	6.38539	6.41496	6.26149	6.98276	6.59142	6.52296	6.63447	6.61986	6.54049	6.22877	6.13817	6.11524	TRUE	-3.79186
1627780_at	223	201	AACCGCCGTTGTCATGTCATCATCA	283	100	chr2L	20623028	20632272	-	20631990	147356	pm	6.70362	7.9419	7.89913	7.25461	7.44184	7.74051	7.91425	7.93623	8.74957	8.74148	6.96794	6.79546	6.90166	TRUE	-4.60804
1629790_at	277	201	AACCGCTCCAGTTTGCATTTAAGAA	88	100	chr3L	13009156	13010007	+	13009243	147410	pm	7.48251	7.18263	6.77995	7.22018	7.2149	6.71878	7.01083	6.3253	6.35213	6.2595	8.87639	8.29517	8.68284	TRUE	9.48312
1637427_at	290	201	AACCCATCCCAACTGACACAATGAG	176	100	chr3R	9736952	9738338	-	9738163	147423	pm	7.71633	8.34806	8.95441	8.41106	7.45653	8.3605	8.56154	10.2169	9.74209	9.7907	7.3478	7.72928	8.12573	TRUE	-6.40708
1635134_at	315	201	AACCGAAGAGCGACCACAACATTTG	685	100	chr2L	5498887	5503132	+	5499571	147448	pm	7.7821	7.17157	6.95311	7.42676	7.64788	7.4486	7.02583	6.72532	6.91052	6.60656	7.96011	7.607	7.77757	TRUE	5.04332
1640192_at	344	201	AACCCATCGTCACCAGAGGATCAGG	1699	100	chr3L	14179467	14182522	-	14180824	147477	pm	6.50208	6.55587	6.59218	6.51147	6.45935	6.27409	6.36541	6.32236	6.40614	6.35938	7.06781	7.12213	7.0567	TRUE	7.08006
1634868_at	380	201	AACCCTTCCGACAACGCATGAGAGA	1403	100	chr2R	10045275	10046942	+	10046677	147513	pm	6.6931	6.54027	6.56917	6.54082	6.39468	6.45753	6.49382	7.05377	7.16148	7.43162	6.42088	6.35384	6.47596	TRUE	-4.25138
1624461_at	40	201	AACGCAATGGAGACGGCTGCATTCA	329	100	chr2R	17345514	17354255	+	17345842	147173	pm	6.2848	6.31188	6.30282	6.23115	6.47321	6.57298	6.20114	6.77019	6.96234	6.66181	6.17571	6.15434	6.15889	TRUE	-4.01515
1640176_at	409	201	AAGAGCCAAGGCAACGACAGTTTTA	132	100	chr3L	17275868	17305229	+	17275999	147542	pm	6.83726	7.45245	7.14565	7.05204	8.13696	8.11056	7.01083	7.91231	7.83796	8.16929	7.00936	6.91303	6.8278	TRUE	-5.76285
1636652_a_at	429	201	AACCTTGTTGGTCCGGCCCATTGAG	2937	100	chr3L	3110127	3114248	-	3111312	147562	pm	6.11653	6.22182	6.3323	6.12057	6.05731	6.18798	6.27854	6.45408	6.37589	6.38027	5.98159	6.04435	5.99406	TRUE	-3.8944
1632486_at	515	201	AACCGCATTTCGTCATATTGGCACA	1015	100	chrX	4418456	4423650	-	4422636	147648	pm	8.39486	8.66448	8.89563	8.50617	8.36429	8.51861	8.39688	7.69752	8.05088	7.8879	8.52806	8.93291	9.1895	TRUE	3.48856
1630386_at	548	201	AACCCGCTTGATGTTTACAGGATCG	1505	100	chr2R	19780763	19782510	-	19781006	147681	pm	6.65089	6.24864	6.49622	6.42289	6.06935	6.01523	6.20521	5.9882	5.91184	5.93369	6.39661	6.69364	6.7811	TRUE	3.60085
1623155_at	631	201	AACCGAACTGATGGGCGGACATTCC	306	100	chr3L	21117390	21120220	+	21117695	147764	pm	7.43246	7.34707	7.43564	7.31137	7.13858	7.17869	7.36665	6.6594	6.96234	6.51756	7.962	7.57862	7.57567	TRUE	3.91376
1623070_a_at	655	201	AACCTACATCGGCATGTTCGTGGGC	1625	100	chr2L	3718186	3725678	+	3719810	147788	pm	6.40567	6.11963	6.08516	6.18632	6.2404	6.24088	6.24774	5.83119	5.8546	5.86038	6.60891	6.48344	6.45454	TRUE	5.63812
1629790_at	676	201	AACCACATTCCCATTGGCGTGAAGG	292	100	chr3L	13009156	13010007	+	13009447	147809	pm	7.47879	6.75422	6.81891	6.68185	6.59882	6.55693	6.85056	6.60157	6.64103	6.73968	7.63883	7.46859	7.50738	TRUE	6.45442
1629210_at	691	201	AACCGATGTAGCCACCCACTGGAGC	249	100	chrX	2728972	2732027	-	2731779	147824	pm	6.94201	10.5673	10.6233	10.0326	10.2804	11.326	11.1808	10.0656	11.0836	10.7267	6.86238	6.66975	6.76008	TRUE	-10.3399
1625153_at	696	201	AACCTGTTCCACACTTGTGTGTACA	720	100	chr3R	5517624	5518516	-	5517797	147829	pm	5.7691	5.83889	6.07519	5.84576	5.95191	6.11084	5.96878	6.47108	6.42251	6.20716	5.77072	5.76963	5.7754	TRUE	-3.93542
1627385_at	71	201	AACCGTCAAGTGCTACATTGCTGTA	425	100	chr3L	12389270	12390057	+	12389694	147204	pm	6.47647	6.08639	6.01687	6.1923	6.16368	5.93238	6.03935	5.78543	5.78536	5.76473	6.49947	6.71728	6.57032	TRUE	6.07195
1633218_a_at	718	201	AACCTCTGGCCTCGTAGATGTTTTC	2347	100	chr3L	9343966	9351951	-	9349605	147851	pm	5.83252	6.0473	6.19572	5.92835	6.06072	6.23685	6.19809	6.35758	6.41959	6.4964	5.81507	5.83444	5.85149	TRUE	-5.29539
1639124_at	79	201	AACCCTTCTGTTGCATGTCATTCGA	115	100	chr3R	12107144	12108359	-	12108245	147212	pm	7.66196	6.57224	6.24328	6.33479	6.13138	6.16837	6.21693	6.00657	5.99497	5.91595	7.9754	8.22445	8.04758	TRUE	14.1283
1627780_at	137	203	AACCTTAGTCTAGTTTGGCCATGCA	124	100	chr2L	20623028	20632272	-	20632149	148734	pm	6.92435	6.9153	6.79962	7.55358	6.49699	6.63353	6.75283	5.8595	5.89414	5.82198	8.54461	8.20611	8.28041	TRUE	14.2107
1630489_at	15	203	AACCTGGGCAGTTCGGGATCCTCAT	499	100	chrX	2960800	2961595	-	2961097	148612	pm	6.41215	6.8327	6.73504	6.63336	6.33118	6.96192	6.76122	6.87939	7.05884	6.83311	5.86096	5.8686	5.84763	TRUE	-7.6497
1630499_at	223	203	AACCTGGATGACATGTGGCCTCTGA	629	100	chr3L	11451589	11452725	+	11452217	148820	pm	6.89497	6.18291	6.23117	6.33756	6.74329	6.36245	6.38287	6.21002	6.09837	6.17575	6.60891	6.53473	6.62522	TRUE	3.7808
1630728_a_at	228	203	AAGCCTCGGCGGATGCGTTTTGCGA	1157	100	chr2R	3712996	3714825	+	3714152	148825	pm	7.49692	7.29184	7.05048	7.23552	7.15622	7.06244	6.80429	7.36115	7.22814	7.39794	6.87258	6.88089	6.80414	TRUE	-3.74962
1638865_x_at	269	203	AAGCCAATCCATCACTCTAAGGTAC	153	100	chr3LHet	2266383	2266724	+	2266535	148866	pm	7.75867	7.33114	7.2914	7.20473	6.94797	6.88337	7.29816	7.97899	8.05485	8.29543	6.84463	6.57455	6.78717	TRUE	-7.0135
1640507_s_at	336	203	AACCAGCCGCCTCGTGGAATGGAAT	376	99.32	chr2L	20253815	20254397	-	20254022	148933	pm	8.49528	9.0964	9.37033	9.32791	8.43184	8.41829	8.47423	8.01074	7.85026	7.80931	8.55734	9.16997	8.84575	TRUE	3.75916
1639703_s_at	341	203	AACCATGCGAGTCGGACGCGCTATT	4930	100	chr2R	13492455	13526639	-	13521710	148938	pm	6.1147	6.31799	6.31188	6.20809	6.4945	6.26067	6.23547	6.20403	6.18655	6.22698	6.49136	6.54834	6.54395	TRUE	3.50788
1624911_at	363	203	AAGCCGGAACGTTTCCTTGAGAGCA	1255	100	chr2L	5207307	5209219	+	5208561	148960	pm	6.57626	6.59446	6.67101	6.96344	6.81139	6.58684	6.74619	6.35758	6.35845	6.36036	7.08909	7.03487	7.15066	TRUE	7.07763
1629556_at	366	203	AAGCCTGAGGGAAACCGCCGGAGCA	78	98.48	chr3L	18533236	18539659	-	18539582	148963	pm	8.50274	7.52388	7.53375	7.72342	7.17607	7.03465	7.42701	6.66899	6.72982	6.627	7.16232	7.06561	7.16723	TRUE	3.98183
1623587_at	392	203	AACCAGGATCCCTATGGTCATGTGG	214	100	chr2L	13259146	13259635	-	13259422	148989	pm	6.37508	5.98639	5.90968	5.98958	5.98592	5.89918	5.9434	5.83617	5.79118	5.80901	6.09244	6.1257	6.13284	TRUE	3.45938
1623505_s_at	397	203	AAGCAGCTGGAGGACGGACGTACTC	990	100	chrX	6176310	6177608	-	6176619	148994	pm	8.96547	9.14919	9.86618	9.02072	10.7748	10.2163	10.2792	10.4519	10.2525	10.5018	8.95318	8.61016	8.41783	TRUE	-7.13243
1632206_at	402	203	AAGCCAACGAGCAGCGGGAGGACAA	637	100	chr3R	22689119	22690289	+	22689755	148999	pm	6.86595	7.62392	7.45118	7.63205	8.70909	8.26661	7.74134	7.42658	7.64825	7.66123	8.72943	8.49855	8.38923	TRUE	4.90039
1640106_at	443	203	AAGCCATCGAAGTCCCAAAGGGCAA	186	100	chr3R	8764330	8768192	+	8764515	149040	pm	9.66591	9.36469	8.68808	9.27447	7.61188	7.31109	7.77041	7.35306	7.47879	7.61874	8.63798	9.4722	10.0048	TRUE	3.97373
1635045_at	470	203	AACCACGGTCTGAATCTTAATGACG	532	100	chr3R	22850682	22851822	-	22851291	149067	pm	7.70091	7.23153	7.253	7.65031	7.36281	6.93837	7.88811	6.95574	6.73932	6.74121	8.26719	7.89101	8.02064	TRUE	6.18444
1629463_at	504	203	AACCAGCCAATGTTCTCGGAAGCGA	688	100	chr2R	4524083	4531123	+	4524770	149101	pm	6.30312	6.92809	7.0929	7.37166	6.69377	6.54452	6.55893	5.81607	5.85393	5.90018	7.73543	8.18223	8.60478	TRUE	7.19157
1624657_at	518	203	AAGCCAGCCATGCAGAGTCCTGAAA	283	100	chr3R	17041946	17042908	-	17042626	149115	pm	6.27659	6.73095	6.69889	6.6646	7.9431	7.89106	7.26134	7.94533	7.51281	7.50804	6.72138	6.50791	6.61455	TRUE	-4.57282
1624543_s_at	575	203	AACCACTAGGGCCAAGAAATCTACA	7057	72.85	chr2RHet	2930065	2935915	+	2937121	149172	pm	12.9283	13.0971	13.0932	12.9632	11.7908	12.8577	12.2602	11.2881	10.5275	11.0017	13.689	13.2829	13.4578	TRUE	7.90241
1629402_at	582	203	CACCCGCTCCCAAAAAGTAGTATGC	1688	100	chrX	4599341	4601537	+	4601028	149179	pm	7.44838	6.95303	6.85696	6.9548	6.59882	6.72004	6.7556	6.45802	6.93557	6.92083	7.8937	8.39936	8.66337	TRUE	4.48539
1639537_at	60	203	AAGCTAACCAACTGTCATGTGTCTG	3034	100	chr2L	15647834	15652820	-	15649787	148657	pm	6.15312	6.08325	6.02521	5.87367	6.07059	6.18519	6.13606	6.58787	6.58988	6.67226	5.77012	5.77497	5.77026	TRUE	-8.62847
1623268_a_at	613	203	AAGCCGACACTCAGCCTCATGGAGG	1085	100	chr2R	16529965	16531285	-	16530201	149210	pm	6.09278	6.32776	6.24977	6.2754	6.17166	6.36144	6.18897	6.57607	6.57702	6.6563	6.12753	6.04097	6.07174	TRUE	-4.89757
1638241_at	626	203	AAGCCGACCCACTTCAGATGATGCA	141	100	chr2L	12577066	12578653	-	12578513	149223	pm	8.90351	8.17579	7.79654	8.03064	8.15541	8.42187	8.48933	9.01772	8.51803	8.75538	7.50249	7.47967	7.52103	TRUE	-5.87614
1639581_at	654	203	AAGCCGAAGAATTGGCACCCGTGGA	1811	100	chr3L	3806713	3809090	+	3808523	149251	pm	6.49253	6.49783	6.44578	6.46652	6.77944	6.59017	6.55534	6.27608	6.32066	6.32622	7.19611	6.9039	6.81723	TRUE	3.57825
1633772_at	663	203	AAGCGTGGCGGTATCTTTGAGAAGC	1259	100	chrX	17100452	17101887	+	17101710	149260	pm	5.92525	6.31305	6.285	6.12389	6.34204	6.19468	6.22383	6.34659	6.36753	6.41195	6.03096	5.94363	5.91507	TRUE	-3.75002
1629043_at	672	203	AAGCCTGGGAGTTCTCTATGCTGAG	591	100	chr3R	17671175	17672381	-	17671791	149269	pm	6.509	6.36367	6.5653	6.33387	6.44905	6.56401	6.70176	6.91017	7.47089	7.62043	6.11343	6.26787	6.2848	TRUE	-3.79417
1638613_at	674	203	AAGCCGCTTTGTGCACGCATGGTAA	456	100	chrX	2784452	2785115	+	2784907	149271	pm	6.93335	7.55073	7.28057	7.29405	6.39814	6.99885	7.19492	7.07781	7.51579	7.23444	6.05914	5.98878	6.03326	TRUE	-6.24966
1625453_a_at	708	203	AAGCCCTTACACTTAACAGCAGAAA	828	100	chr3L	7359940	7362355	-	7361528	149305	pm	6.63336	6.18291	6.22708	6.0975	6.2675	6.02821	5.94827	5.79041	5.85529	5.91023	6.97844	6.97503	7.24577	TRUE	7.30663
1637507_at	71	203	AACCGTGGTGCATATGTGCTTTTGA	499	100	chr2R	18839253	18841323	-	18840825	148668	pm	6.42982	6.18416	6.18207	6.04395	6.12708	6.20817	6.03839	6.69488	6.74455	6.70149	5.80785	5.80337	5.78431	TRUE	-10.4901
1631102_a_at	710	203	AACCACAAGGGCAACCACAGCGATA	1644	100	chrX	15246389	15272487	-	15270844	149307	pm	7.51144	7.78726	9.49067	7.76194	8.07405	7.90296	7.8418	8.86153	8.72661	9.20432	8.01923	7.45253	7.31901	TRUE	-4.0725
1630003_at	79	203	AACCTATCTGGTTTTGATGGACGAT	78	100	chr2R	3676760	3677393	+	3676837	148676	pm	6.00797	5.92025	5.90227	5.83838	5.86675	5.91219	5.96091	6.19713	6.13975	6.11214	5.81507	5.79068	5.79841	TRUE	-3.62356
1627664_a_at	80	203	AACCTAGGATTTATGATCGAGCGAC	2850	100	chrX	13499715	13503565	+	13502564	148677	pm	5.91635	6.03945	5.85079	6.00242	6.44047	6.14263	6.21884	5.82689	5.78536	5.77478	7.92846	6.91962	7.04295	TRUE	3.86746
1623535_at	10	205	AAGCCGACGCAAAACATGGTGACCT	853	100	chr2L	7781502	7782627	+	7782354	150071	pm	6.03941	6.53765	6.56179	6.44514	6.52194	6.32978	6.33759	6.66761	6.73561	6.87623	6.09309	6.16944	6.12589	TRUE	-4.65689
1628631_at	131	205	AAGCGAAGTCGAAAGCATCTCGAAT	480	100	chr2L	3668112	3669709	-	3669230	150192	pm	6.51869	6.65521	6.58306	6.61382	7.12406	7.3412	6.59218	6.53044	6.42904	6.29673	7.08449	7.16232	6.8782	TRUE	3.48919
1625600_a_at	158	205	AAGCCAGTAGGTCACAGCGATATCT	1588	100	chr2R	11997989	12002472	+	11999576	150219	pm	6.10532	6.09192	6.07519	5.99278	6.51017	6.31646	6.11263	6.60832	6.42811	6.46353	6.01652	5.93003	5.93369	TRUE	-4.08992
1626373_at	166	205	AAGCCTGCTCTTTAGCGATGGGATC	674	100	chr2R	18871788	18872837	-	18872164	150227	pm	6.63582	6.56379	6.60769	6.63123	6.98806	6.99362	6.60705	6.28978	6.25103	6.09638	6.73707	6.64325	6.68004	TRUE	3.51014
1639716_at	187	205	AAGCGATTTCGCCTGCCAAAATTGC	3806	99.9	chr3L	3428657	3460602	-	3456797	150248	pm	9.26872	8.66741	8.19784	8.62089	8.22606	8.27429	8.81916	7.69903	7.95513	7.70769	9.74326	9.49698	9.18404	TRUE	6.68645
1636382_at	205	205	AAGCGCAACCTTCTATTTATACATC	983	100	chr2R	8736862	8756928	-	8755946	150266	pm	5.99125	5.98122	5.98399	6.09917	6.02888	5.95485	5.98305	5.76009	5.75345	5.76	6.4675	6.16437	6.31593	TRUE	3.54095
1625331_at	224	205	AAGCCTTTAATTGGGTCACTCGCAA	612	100	chr3R	23916721	23918589	+	23917332	150285	pm	6.8345	6.38034	6.2718	6.25235	6.39814	6.11963	6.10779	5.77481	5.79926	5.80421	6.98342	6.72746	6.7316	TRUE	6.58134
1624145_a_at	226	205	AAGCGCTCGTACGTGTGGTGATTTA	2338	100	chr2R	15558123	15560982	+	15560460	150287	pm	6.02946	6.271	6.25754	6.23476	6.23308	6.32257	6.23349	7.12945	7.00698	7.15865	6.09837	5.98361	5.97746	TRUE	-8.23709
1635310_s_at	253	205	AATCGGGATGTTTTCGGAATTCACA	2773	100	chr2L	20429026	20443945	+	20431798	150314	pm	6.36666	7.22177	7.18015	6.57973	7.20146	6.89741	7.16203	7.87561	7.66468	7.6264	6.4532	6.53779	6.59598	TRUE	-7.55465
1623519_at	255	205	AAGCCGGTTGCTTTTTAGATGTAAG	1628	100	chr2L	11827179	11829402	-	11827775	150316	pm	6.08748	5.93922	5.91594	5.82815	5.93665	6.02172	5.91608	6.11355	6.13015	6.16985	5.77416	5.76505	5.76227	TRUE	-4.2531
1638105_at	27	205	AAGCCGAAGCTCCACCAGAAGATGT	1195	100	chr3R	15394933	15412287	+	15396127	150088	pm	6.42982	6.68136	6.65433	6.68452	7.52662	6.67368	6.65919	6.93119	7.30079	7.68449	6.32712	6.31141	6.19216	TRUE	-3.52644
1625416_x_at	286	205	AAGCCGTCCAAGAAGCAGCTTCGCA	37	100	chr2L	16685836	16687059	+	16685872	150347	pm	6.10198	6.33015	6.26284	6.18532	6.68372	6.56631	6.50824	6.91119	6.90137	6.61294	6.21736	6.03752	6.04811	TRUE	-3.84656
1631840_at	317	205	AAGCGGCTGCACGTTAAAAATCCAT	315	100	chr3R	19150199	19152371	+	19150513	150378	pm	7.75463	8.39346	7.57593	7.40403	7.36901	7.06673	7.14028	6.75942	6.44731	6.68694	7.97403	8.15081	7.87941	TRUE	7.08333
1636590_s_at	343	205	AAGCGCCATGTTGCCCATCTAATGA	984	100	chrU	1906794	1911402	+	1907777	150404	pm	8.01127	7.74388	7.28057	8.3561	7.22045	7.58423	7.84992	6.76279	6.83816	6.73968	8.14394	7.72186	7.8425	TRUE	5.63925
1625237_at	368	205	AAGCCGAGGTTGACCATTCACAGGA	1216	100	chr3R	24310373	24311720	+	24311588	150429	pm	11.0351	9.18503	10.3543	9.79184	10.5213	10.0361	9.93963	10.9484	10.9821	11.3858	7.23238	7.78416	7.37413	TRUE	-12.684
1624252_s_at	461	205	AAGCCCTTGCTCTTTGCCATATATT	4548	100	chr3R	6158892	6163995	+	6163439	150522	pm	7.4641	6.67687	6.51454	6.68321	6.46689	6.55693	6.64227	6.46413	6.57387	6.37705	7.57444	7.09667	7.51343	TRUE	4.00269
1629556_at	474	205	AAGCCCGTGGACCAATTTCCATTAT	157	98.48	chr3L	18533236	18539659	-	18539503	150535	pm	7.70091	7.01216	6.97828	7.35772	6.7598	6.70499	7.01666	6.28607	6.38536	6.38444	7.22677	6.93828	7.04974	TRUE	4.48949
1637386_at	500	205	AAGCCCATTGCGTTTGATGTTACAT	2805	100	chr3L	20254285	20258654	+	20257089	150561	pm	8.39486	7.27809	7.15807	7.43716	7.38433	7.31844	7.36419	7.94806	7.92357	7.92182	8.43187	8.42049	8.66206	TRUE	3.84434
1623447_a_at	608	205	AAGCGGTCTTCTACTGGTCTCTGAT	759	100	chr3R	7797415	7798627	+	7798173	150669	pm	6.06823	5.92971	5.96113	5.86025	5.92038	6.01523	5.90633	6.15615	6.14984	6.20045	5.81378	5.79681	5.80721	TRUE	-4.18331
1631706_at	64	205	AAGCCCACAATCTAGACACTGATCG	527	100	chr2R	5309922	5311127	-	5310601	150125	pm	5.8652	6.12759	6.14455	6.00242	6.065	6.10779	6.12483	6.50716	6.70439	6.79344	5.98021	5.91725	5.93511	TRUE	-4.62097
1633833_at	713	205	AAGCGATCTTCGGTTATTCAACAAA	2953	100	chr3R	12862115	12865924	-	12862972	150774	pm	6.14775	5.84734	6.12607	5.86156	6.18648	6.17053	6.19514	6.3262	6.26064	6.20809	5.79416	5.79359	5.81303	TRUE	-4.4331
1633556_s_at	93	205	AAGCCACTACATTTTCTATGCGACG	3188	100	chr3R	12879728	12896135	+	12882915	150154	pm	5.99615	5.99787	6.22488	5.98353	6.543	6.36061	6.55296	7.48444	7.01088	7.30508	5.78552	5.79135	5.7877	TRUE	-7.10451
1632856_s_at	139	207	AAGCGTAAGGCATTCATTCTGACAT	1523	100	chr2R	9414877	9420494	-	9418972	151664	pm	5.74783	6.04274	5.97585	5.86858	6.05037	6.04084	5.9891	6.43204	6.33669	6.22306	5.75731	5.76343	5.76366	TRUE	-4.3607
1634969_at	17	207	AAGCGAATCGAGTGCTGGGTCCCAT	2231	100	chr2L	12398382	12401636	+	12400612	151542	pm	7.1586	7.3652	7.13109	7.23897	7.40088	7.88928	8.01972	8.80863	7.87342	8.09457	6.88187	6.72285	6.79841	TRUE	-4.09524
1639525_at	188	207	AAGCGATTCGAAGTCAAGGTCATTT	1705	100	chr2R	17009001	17011220	+	17010705	151713	pm	5.80972	6.14208	6.19572	6.095	6.08786	6.18037	6.0209	6.3913	6.56619	6.52679	5.84566	5.83148	5.82612	TRUE	-5.35296
1636863_at	224	207	AAGCTGGGCAACTGGGTATTCCTGG	193	100	chr2R	16057499	16058133	+	16057691	151749	pm	6.94788	7.77095	7.63593	7.59824	9.52948	8.58132	7.70185	8.88656	8.45974	8.20188	7.73001	7.29797	7.36419	TRUE	-3.38577
1632872_at	254	207	AAGCTCTGGACCTATGATTCCAAAA	73	100	chr2L	3693554	3694284	-	3694212	151779	pm	6.51147	6.16012	6.16437	6.11809	6.22715	6.3215	6.25593	6.59299	6.57702	6.62043	5.78345	5.79135	5.7749	TRUE	-9.73069
1626684_at	277	207	AAGCGGACAATATCTATGCCATCGA	508	100	chr3L	11192717	11193688	+	11193224	151802	pm	5.83543	5.98849	6.04464	5.94758	6.16138	6.39373	6.13999	6.54444	6.31785	6.49154	5.87215	5.86737	5.85182	TRUE	-4.23315
1626745_at	287	207	AAGCTGAATGGAGGCGAGCCCGCCA	1072	100	chr3L	5554788	5556784	-	5555713	151812	pm	6.37951	6.29706	6.23986	6.29269	6.20095	6.22599	6.22755	6.11049	6.05618	6.09557	6.45041	6.4754	6.42383	TRUE	3.93663
1630411_at	420	207	AAGCTAGTAAGGTCCCCTTTGATAT	1773	100	chr2R	16506007	16508586	+	16507779	151945	pm	5.77943	5.96948	5.93971	5.86789	5.88908	6.16837	5.90863	6.44255	6.31012	6.26737	5.77012	5.77029	5.76941	TRUE	-4.64208
1624709_at	440	207	AAGCTCTGGCAGAACGTGTGCCTTA	415	100	chr2R	8947235	8948851	+	8947649	151965	pm	6.13308	6.4312	6.41727	6.13	6.02545	6.18895	6.12209	6.57497	6.94628	6.80733	5.86488	5.83331	5.82002	TRUE	-5.22767
1626807_a_at	442	207	AAGCTGATTCACTTGCTGATCTATA	3597	100	chr2L	6677842	6684357	-	6680761	151967	pm	5.98173	6.16559	6.11873	6.07745	6.13389	6.06864	6.08835	5.88189	5.88004	5.85008	6.26906	6.27608	6.38155	TRUE	4.06178
1639959_at	450	207	AAGCTGCCGGGTTTTCATGTGACAT	1249	100	chr3L	5796763	5798599	+	5798011	151975	pm	6.33274	6.60832	6.65306	6.44716	6.35224	6.6371	6.48776	6.81007	7.01791	6.93877	6.30052	6.22278	6.30511	TRUE	-4.74157
1628265_a_at	468	207	AAGCTGGCTATGTAATTCTTGTTAG	2137	100	chr3L	4574980	4590784	+	4577116	151993	pm	6.19029	6.03515	5.92861	6.24261	6.00001	5.88096	5.89183	5.76852	5.76566	5.776	6.38396	6.34311	6.51569	TRUE	5.27011
1638779_at	502	207	AAGCTAATGCTAACCAATTTGTCAA	2136	100	chr2R	12942047	12944321	-	12942186	152027	pm	6.02434	5.97683	5.9434	6.02653	5.90874	5.89634	5.90541	5.75823	5.75863	5.76082	6.14259	6.14847	6.2465	TRUE	4.04661
1630065_at	513	207	AAGCTGTGCCTTCATGAATATCGAG	1258	100	chr3R	10960859	10962702	-	10961445	152038	pm	6.84264	6.85661	6.66538	6.68321	7.02973	7.01394	7.0731	7.04533	6.60742	6.57827	7.74611	8.47048	8.45101	TRUE	4.1989
1636789_s_at	519	207	AAGCTTTAATCTCTACGTGTTTCAT	1297	100	chr2R	17604279	17607466	-	17606170	152044	pm	5.90867	5.97784	5.93322	5.92088	5.94321	5.97551	6.02545	5.76515	5.75041	5.75568	6.19023	6.25844	6.34277	TRUE	4.42948
1635722_at	722	207	AAGCTATTTGTCATCACAGCGAGGG	276	100	chr3L	13175303	13179384	-	13179109	152247	pm	6.38828	6.59312	6.67101	6.75955	6.40053	6.21721	6.56401	5.95479	6.04622	6.01536	6.98826	7.08413	7.26719	TRUE	7.09237
1639903_at	101	209	AAGCACTCTGATGTCTAAGAATGTC	789	100	chrX	20833629	20834528	-	20833740	153090	pm	6.54448	6.73679	6.50483	6.58639	6.43655	6.57781	6.80884	6.74329	6.8926	6.60157	6.06411	5.96126	6.03755	TRUE	-4.54242
1639733_s_at	112	209	AAGCAGATCATTTGCACCTGTCCCG	510	100	chr2L	8327457	8332911	+	8327966	153101	pm	6.25207	6.14767	6.12088	6.29201	6.36969	6.3316	6.40045	5.8947	5.99119	5.9476	6.53476	6.42318	6.41637	TRUE	4.37042
1625916_at	179	209	AAGAATAGCGCACTTCCTCCGCAAG	112	100	chr2L	15457120	15457898	+	15457231	153168	pm	6.12929	6.2461	6.23329	6.18711	6.13511	6.34815	6.26812	6.43863	6.45773	6.46914	5.93317	5.92085	5.91919	TRUE	-6.63399
1636093_a_at	180	209	AAGAATAGCAATGTCGTCCGTGAAT	2427	100	chr3L	8176029	8179750	-	8177324	153169	pm	6.25428	6.34357	6.38821	6.29927	6.67518	6.76614	6.55663	6.70725	6.78364	6.70581	6.18571	6.14981	6.19019	TRUE	-5.63861
1624230_s_at	190	209	AAGCAGCTTGAGGATGGACGCACCC	2354	100	chr3L	3899258	3903140	-	3900787	153179	pm	10.6495	8.62278	9.34137	8.98315	8.95266	8.98544	9.94506	9.05408	9.14418	9.31766	9.6976	9.90128	9.916	TRUE	3.81385
1633424_at	197	209	AAGCATCGCGATCCGAATCCATATA	578	100	chr2L	9503791	9504817	+	9504368	153186	pm	6.1351	6.14892	6.05565	6.04475	5.96228	6.06864	6.13999	6.60962	6.64899	6.56344	5.91671	5.91479	5.8742	TRUE	-7.16828
1637075_at	211	209	AAGCTAGAGAGCCAATTCCCCGAGG	25	100	chr2R	14922996	14923368	-	14923344	153200	pm	6.86025	6.56379	6.91249	7.10373	6.65507	6.62282	6.72935	6.26595	6.36567	6.28808	6.89689	6.87753	7.15148	TRUE	4.09323
1626667_at	246	209	AAGCAGTTTTACAACCATACCCGTG	1656	99.79	chr3L	267763	270336	+	269418	153235	pm	7.1922	6.54732	6.60157	6.63467	7.53504	7.38476	7.09727	8.6423	8.80675	8.97677	7.69516	7.22924	7.21302	TRUE	-5.59899
1630152_at	250	209	AAGCAGGCGAGCACCTTACACAGAC	28	100	chr2L	2066480	2067421	-	2067394	153239	pm	6.33473	6.45454	6.37842	6.44204	7.07871	6.76369	6.39061	6.41997	6.42729	6.4472	6.82468	6.88601	6.79841	TRUE	4.16235
1624959_at	277	209	AAGCAGCGGAACGTCCTGTCATAAA	134	100	chr3L	2326998	2328716	-	2328583	153266	pm	6.8631	6.84685	6.88927	6.76525	6.60403	6.52153	6.65517	6.78224	7.02732	6.99794	6.23033	6.41633	6.30775	TRUE	-3.75947
1638020_at	323	209	AAGCATTGTGCCTTCTGCCTGGAGA	1314	100	chr3L	6086303	6087836	-	6086523	153312	pm	6.18094	6.21283	6.15801	6.29201	6.16472	6.15222	6.17232	5.93853	5.97043	5.93616	6.56838	6.41794	6.34106	TRUE	3.5871
1635974_at	335	209	AAGCAAAGCGCCCAAAGACGGACGA	1105	100	chr3L	21530099	21531683	+	21531203	153324	pm	6.61533	6.71909	6.88927	6.91667	7.2149	6.98501	6.91163	6.69698	6.5127	6.82892	8.13957	7.70776	7.64821	TRUE	4.60909
1632885_at	395	209	AAGCAGTTTGCCCTCAATTCGTTTC	1666	100	chr3L	17748022	17750036	-	17748371	153384	pm	7.06695	6.40011	6.19869	6.49575	6.38227	6.13981	6.41192	5.94693	6.07995	6.01978	6.53768	6.51525	6.67822	TRUE	4.19198
1639454_at	401	209	AAGCAGTTGTCGAATGTGGCAGCCA	436	100	chr2R	13943567	13944564	-	13944129	153390	pm	8.21393	8.51423	8.50325	8.7211	8.78822	8.90714	9.22219	8.7229	8.43948	8.61284	7.74442	7.74616	7.69883	TRUE	-5.59666
1639538_at	420	209	AAGAAAAACCCCTTCTGTCTGCTTG	890	100	chr2L	3483704	3485953	-	3485064	153409	pm	6.70617	6.20218	6.09998	6.10861	5.94428	5.96228	6.01573	5.8035	5.91968	5.93285	6.30649	6.41015	6.42561	TRUE	3.94312
1624039_at	434	209	AAGAACTTTAGTTGCCCCTACTGTG	970	100	chr3L	6480034	6481441	-	6480472	153423	pm	6.55893	6.12527	6.02809	6.15363	6.04356	6.10978	6.13906	5.87819	5.91744	5.88508	6.42165	6.36463	6.33675	TRUE	4.91417
1630660_at	445	209	AAGAAGCACTAGGACGGCACCTTAT	1403	100	chr2L	5242706	5244239	+	5244108	153434	pm	6.30511	6.21857	6.17476	6.09917	6.48385	6.4926	6.08538	6.91948	6.86656	7.30508	5.96911	5.89568	5.91246	TRUE	-5.25886
1634128_at	487	209	AAGCACTGCAGCATGGAGGATCTGA	187	100	chr3L	4694248	4694739	-	4694553	153476	pm	6.18822	6.11402	6.13646	6.26149	6.31434	6.21228	6.13044	6.04945	6.00491	5.9534	6.49037	6.61819	6.56324	TRUE	4.76779
1624461_at	547	209	AAGACAGCAGGACAAACGCTCTCAG	59	100	chr2R	17345514	17354255	+	17345572	153536	pm	6.94788	6.88058	6.73676	7.0001	7.7817	7.48544	6.94793	7.06412	6.73561	6.97981	7.93332	8.47423	7.90652	TRUE	4.21371
1635721_at	551	209	AAGAATTCAGGTTTGCAATGCGGTA	25	100	chr2L	2184971	2185454	+	2184995	153540	pm	6.08924	6.49934	6.41496	6.26049	6.16252	6.27801	6.11923	6.63336	6.86179	6.98808	6.05274	6.162	6.24387	TRUE	-3.59511
1631514_at	571	209	AAGAAAAATATTCAGCCGCTGCCCA	52	100	chr3L	15801517	15801819	+	15801568	153560	pm	7.36178	6.74518	6.74798	6.49886	6.60269	6.83838	6.80282	7.27651	7.38337	7.27219	6.45671	6.28702	6.34485	TRUE	-7.19469
1636455_at	573	209	AAGCAACTTCATTTTGGCTCAAGGG	78	100	chrX	983700	983883	-	983806	153562	pm	6.50208	8.03628	7.97438	8.1828	7.82006	8.11202	8.0449	7.1944	7.23789	7.01799	8.15057	8.09457	8.31003	TRUE	6.33889
1634897_at	582	209	AAGCACAGTGTCCTTGGTCCGAGCC	402	100	chr3R	6753177	6755549	-	6755148	153571	pm	7.27883	7.56543	7.69887	7.47762	7.23014	7.88928	8.12566	7.88606	8.12126	8.05514	6.65306	6.70265	6.94973	TRUE	-6.75137
1627250_at	585	209	AAGCAGAGTGCTCGCAAGTTCCAAA	74	96.47	chr2L	5152119	5152283	+	5152192	153574	pm	6.0734	6.0659	6.03102	5.99701	5.94428	6.02639	5.99088	6.44902	6.2441	6.46235	5.87079	5.90894	5.88907	TRUE	-3.50068
1634205_at	591	209	AAGCACCTGGAATCGCGATGACTAT	522	100	chr2L	15613927	15614824	-	15614303	153580	pm	6.74224	6.21619	6.17271	6.44824	6.22587	6.11475	6.09833	5.89542	5.89487	5.92931	6.4929	6.41707	6.32268	TRUE	4.18175
1640359_s_at	639	209	AAGCACTCCACGATTCGACTATTAG	624	100	chr3R	16531674	16540263	-	16539640	153628	pm	9.40806	7.78925	7.0947	7.6264	7.33804	7.15227	7.24469	7.18342	7.10618	7.37716	8.32328	8.34566	8.59494	TRUE	6.3537
1638188_at	668	209	AAGCAATAGTTTCGGTGGCCACGGA	399	100	chr3L	5406775	5410886	-	5410488	153657	pm	6.47647	6.51442	6.38186	6.78387	6.43773	6.31951	6.28986	5.87684	5.8634	5.86822	7.38801	7.75244	7.96318	TRUE	7.69243
1629347_at	145	21	ATATGGGTCAGATCCATCGTCCCGA	3565	99.85	chr3L	10974831	11001924	-	10998360	15518	pm	5.77048	5.96728	6.11775	5.88093	6.06832	6.11659	6.02974	6.34575	6.26682	6.20627	5.76941	5.76039	5.77072	TRUE	-4.57666
1637149_s_at	167	21	ATTTGTGTTGTCCAAGTTGTCCAAG	3170	100	chr3L	4103566	4107121	+	4106735	15540	pm	6.1147	6.13422	6.11873	5.95082	6.15208	5.94102	6.17232	6.46307	6.37787	6.71422	5.84319	5.82286	5.8411	TRUE	-3.98667
1636593_s_at	197	21	ATTTGTCTGCCGTAGTGTTGGCTAC	53	100	chr2L	17826392	17827239	+	17826444	15570	pm	6.56613	6.4192	6.57043	6.07995	6.25082	6.05997	6.10315	6.55022	6.90029	6.97536	5.83335	5.81865	5.81748	TRUE	-4.89842
1628918_at	242	21	ATATGACCAGATTAAGTTGCCCAAG	940	100	chr2R	508619	510016	-	509077	15615	pm	7.07636	6.04618	6.09203	6.2497	6.40053	5.85322	5.93925	5.7846	5.78008	5.83497	6.53572	6.55151	6.86857	TRUE	4.73613
1636477_at	247	21	ATATTCGCGGCTATTGCAACAAAGA	599	100	chr2L	1670631	1671316	-	1670718	15620	pm	5.86219	6.4325	6.67518	6.23996	6.02082	6.10682	5.97135	6.85525	7.02299	6.70149	5.84963	5.8416	5.90605	TRUE	-6.02146
1639632_at	248	21	ATATTCGCTCGGACTTCAAACAGGA	2453	100	chr3R	3069895	3072689	-	3070237	15621	pm	6.84863	6.47174	6.32108	6.52069	6.42383	5.95082	6.37951	5.96715	5.90596	5.96728	7.19296	6.8741	7.20543	TRUE	6.34151
1626188_at	284	21	ATTTGTGGCTGCTGGTCTGCTTCAT	205	100	chrX	15117609	15117976	+	15117813	15657	pm	8.90734	9.69881	9.66278	8.36253	9.97804	7.4598	8.22221	8.99006	8.95917	9.33758	7.54079	7.40508	7.52522	TRUE	-8.07693
1639861_at	295	21	ATATATAGAACAGGCCTTCCCGTGA	1111	100	chr3R	14684896	14693215	-	14692105	15668	pm	6.00797	5.85546	6.0843	5.95247	6.15434	6.00216	6.09833	6.27897	6.41389	6.27238	5.75882	5.75254	5.74952	TRUE	-4.88637
1638292_at	433	21	ATATTGAGTGCCTATGCCTGGCTGC	665	100	chr3R	6239022	6239968	+	6239686	15806	pm	6.17359	6.22182	6.33579	6.14011	6.04588	6.13981	6.40761	6.46307	6.42165	6.48935	6.0159	6.02913	6.06372	TRUE	-4.46831
1626896_at	441	21	ATATGCGCTGGCTTTCAAAACGGTA	1285	100	chr3R	24107424	24112159	+	24108708	15814	pm	6.60537	7.2159	6.7722	7.05075	6.25814	6.15321	6.46914	6.13199	6.07833	6.07313	7.02566	7.20991	7.37344	TRUE	6.43468
1631956_at	455	21	ATATAGGGAATCCTCGGCGCAGACC	1335	100	chr2L	17531433	17542854	-	17541520	15828	pm	6.38828	6.2391	6.25311	6.64033	6.21372	6.2469	6.40641	5.89833	5.90313	5.92428	6.76178	6.80692	6.8109	TRUE	10.084
1624149_at	460	21	ATATTACAGAATGTCCGCCGGGCAC	1722	100	chr3L	5227578	5229734	+	5229299	15833	pm	5.99284	6.8514	7.19492	6.65195	6.26867	6.70499	7.13631	7.50525	8.87438	8.46213	6.0798	6.10382	6.1694	TRUE	-4.53938
1631338_at	465	21	ATATTATATGTGATTGCGTGGCGCA	745	99.84	chrU	1680275	1682045	-	1681301	15838	pm	11.8123	9.67277	9.50633	9.99008	7.37223	7.28624	10.0374	8.07473	7.94655	7.39794	9.55351	9.30256	10.2164	TRUE	4.56615
1631331_a_at	518	21	ATATATGCGAATGTGCTGCCGAATT	2661	100	chr3R	13545195	13548679	+	13547855	15891	pm	8.94075	7.72342	7.73752	7.83481	7.75479	7.27872	9.47912	8.15336	7.41521	7.63048	9.75416	9.79513	9.74342	TRUE	7.00891
1637756_at	526	21	ATATTTCCGGTGTCTGTCGATCGAT	1069	100	chr2R	11387460	11388936	+	11388528	15899	pm	8.80296	6.19095	6.22061	6.58973	6.06278	6.02925	6.26606	5.98886	5.97198	6.0145	6.56644	6.6827	7.06121	TRUE	3.53876
1634175_at	579	21	ATATACTCTATTGTTCGGAAGCGCT	1186	100	chr2R	14655586	14658132	+	14656771	15952	pm	6.08924	6.03203	5.97033	6.15632	5.91572	6.00216	6.28684	5.87533	5.83831	5.83127	6.48099	6.45626	6.70245	TRUE	4.6699
1638000_at	600	21	ATATCAGCCTGGTTACGGAAGTCCT	285	100	chr2L	11486188	11486955	+	11486472	15973	pm	6.2232	6.40372	6.31646	6.22404	5.95191	6.00306	6.02545	6.41279	6.35938	6.40532	5.9133	5.92454	5.96303	TRUE	-4.95763
1636671_at	608	21	ATATTTCATCAGCACTTGGATCGAC	78	100	chr3L	14560880	14561230	-	14561153	15981	pm	6.01303	6.10072	6.05056	6.20291	5.96117	5.95189	6.04283	5.86474	5.90887	5.95426	6.3646	6.59916	6.50976	TRUE	4.06513
1636101_a_at	629	21	ATCTTCGACACTACACTTTTCACTA	4667	100	chr2L	13290005	13301660	+	13294671	16002	pm	5.83543	5.96419	5.91785	5.81119	5.87903	5.91694	5.94506	6.30088	6.15148	6.34497	5.8217	5.82692	5.83435	TRUE	-3.4032
1632525_at	100	211	AAGAACTGGTATCGCGGAGTCTGCC	2675	100	chr3R	9786431	9789891	-	9787217	154553	pm	6.39888	6.36491	6.1978	6.2754	6.1383	6.13794	6.15796	6.03225	5.96671	5.9234	6.54254	6.42513	6.48282	TRUE	4.37467
1624643_a_at	166	211	AAGAAGCGCTCTCACAGGAAGGTCA	1060	100	chr3L	18480572	18481904	-	18480845	154619	pm	6.68264	6.70405	6.82908	6.73299	8.10706	7.95768	6.86988	7.09327	6.91722	7.26675	6.38318	6.48631	6.40552	TRUE	-3.79807
1623637_s_at	187	211	AAGAACGCTGGCACTGACAACGAGG	223	100	chr3L	6142641	6143063	+	6142863	154640	pm	8.92576	9.02984	9.53219	9.3612	8.23479	8.15263	9.55484	9.5848	9.71118	10.1673	8.58305	7.65227	8.08596	TRUE	-4.37304
1631634_at	206	211	AAGAGTGTTTCCTGTTCGACTTCAA	382	97.19	chr3L	3573084	3573714	-	3573333	154659	pm	8.94075	7.38642	7.16358	8.01534	6.71993	6.64336	6.30634	6.1087	6.20455	6.05174	8.57785	10.1288	9.93496	TRUE	6.11706
1639256_at	207	211	AAGAATTTTCCGATTGGCACAACAA	553	100	chr2L	10254603	10255884	-	10255332	154660	pm	5.94871	6.30936	6.19471	6.20998	6.31672	6.50237	6.55534	8.12266	7.83796	8.10518	6.07282	5.94077	5.96814	TRUE	-11.8876
1640129_at	211	211	AAGAAGGATTCCTGCCAGCCGAGAG	1359	99.66	chr2L	3825679	3827132	+	3827037	154664	pm	7.83318	7.28198	7.37519	7.52253	6.79754	7.21125	7.31304	6.34082	6.61809	6.30621	7.30651	7.72186	7.33605	TRUE	4.37135
1630349_at	215	211	AAGAAGTTTGCCTGCTTGGTGAAGA	55	100	chr3R	12045546	12045933	-	12045879	154668	pm	6.65884	6.55022	6.82355	6.58539	6.61141	6.90672	6.85229	7.42658	7.85026	7.58707	6.36615	6.33624	6.43192	TRUE	-6.31831
1624631_x_at	231	211	AAGAACTCTCGACTGGTACGCTCAG	4822	71.4	chr3LHet	499110	502909	+	503931	154684	pm	9.71511	9.75166	9.56195	10.5072	9.78811	9.71917	9.74401	9.09181	7.7686	7.14827	10.7182	10.4324	10.52	TRUE	3.9327
1631111_at	233	211	AAGAACTTCAACAATGCGTGGCTAA	4477	100	chr3R	20605438	20610284	+	20609914	154686	pm	6.04452	6.06041	6.10191	6.10258	6.31195	6.50356	6.28684	6.38536	6.33669	6.285	5.97472	5.89842	5.90758	TRUE	-3.79448
1627355_at	241	211	AAGACACTCTCACATGCAACTTGCC	30	100	chr3L	9235931	9236208	+	9235960	154694	pm	6.3646	7.28761	7.53375	7.11383	7.0951	8.44557	8.52952	8.83909	8.53791	8.47692	6.44781	6.37026	6.41926	TRUE	-11.9676
1633986_at	254	211	AAGAAGGGTTGTACTCCGCATGCAA	2661	100	chr3R	16443631	16446990	+	16446291	154707	pm	5.94871	5.95726	6.17271	6.0161	6.2497	6.29645	6.34928	6.49014	6.44159	6.51529	5.94115	5.90286	5.90758	TRUE	-5.95935
1637620_s_at	261	211	AAGAAGATCGACCACGCTTTCGTCC	1178	100	chr3L	1311718	1313377	-	1312200	154714	pm	7.47171	6.87278	7.04021	6.72385	6.59598	6.68316	6.97425	7.65917	7.395	7.40525	6.44517	6.6827	6.47237	TRUE	-5.16512
1638739_at	332	211	AAGAGCTACAAGACCTTCCCGAGGA	1075	100	chr2L	5268516	5270329	+	5269590	154785	pm	5.80694	5.99054	6.01687	5.94215	6.46301	6.38135	6.17841	6.96846	6.56726	6.69491	5.8012	5.81236	5.78797	TRUE	-4.99951
1633901_at	355	211	AAGACACTCAGACACTTGCCAAAGA	50	99.57	chr3R	17635858	17636631	+	17635907	154808	pm	6.95995	7.41456	7.86137	7.99653	8.24452	8.94659	8.83106	8.92448	9.07792	9.05903	8.24952	8.13875	8.30353	TRUE	-5.702
1638388_at	399	211	AAGAAGCACGTTAGCGCCATTCTCA	1168	100	chr3R	21140390	21141826	-	21140659	154852	pm	6.42318	6.18416	6.02333	6.17762	5.97677	5.88475	5.98039	5.85313	5.83071	5.86115	6.42165	6.38536	6.40441	TRUE	6.61598
1623948_at	417	211	AAGAACATGAGACCCGCTTCGAATC	77	100	chr2L	20257864	20258274	-	20258198	154870	pm	7.351	7.30414	7.97438	7.58526	8.17398	7.78156	7.72586	6.94205	7.08233	7.15537	7.85313	8.16728	8.32526	TRUE	4.74741
1634008_at	495	211	AAGAACTTTCTATTCTCTGCTCGCA	243	100	chr3R	26335556	26335868	+	26335798	154948	pm	6.82642	6.36367	6.49871	6.47087	6.65348	6.84851	6.92519	7.78381	7.57991	7.79703	6.16341	6.05508	6.1792	TRUE	-10.5532
1632648_at	497	211	AAGAACGCCAGCCAGATCTTAAGCG	1143	100	chr3R	6512664	6516560	+	6513806	154950	pm	6.54703	7.14777	7.33403	6.87485	7.44821	7.37694	6.83854	7.46414	7.67384	7.7259	6.37772	6.45146	6.42054	TRUE	-7.88
1628792_at	517	211	AAGTCTTACTATGCGAACTCGAACT	277	100	chr2R	15671061	15671525	-	15671249	154970	pm	6.25837	6.27326	6.2048	6.3722	6.26507	6.3103	6.33027	6.05362	6.11341	6.05106	6.69802	6.5539	6.83068	TRUE	4.07415
1624249_at	550	211	AAGACAGACGCTTTTGTTGCCGAGC	403	100	chrX	2762195	2764260	-	2763858	155003	pm	7.64089	7.27029	7.36552	7.45637	7.06012	7.53019	7.87528	6.84532	7.03952	7.19552	5.95645	5.95481	5.96303	TRUE	-6.23507
1633020_at	562	211	AAGAAATCCATTTCACGCCATCTCA	4020	99.74	chr3R	18977285	18983592	-	18979573	155015	pm	7.24735	8.24928	7.98828	7.77249	7.21844	7.6432	8.06111	11.0116	9.86918	10.2964	7.30132	7.24602	7.4052	TRUE	-7.56276
1639992_at	581	211	AAGAACTGGCTGCATCGGGTTCCAA	956	100	chr3R	10712201	10714874	+	10713156	155034	pm	6.6931	6.63886	6.55319	6.50391	6.60549	6.60971	6.63838	6.79333	6.68713	6.65775	6.33216	6.32433	6.35319	TRUE	-3.35444
1630035_at	582	211	AAGAGAAGTGTGCTCGTCTTTCGCA	232	100	chr3R	23292067	23293145	-	23292914	155035	pm	7.2821	6.39656	6.55026	6.52488	6.64937	6.24492	6.41389	6.08368	6.06382	6.06864	6.60693	6.88089	6.78182	TRUE	4.55165
1626929_at	638	211	AAGACCCACAACTTTGATTGTCCCA	1359	100	chr2R	16949150	16950717	+	16950508	155091	pm	5.83113	6.12643	6.10982	6.01214	6.06935	6.03516	6.0174	6.19203	6.28426	6.33658	5.86219	5.85128	5.86858	TRUE	-3.64265
1630499_at	659	211	AAGATCCGTTTCAGTTGCCGTGGAC	943	100	chr3L	11451589	11452725	+	11452531	155112	pm	6.97584	6.83927	7.00245	6.86561	6.44781	6.79519	6.99526	7.04197	7.51119	7.97703	6.265	6.19478	6.26137	TRUE	-3.72379
1623209_at	719	211	AAGAAATCGCACAAGGGCTCCAGCT	2832	100	chr3L	13918984	13922097	-	13919266	155172	pm	5.91479	6.06361	6.26737	5.94129	6.2497	6.46153	6.16658	6.65033	6.69862	6.81879	5.98446	5.91005	5.94567	TRUE	-6.22813
1635456_at	74	211	AAGAATGCCTACGAGGGCGCCCAGT	1013	100	chr3R	14142727	14154661	-	14153649	154527	pm	6.31551	6.25581	6.03765	6.19946	5.96005	5.9226	5.92319	5.85313	5.89802	5.85958	6.25186	6.23006	6.17848	TRUE	3.64651
1628577_at	90	211	AAGCAAAACTTTTCGCAGCAGCAAC	310	100	chr3R	6412522	6413814	+	6412831	154543	pm	9.40226	10.8417	11.2749	10.5549	10.4429	11.2899	10.5332	11.4342	12.2659	11.9007	10.2424	10.4523	10.7389	TRUE	-3.96302
1634729_at	94	211	AAGACACTGCTCATCCTTGGGAGAC	1560	100	chr2L	19127261	19129326	+	19128820	154547	pm	6.06278	5.96532	5.96288	5.8715	5.99399	6.13398	6.06261	6.38729	6.21207	6.21545	5.80319	5.80839	5.80152	TRUE	-3.65137
1640647_s_at	99	211	AAGAACAAGGATCCTGGCGGGACAA	549	100	chrUextra	37378	41975	+	37926	154552	pm	6.30312	6.07444	6.0196	5.97735	6.39468	6.48258	6.13044	6.34575	6.28794	6.39884	6.00306	5.89412	5.92213	TRUE	-3.49186
1624345_a_at	12	213	AAGAGGCGGCAATCACTGTACAGTC	1416	100	chr3R	18244816	18246790	-	18245375	155929	pm	6.71909	7.19372	7.21775	7.10791	9.08428	7.21284	7.00031	7.47519	7.72235	7.72342	6.7005	7.07694	6.78023	TRUE	-3.72891
1632610_at	122	213	AAGACTTCGACTGCGGAGCCAGGAT	677	100	chr3R	23370164	23371558	+	23370840	156039	pm	7.50788	6.9464	6.86012	6.85549	6.36599	6.48586	6.6398	6.3121	6.34497	6.25567	7.10902	7.21264	7.23264	TRUE	7.56351
1637197_at	167	213	AAGAGCAATACACCGCGACAGACAT	3108	100	chr2L	20075755	20089706	+	20078862	156084	pm	6.11101	6.11402	6.14663	6.15019	6.33255	6.39792	6.34277	6.92615	6.68039	6.87485	6.37218	6.31273	6.27054	TRUE	-3.37928
1625405_at	184	213	AAGACGCCATTGCTTGTTGGAACAT	1175	100	chr2L	15035470	15037842	+	15036644	156101	pm	6.36666	5.99161	6.00067	5.91537	6.04475	6.1088	6.264	6.47898	6.3396	6.41859	5.87673	5.8371	5.83658	TRUE	-4.995
1641624_at	185	213	AAGACGACTCCGATTTCGAGGATGA	434	100	chr2L	3871512	3872386	-	3871953	156102	pm	6.58306	6.31305	6.33579	6.36753	6.25814	6.18627	6.21295	5.9527	5.96897	6.00042	6.33479	6.52489	6.55333	TRUE	3.54763
1624682_at	188	213	AAGACTCATCTTATTTCTCACCGTG	137	100	chr2L	7354822	7358381	+	7354958	156105	pm	6.23886	6.49539	6.43236	6.4289	6.1226	6.38324	6.54101	6.51442	6.5303	6.58784	6.16176	6.05164	6.11792	TRUE	-3.97619
1639000_at	245	213	AAGAGCGACGAGGATGGGACCCATC	134	100	chr2L	20264950	20266866	-	20266733	156162	pm	9.50275	8.78233	8.85067	9.46855	9.90954	9.61081	9.12477	7.96263	8.41367	8.18129	10.0252	9.45869	9.38915	TRUE	4.64123
1632939_s_at	292	213	AAGACGGATCACCATCTGTGCGCCG	817	99.18	chr3L	5263291	5265340	-	5264524	156209	pm	6.61774	6.54027	6.52392	6.56786	7.39884	7.51146	7.3015	8.00197	7.38798	7.38476	6.61636	6.70769	6.42982	TRUE	-3.46071
1636322_at	344	213	AAGATGATCATTGTCGGTCGTCAGA	1986	100	chrX	8298569	8301319	-	8299334	156261	pm	6.18094	5.96532	5.87644	5.98655	6.29773	6.00865	6.05017	5.8283	5.82099	5.81832	6.98213	6.92848	6.77248	TRUE	8.05757
1624148_at	380	213	AAGAGCGGACACAGTGCTGCCATCT	500	98.04	chr2R	6046860	6051355	-	6050856	156297	pm	6.68758	6.56818	6.49871	6.51231	6.85786	7.07116	6.76737	6.97536	6.97366	7.0247	6.53267	6.48888	6.51338	TRUE	-5.2666
1630400_at	385	213	AAGACCTCGGGAAATAGCAGCAACA	2399	100	chr3R	11491907	11513658	+	11494305	156302	pm	5.88463	6.38909	6.54418	6.30848	6.52553	7.1573	6.74778	6.91244	7.09978	7.09543	6.06194	5.97965	6.01126	TRUE	-7.47104
1635299_at	454	213	AAGACCCTGGACATTTAGAACGGAT	3080	100	chr3L	654360	657975	+	657439	156371	pm	5.96391	6.23678	6.21307	6.30386	6.29279	6.13794	6.1051	6.03388	6.00491	6.00629	6.54254	6.46683	6.51047	TRUE	5.23219
1638603_at	457	213	AAGTAGACGCTTTTGAAGGTTCGAT	453	100	chr2L	7257570	7258115	+	7258022	156374	pm	8.49075	7.68978	7.87407	8.17902	8.88138	9.13999	9.14749	8.17616	7.52487	7.33273	9.89791	8.89116	9.16108	TRUE	3.52729
1639940_at	459	213	AAGTCTGTCATCTGAAAAGCGGGCT	2754	100	chrX	16104630	16110767	-	16108014	156376	pm	7.1457	7.68098	7.18181	7.12841	6.95492	7.04049	7.06623	6.97269	6.66931	6.65005	7.43352	7.38133	7.501	TRUE	3.74462
1626685_at	468	213	AAGACCACCAGTCCGTGCAGTCAAA	563	100	chrX	2776598	2777666	-	2777104	156385	pm	6.43178	6.83927	6.76225	6.92833	6.57393	6.84739	6.7556	6.93275	6.97183	6.96074	6.22211	6.14915	6.19572	TRUE	-8.1187
1635310_s_at	481	213	AAGAGATTCCATTTCGATCGACAGT	3066	100	chr2L	20429026	20443945	+	20432091	156398	pm	6.2786	6.89876	6.79962	6.74088	6.90508	7.12246	7.03952	9.08403	8.30235	8.93915	6.52699	6.74514	6.78607	TRUE	-6.46254
1625363_at	542	213	AAGAGCGAGACATCCCATGACGAGT	316	100	chr2R	15755620	15756101	+	15755935	156459	pm	5.84591	6.0775	6.00648	6.00733	6.2404	6.33582	6.08835	6.30088	6.42054	6.38247	5.88014	5.91888	5.89439	TRUE	-4.38838
1641418_at	585	213	AAGAGTGCTTTTCCGATGATTTCCC	1590	100	chr2L	4149278	4151203	+	4150867	156502	pm	6.90082	6.53616	6.45414	6.62998	6.31906	6.42773	6.44858	5.87758	6.06536	6.12174	6.76724	6.91303	7.08852	TRUE	4.77659
1627885_s_at	643	213	AAGTCAACCCGAACCAAATCCATGT	4248	100	chr3L	15124610	15130029	-	15125782	156560	pm	6.40567	6.8421	6.92357	6.73402	7.02583	7.08551	7.01666	7.73152	7.9704	8.69919	6.8481	6.65433	6.68684	TRUE	-3.82328
1629202_at	658	213	AAGAGTTGGCAAAGTCCTGCGATAT	2633	100	chr3R	10575082	10588758	-	10586126	156575	pm	6.0734	6.34621	6.21956	6.4802	6.15898	6.22809	6.37727	6.07242	6.12766	6.08677	6.50495	6.44388	6.57163	TRUE	3.7212
1630610_at	678	213	AAGATGCCCCGTCGAGATGCCTAAC	314	100	chr3LHet	1413383	1414124	-	1413811	156595	pm	11.461	10.6958	10.8046	11.1101	11.0673	11.6881	11.5828	10.4023	9.67291	9.23135	12.1003	11.6112	11.6258	TRUE	4.49311
1623330_at	694	213	AAGAGGTTCGCCATCTTAGGCATTT	1838	100	chr3L	5864601	5866619	+	5866438	156611	pm	6.07733	6.37511	6.33832	6.39692	6.5581	6.49699	6.32184	6.02198	6.07229	5.93616	6.51843	6.77353	6.62607	TRUE	4.08533
1636404_at	705	213	AAGAGGAGAGCACCGCCCAAATGTA	256	100	chr2L	14882100	14883715	-	14883460	156622	pm	6.92095	6.99736	8.35329	6.87347	7.63052	7.7643	7.17744	7.85046	7.84024	8.14175	6.7226	6.49987	6.39114	TRUE	-6.73027
1636757_at	707	213	AAGATGGAGGAGTCTGCCCCATCGA	761	100	chr3L	13373453	13374443	-	13373683	156624	pm	6.5855	6.19214	6.58052	6.08924	6.36083	6.40216	6.29706	6.49595	6.36938	6.60769	5.94327	5.9983	5.94889	TRUE	-3.73879
1624081_at	711	213	AAGTTTTCAGCCAGAATGACCATGA	122	100	chr3R	9977928	9978289	+	9978049	156628	pm	6.41215	6.31799	6.79201	6.6474	6.16935	5.99278	6.12019	6.00657	6.0258	5.99486	6.52507	6.55567	6.66664	TRUE	5.02901
1630875_at	726	213	AAGAGGTCGCAGGTTCTGGTCACTC	857	100	chrX	2769563	2770556	-	2769700	156643	pm	6.24247	6.33265	6.84646	6.34924	6.53482	6.52254	6.4532	6.42193	6.38331	6.38661	6.02813	6.01193	5.96986	TRUE	-4.31111
1631110_at	94	213	AAGAGCCGGTCTCCATTTTGCAGAG	973	100	chr2R	10830115	10831971	+	10831087	156011	pm	6.51361	6.60397	6.73205	6.65527	6.38227	6.47803	6.69364	7.46592	7.30788	7.53742	6.49679	6.47074	6.42165	TRUE	-6.88958
1634511_at	101	215	AATCTATTCCCTAGACCGGAGTCTG	3796	100	chr2L	2648439	2652291	-	2648496	157482	pm	5.76324	5.83193	5.90968	5.85671	5.86436	5.91694	5.88239	6.02198	6.03839	6.02158	5.75333	5.75529	5.75729	TRUE	-3.59204
1629068_at	138	215	AAGAGTCTGACCCAGTTCATGCTGA	128	100	chr3L	10120385	10121281	+	10120512	157519	pm	5.80972	6.14997	6.26965	6.15305	5.91923	6.1013	6.1514	6.22398	6.40712	6.35213	5.86875	5.92244	5.89984	TRUE	-3.40453
1635891_at	180	215	AAGTTGACTGTCTGCTTCCTGGTGA	51	100	chr3L	15652031	15652552	-	15652502	157561	pm	8.99006	6.86341	6.49622	7.03931	6.66356	6.33058	6.70749	6.16545	6.15391	6.16171	7.33729	6.93907	7.07442	TRUE	5.11465
1627529_at	230	215	AAGATGCGTTTCTGTCTACTGTTCC	27	100	chrX	7319256	7319776	-	7319750	157611	pm	8.11566	7.32762	7.19166	7.12975	7.05168	7.61283	7.49015	7.22505	7.15834	7.08088	6.07658	6.05122	6.09313	TRUE	-9.5273
1637800_at	237	215	AAGTTAGTCCTATGGCAAGTGCGGG	1361	100	chr2L	3259801	3271696	+	3261161	157618	pm	6.37508	6.09963	6.05147	6.23996	6.01308	6.00673	6.02545	5.78793	5.79926	5.77534	6.2956	6.57381	6.5969	TRUE	4.19576
1635370_at	239	215	AAGTACGCGCTTCAAACGGTGGAGA	488	100	chr2R	2933277	2936050	+	2933764	157620	pm	6.4167	6.17144	6.21307	6.14847	6.1226	6.11659	6.17617	6.69271	6.57618	6.66051	6.01156	5.97066	6.07571	TRUE	-5.36157
1625756_at	262	215	AAGATGCCTTCCAGACTTTGTTGAA	1386	100	chr3R	17701024	17703510	+	17702409	157643	pm	5.98808	5.84092	6.01782	5.89951	6.00825	6.02639	6.09102	6.2327	6.22557	6.15801	5.80651	5.80772	5.81037	TRUE	-4.23033
1639655_at	28	215	AAGAGGACCATTTTCGCGAGCGTGT	1885	100	chr2R	19335534	19337981	-	19336097	157409	pm	6.34326	6.11076	6.13745	6.1383	6.08354	6.10779	6.00123	6.28899	6.2441	6.30204	5.93049	5.9016	5.88979	TRUE	-4.06082
1631665_at	285	215	AAGTAAATCGCCCATTCGTCTTTGT	1049	100	chr3L	19043890	19045126	-	19044078	157666	pm	6.31774	6.87767	6.56644	7.02553	6.39231	6.15615	6.31273	5.96575	6.13259	6.10515	7.16634	7.60924	7.30032	TRUE	6.11719
1628887_a_at	314	215	AAGATGATGCCTATGTGCCGCGGGA	1354	100	chr3L	12734904	12738263	+	12736257	157695	pm	6.84006	6.16115	6.21519	6.15363	6.20914	6.28203	6.36766	6.91804	6.76809	6.98326	6.23117	6.14335	6.18778	TRUE	-5.06643
1636468_a_at	382	215	AAGATGCTCTGGTTCGATTTGGATC	2108	100	chr2R	13677196	13679959	+	13679303	157763	pm	5.93922	7.08698	6.86012	6.44415	6.62655	7.38102	7.47496	8.63227	8.93148	8.97296	6.07814	6.09097	6.08206	TRUE	-15.5632
1626477_at	398	215	AAGATTACGTGAAGCTGCAGCCCCT	1112	100	chr2L	5712256	5713553	+	5713367	157779	pm	6.07903	6.18182	6.08516	6.18711	6.08247	6.02269	6.06361	5.94455	5.93111	5.88252	6.23349	6.33044	6.34277	TRUE	3.49853
1638923_at	404	215	AAGTTCCGTCTCGAGGCAAGTGGCG	145	100	chrX	6169036	6170711	-	6170567	157785	pm	8.01998	8.01998	7.86763	8.19669	7.56448	7.67111	8.12778	8.26635	7.77	7.65481	9.15793	8.91317	9.19399	TRUE	4.29466
1639218_s_at	410	215	AAGATGCCAGTCATCGGAACCGAAC	1542	100	chr3R	26003598	26005903	+	26005139	157791	pm	6.13308	6.35469	6.22149	6.30672	6.22936	6.17938	6.17434	6.05442	6.01818	6.03228	6.8235	7.27126	6.83714	TRUE	4.33294
1638053_at	50	215	AAGAGTTCCGTCCTGAGAGATTCCT	1337	100	chr2R	5127547	5129642	+	5128883	157431	pm	7.11182	6.44297	6.35561	6.33024	6.52076	6.77792	6.95295	6.96713	6.81341	6.5514	6.06849	6.03451	6.12236	TRUE	-3.61775
1640804_at	524	215	AAGTTGGCCCAAAGCATTGTTTGTT	28	100	chr3L	6361085	6362813	+	6361112	157905	pm	6.35814	6.70405	6.70599	6.55822	6.17728	6.45135	6.45935	6.55769	6.67134	6.49047	6.02606	6.0836	6.05174	TRUE	-4.14112
1623524_at	535	215	AAGATACCCATATCGCATGCGGTCA	1227	100	chr3R	18630012	18632211	+	18631238	157916	pm	5.7546	5.8756	6.04959	5.96443	5.99043	6.25082	6.13817	6.33812	6.4089	6.27894	5.77998	5.78087	5.77583	TRUE	-5.22969
1636999_a_at	552	215	AAGATTTCCGATTGCGCTTTGGTGC	1796	99.39	chr2R	17389590	17401091	+	17391385	157933	pm	10.4684	10.5144	10.0852	10.4313	10.3981	10.6108	10.663	10.1925	10.0351	10.3659	11.892	11.6021	11.4155	TRUE	6.03421
1629094_at	582	215	AAGATTGTGGTGCTACACTGCGAGA	1159	100	chr2R	20207337	20217042	+	20208495	157963	pm	6.14955	6.33987	6.36348	6.3029	6.36599	6.20341	6.21105	5.82306	5.82549	5.83594	6.38396	6.59843	6.52826	TRUE	5.06559
1632047_at	646	215	AAGATACCCCGGAGCTCAGCGATTA	912	100	chr3R	469221	470146	+	470132	158027	pm	6.6931	6.2595	6.25959	6.29654	6.18648	6.12827	6.25472	6.14775	6.1334	6.11315	6.60891	6.54172	6.68264	TRUE	4.2832
1634178_at	680	215	AAGTTACGCAGGCAGCATTGCACCA	2806	99.83	chrX	12990129	12995964	-	12993159	158061	pm	6.10198	6.15675	6.01311	6.19665	6.97499	6.37701	6.72672	5.98592	5.97339	5.96568	9.17473	7.87586	7.45043	TRUE	3.72336
1636069_at	78	215	AAGAGTTGGTTTTTTCCTCTGCACA	1192	100	chr3R	19264159	19270945	-	19269754	157459	pm	7.06375	7.07378	6.48611	6.97522	6.12383	5.9975	6.03755	5.83198	5.97777	6.13981	6.92746	6.78974	6.86692	TRUE	5.24288
1632608_at	97	215	AAGTTTTTGGTCAAGCTAAGCGGCT	841	100	chrX	2801061	2808663	+	2801901	157478	pm	6.22527	6.56109	6.62661	6.38006	6.35352	6.62636	6.28684	6.37014	6.52416	6.55716	5.79998	5.79875	5.79021	TRUE	-5.38013
1630541_at	150	217	AAGTCGGGCATTTTCGCCGTTGTCA	332	100	chr3R	15398135	15399465	+	15398466	158995	pm	7.84525	7.67906	8.29688	7.56028	7.63466	8.17675	8.14527	8.53663	9.05269	9.10758	6.79757	6.77152	6.78854	TRUE	-8.38213
1637620_s_at	182	217	AAGTACTCCAAACCATCGGTAGCGG	971	100	chr3L	1311718	1313377	-	1312407	159027	pm	7.19602	7.1101	7.27192	6.91281	6.61986	6.92205	7.27434	8.21864	8.32209	7.73472	6.65521	6.73303	6.99526	TRUE	-4.66185
1630656_at	195	217	AAGTTGAGCGTCCTTAATGCCCCGC	606	100	chr3L	4008061	4011030	+	4008666	159040	pm	7.0833	6.66268	6.57163	6.93593	7.0068	6.58804	6.62957	6.12392	6.18251	6.17069	6.98087	7.03802	6.98587	TRUE	8.80919
1635464_at	203	217	AAGTATCTGAAATTTCCCGCAAGGA	365	100	chr2R	19192242	19192662	-	19192298	159048	pm	5.79775	7.97093	8.00891	6.72872	6.19001	6.71011	6.48645	7.35142	8.74107	7.63851	5.77998	5.77873	5.78335	TRUE	-4.31425
1624994_at	230	217	AAGTACTTGTCAAACTCGCTGGCCA	2884	100	chr2R	11264116	11268465	-	11265582	159075	pm	6.60537	6.54027	6.77672	6.73664	6.8278	7.13125	7.34683	6.83517	6.64224	6.35619	7.78088	7.69417	7.63563	TRUE	5.06969
1629603_at	295	217	AAGTTCATGTCCCAAGTCGTTCAGC	1988	100	chr2L	10026739	10029299	+	10028726	159140	pm	6.17923	6.61771	6.52392	6.49253	6.19001	6.25968	6.42184	7.08512	6.91568	7.06961	6.04904	6.06885	6.08907	TRUE	-7.61308
1637253_s_at	314	217	AAGTATATGGTTGTCCGTGGATTCC	340	100	chr2L	20263894	20264299	-	20263960	159159	pm	6.86025	6.90252	7.04884	7.45637	6.67817	6.882	7.45093	6.16448	6.25103	6.23655	6.96448	6.90508	7.03291	TRUE	6.48439
1627369_at	317	217	AAGTTTGCACCCATCCAGGAGACCA	85	100	chrX	21126314	21126611	+	21126398	159162	pm	7.62467	7.20708	7.15601	7.28935	8.33024	9.0038	8.21294	8.00346	9.06476	8.83454	5.86809	5.87079	5.84308	TRUE	-7.06622
1634439_at	333	217	AATGATTCGGACACCCAAATGGGAT	3784	100	chr3L	16895477	16899842	+	16899260	159178	pm	7.49292	7.84525	7.8944	7.58085	7.23741	8.11202	7.98063	9.23451	8.96722	9.18369	7.91876	7.76543	8.10335	TRUE	-6.06983
1634042_at	362	217	AAGTTCGGTATGTTGCTGCCCCATT	294	100	chr2R	19103223	19103993	-	19103700	159207	pm	8.65839	9.18094	8.73232	8.81549	7.4107	8.38822	8.18158	8.28396	10.0775	9.78516	7.27148	7.25773	6.95724	TRUE	-3.49601
1633650_at	394	217	AAGTTCATCTCGGACTTGGGCATCA	633	100	chr3R	18191801	18192881	-	18192249	159239	pm	6.30511	6.11287	6.264	6.1147	6.15094	6.28516	6.25472	6.53892	6.8603	6.71422	6.11792	6.04601	6.06271	TRUE	-3.80058
1635356_at	404	217	AAGTTTGAGTGGCTGGACTGCTCCA	253	100	chr2R	8456514	8457372	-	8457120	159249	pm	6.24247	6.36367	6.33832	6.26699	6.59882	6.81999	6.65637	6.55978	6.62836	6.62429	6.23349	6.26595	6.16559	TRUE	-3.57264
1634319_at	420	217	AAGTTTGGAGAGTTCTGCCTCGGAG	1340	100	chr3R	13977841	13979364	+	13979180	159265	pm	6.26238	6.18416	6.68902	6.14768	7.23559	6.82108	6.68658	7.74984	7.25294	7.53375	5.85661	5.82286	5.8501	TRUE	-7.78844
1628524_at	432	217	AAGTCTAATTCTGCTCGGCTTAAAA	41	100	chr3R	26815198	26815728	-	26815688	159277	pm	6.44521	6.90723	6.44213	6.6541	6.1465	6.04562	6.11748	5.80033	5.805	5.80982	6.45507	6.82226	6.96533	TRUE	4.24441
1637102_at	445	217	AAGTATCTTGTCAGTGATGCACAGA	285	100	chr3R	7672761	7673690	+	7673045	159290	pm	5.9686	6.19687	6.02711	6.32448	6.17166	5.95395	6.03935	5.77048	5.75592	5.77019	6.41215	6.53779	6.82708	TRUE	4.28365
1637829_at	449	217	AAGTCTCCAACTTTGGCTTCATGCA	1271	100	chrX	5799989	5801844	+	5801259	159294	pm	6.06823	6.39656	6.41389	6.28383	5.95323	6.18424	6.18714	6.44255	6.73561	6.55219	5.88096	5.91725	5.93202	TRUE	-4.24934
1631620_at	451	217	AAGTACGACCACTACTACTTGCTGG	2478	100	chr2L	2130847	2137045	+	2133324	159296	pm	6.10378	5.93077	5.95167	5.85671	6.10184	6.11377	5.94996	6.28074	6.19866	6.12088	5.79341	5.81354	5.80277	TRUE	-3.40376
1633718_at	472	217	AAGTTCACCATTGGCCACGCTTGGT	2051	100	chr2L	10410528	10413572	-	10411522	159317	pm	6.23292	6.20124	6.01871	6.10953	5.97895	6.10402	6.15889	6.67357	6.46918	6.627	5.92574	5.88252	5.89845	TRUE	-5.16298
1638210_at	480	217	AAGTATCTCGGTCTTCTACTGGATG	1827	100	chr2R	14923473	14931141	-	14929315	159325	pm	6.07146	6.02787	6.1089	6.17424	6.19483	6.19866	6.20114	5.79041	5.81524	5.82366	6.32885	6.41392	6.53196	TRUE	4.73902
1633907_at	495	217	AAGTGCTTTGTCCTTGGTCCGGGCA	263	100	chr3L	15705131	15706418	-	15706156	159340	pm	9.18601	7.79912	7.27529	8.13602	6.97799	6.95476	7.81348	6.65388	6.71545	6.58432	8.47476	8.9717	8.8837	TRUE	9.33093
1626526_at	505	217	AAGTCCCGAAATTTGCCCGCATTGA	55	100	chr2L	19911897	19912173	-	19912119	159350	pm	8.80296	7.89288	7.63774	7.26427	6.68234	7.06121	7.56743	8.10913	8.58773	8.5297	6.41754	6.20477	6.3274	TRUE	-8.98026
1625033_at	508	217	AAGTAGACACATGTGGGCACCACCT	4445	100	chr3R	17146475	17175306	-	17170862	159353	pm	5.90237	5.92236	6.13312	5.93993	6.27824	6.32577	6.22278	6.63992	6.54909	6.54788	5.82991	5.82764	5.81682	TRUE	-7.48044
1641520_at	537	217	AAGTACATGACGTTTCTGTGCGGCC	349	100	chr3L	11427856	11433470	-	11433122	159382	pm	6.13678	6.02135	6.14246	6.07476	6.23913	6.27305	6.26911	6.43863	6.42997	6.36969	6.10142	5.99335	6.03985	TRUE	-3.40184
1633581_at	592	217	AAGTCTAATGCCCTGGATGTCACCG	652	100	chrX	16625202	16626417	+	16625853	159437	pm	7.3583	6.26639	6.27608	6.29372	6.49699	6.49136	6.74778	6.23639	6.15391	6.23547	7.51606	7.00463	6.93254	TRUE	3.68487
1639630_at	620	217	AAGTACTGAACTCGGATCTACCACC	117	100	chr3R	403814	404315	-	404199	159465	pm	9.41127	6.65829	6.31516	6.81564	6.50105	6.22308	6.96344	6.18189	6.08912	6.09638	8.186	7.24348	7.32822	TRUE	3.92774
1626858_a_at	645	217	AAGTCCGACTGATCCATTAGCTAAT	2122	100	chr3R	21444135	21446376	+	21446256	159490	pm	6.08086	5.88132	5.96936	5.96601	6.27709	6.37589	6.21884	6.31305	6.33044	6.42318	5.82041	5.82044	5.82705	TRUE	-5.10825
1624938_at	651	217	AAGTACCACGTTTCCATGAGAGTCC	1415	100	chr3L	11872320	11874117	+	11873734	159496	pm	6.24637	5.93827	5.91139	6.05128	5.8711	5.81031	5.87477	5.77938	5.77065	5.79185	6.10445	6.09318	6.17359	TRUE	3.57586
1634486_at	663	217	AAGTACCTGATGTGCGGAGTTCCCT	2137	100	chr2R	8239345	8242797	+	8241481	159508	pm	6.96332	6.66986	6.6158	6.59506	6.60144	6.55822	6.77322	6.56751	6.64002	6.70713	7.12172	7.27233	7.10257	TRUE	3.84328
1629101_a_at	707	217	AAGTGCTGTAACTGGCAACTATGTA	955	100	chr2R	1237997	1239408	+	1238951	159552	pm	6.34109	6.02253	6.21105	6.26699	6.07059	6.12236	6.1811	5.99559	5.95274	5.95668	7.51124	6.9059	7.07361	TRUE	4.76128
1623263_at	71	217	AAGATTCTTGGACGCATTTCTCTCA	44	100	chr3L	5827543	5828561	+	5827586	158916	pm	6.79546	6.51974	6.36575	6.66113	6.15208	6.01432	5.98039	5.77481	5.83831	5.82442	6.44517	7.02478	6.82988	TRUE	3.95164
1627896_at	120	219	AAGTCTGCTGATCACACCCCAAAAT	302	100	chr3L	3290596	3291293	-	3290992	160429	pm	6.84574	6.44024	6.26166	6.25608	6.35961	6.74668	6.90866	6.51547	6.45229	6.63741	6.0103	5.96348	5.95578	TRUE	-4.39748
1635396_at	142	219	AAGTCGGTATCCCAATCAGCAGGAG	2031	100	chr2R	8198229	8201322	+	8200259	160451	pm	5.88172	6.10411	6.01411	5.98741	6.02545	6.05244	6.009	6.43292	6.48571	6.4772	5.92981	5.89249	5.91002	TRUE	-6.18396
1639111_at	143	219	AAGTCCAGTGATGCGATTCGGGAAT	475	100	chr2L	1981309	1981927	+	1981783	160452	pm	6.69844	6.91368	7.16532	6.90201	7.20902	7.32333	7.50506	7.31497	7.03115	6.98966	8.17286	8.4437	7.89549	TRUE	4.09615
1636897_at	174	219	AAGTCCATCGGTCGCCACAAAGTGA	1606	100	chr2L	4401104	4403091	+	4402709	160483	pm	7.41051	7.50158	7.47573	7.56028	6.9435	6.94773	7.14552	7.44504	7.4308	7.39021	7.04518	6.89528	6.7722	TRUE	-3.43606
1637668_at	189	219	AAGTGTCTACTAGCGTGCGTTTAAG	107	100	chr3R	26718635	26719276	+	26718741	160498	pm	6.14775	6.09306	5.95071	5.99362	5.93765	5.85673	5.90942	5.77048	5.76666	5.76826	6.15559	6.18097	6.23719	TRUE	4.48775
1637531_at	2	219	AAGTACGTGCCCGAGGATGTGTTGC	1601	100	chrX	8331112	8334969	+	8332712	160311	pm	8.79207	8.20644	8.59446	7.91627	9.05784	9.23368	8.94377	9.79501	9.61072	10.0299	8.31181	9.13881	8.43292	TRUE	-3.33494
1627878_at	209	219	AAGTCATACCAAGATCAGGCAGGGA	78	100	chr2R	860523	861523	+	860600	160518	pm	6.52104	6.20218	6.18207	6.59283	6.44399	6.53666	6.23257	6.08042	5.94827	5.92761	6.92049	6.67327	6.99292	TRUE	4.925
1638704_at	235	219	AAGTGCGATGTATGGCTTAGCTTCC	3477	100	chrX	11228219	11233588	-	11230112	160544	pm	6.10198	5.89918	5.84995	5.90096	5.97106	5.86872	5.90134	5.8298	5.80949	5.8975	6.31793	6.33473	6.35164	TRUE	4.97114
1625121_at	247	219	AAGTGCATTGGAAACGCCGTCTGGT	281	100	chr3L	10758965	10766226	+	10759245	160556	pm	7.39939	7.87766	7.63387	8.00085	7.08734	7.9556	7.4464	8.77789	9.0325	8.40497	7.19926	6.97799	6.97633	TRUE	-6.32498
1625210_a_at	255	219	AAGTCGCAGAGCCTCGAGCAGACGC	22948	100	chr2L	5121290	5158264	+	5144237	160564	pm	6.57371	6.31551	6.27294	6.38892	6.89045	6.56962	6.2247	6.1554	6.09309	6.10262	6.78826	7.23379	7.09679	TRUE	4.53932
1628275_at	274	219	AAGTGAGCCGGTTTGTGTACTGAAA	4301	100	chr3L	14741028	14750430	-	14746130	160583	pm	6.43612	6.2321	6.27722	6.20723	6.58242	6.76853	6.43727	6.82755	7.01935	7.09057	6.04475	5.95537	5.96547	TRUE	-6.45168
1634299_at	314	219	AAGTGAATCCAATCCTCAGGCAGAC	675	100	chr2L	8309936	8311144	-	8310470	160623	pm	6.06465	6.00127	6.02809	6.0561	6.18204	6.10315	6.10026	5.80033	5.86646	5.87824	6.43397	6.37723	6.21949	TRUE	3.57135
1627661_at	315	219	AAGTGATATCGCTTGATGCCACCCG	1063	100	chr3R	18407748	18408950	-	18407888	160624	pm	6.2744	6.25706	6.14246	6.15112	6.12022	6.13686	6.10978	6.01113	6.03839	6.10341	6.58212	6.46445	6.54906	TRUE	4.19877
1629202_at	349	219	AAGTCCTGCGATATTGTACTCGAAA	2644	100	chr3R	10575082	10588758	-	10586115	160658	pm	5.91788	6.08325	6.18844	6.06582	6.30724	6.31845	6.18897	6.81498	6.55739	6.75086	6.18803	6.127	6.03298	TRUE	-3.70599
1630453_at	364	219	AAGTCCGCTTCAATTTCATCCTATT	146	100	chr3L	3471542	3472113	-	3471968	160673	pm	6.37508	6.08527	6.06156	5.93683	6.19241	6.27	6.4996	6.32146	6.36309	6.26045	5.85763	5.82935	5.81182	TRUE	-4.69259
1626043_at	366	219	AAGTCCATCCATTGATTTGCTGCCA	111	100	chrX	18129544	18129790	-	18129680	160675	pm	7.07017	7.57332	7.91004	7.2004	6.63106	6.88435	7.03436	6.83517	7.49175	7.21896	6.14259	6.12882	6.16185	TRUE	-3.97901
1636497_at	402	219	AAGTCTGCGGCGGTTCGCTCATAAA	173	100	chrX	9305245	9305447	+	9305417	160711	pm	9.78062	10.9686	10.9386	10.7918	9.88858	10.1204	10.1612	9.93692	10.2783	10.2191	8.99085	9.19598	9.54338	TRUE	-3.43151
1637750_at	405	219	AAGTGTCATGCGTTTTCCCGAAAGT	2155	99.74	chr3L	14105489	14124424	-	14122270	160714	pm	7.16211	6.95143	6.79344	6.44931	6.64211	7.42859	6.75412	7.75661	7.91437	7.67825	5.98305	5.9262	6.01221	TRUE	-12.568
1635646_at	437	219	AAGTGCTCGGGATTTTGGACTTCGG	198	86.83	chr3L	15381568	15381812	+	15381765	160746	pm	8.94471	7.91876	7.69887	8.26223	6.7722	6.60605	6.8786	6.52296	6.84777	6.87048	7.70612	7.95449	7.96318	TRUE	5.35806
1637254_at	439	219	AAGTCCTGCGGATTGCTTGTGATAC	1652	100	chr3R	26302410	26304311	+	26304061	160748	pm	6.04271	6.2321	6.21619	6.15716	6.07926	6.24786	6.21693	6.40306	6.34578	6.36476	5.99218	5.98878	5.97444	TRUE	-4.39848
1636903_at	451	219	AAGTGCAGGCCCAGAGATCTAGGAT	1477	100	chr2R	6860902	6873304	+	6862378	160760	pm	5.88323	6.57781	6.48111	6.28195	6.34581	6.53556	6.24355	6.66657	7.1434	7.36261	6.08724	6.06999	6.095	TRUE	-3.53119
1638106_at	456	219	AAGTGTCGTCATCGCCTTTAAGGAT	166	98.52	chr3R	4994299	4997205	+	4994464	160765	pm	8.98672	8.36231	7.65242	8.27707	7.46277	7.51442	7.74984	7.51791	7.53559	7.29295	9.19066	9.48085	8.97133	TRUE	7.44838
1637347_at	577	219	AAGTGCACGCCACCATGATGCCGGA	197	100	chr2L	12057892	12058214	+	12058088	160886	pm	6.09278	6.05044	6.11475	6.17938	6.08452	6.09005	6.13417	5.94006	5.96079	5.95837	6.28413	6.27669	6.24985	TRUE	3.85044
1631135_at	583	219	AAGTCCATTCGCGTAACCAGAGTGA	331	100	chr2R	17423279	17423945	-	17423615	160892	pm	6.21346	6.51857	6.49487	6.50094	6.32027	6.23393	6.30528	5.83275	5.85322	5.87006	6.60281	7.04437	7.1984	TRUE	4.40571
1626028_at	690	219	AAGTGCTGTCTTACAATCCCACATA	116	100	chr3R	15774191	15774631	+	15774306	160999	pm	6.95651	6.45853	6.77672	6.49575	6.95813	7.23876	6.90029	7.38266	7.51119	7.35444	6.71099	6.70356	6.77807	TRUE	-5.5341
1626258_at	713	219	AAGTGCCGGAGTGCAAGATCCAGAT	44	100	chr2L	12087084	12087352	+	12087127	161022	pm	6.91777	8.42633	9.91814	8.33437	7.39383	7.15415	7.40677	7.08747	7.30493	6.70713	8.16971	8.76921	8.26721	TRUE	4.21127
1633854_at	714	219	AAGTGCCTGGAGTCGCAAGCTGAAG	1131	100	chr3L	8333419	8337505	+	8334549	161023	pm	6.15312	6.34857	6.82207	6.20648	6.31308	6.50824	6.48905	6.59598	6.71185	6.51281	6.11111	6.06219	6.04811	TRUE	-4.07349
1637093_at	79	219	AAGTCCTGGTCAAATCGCATTCCTT	1229	100	chr2R	15218680	15222693	+	15219908	160388	pm	6.21736	6.59994	6.6104	6.70588	6.52972	6.48935	6.7099	5.85526	5.9266	5.937	7.10515	7.55111	7.59073	TRUE	6.62426
1640643_a_at	127	221	AAGTGCTGCGTCTGCGGTCTGATCG	2395	100	chr3R	25567687	25570790	-	25568396	161900	pm	9.39204	9.17783	9.08611	9.3447	8.65096	9.31171	9.0759	8.99529	9.65475	9.26927	8.46382	8.12257	7.84065	TRUE	-3.49748
1628351_at	129	221	AAGGTTGTGCAATGTCGCTACGACT	752	100	chr3R	20012086	20013515	+	20012837	161902	pm	6.04115	6.21068	6.09607	6.17502	5.99758	5.90572	5.87626	5.81769	5.85023	5.82609	6.40536	6.43855	6.45275	TRUE	6.89335
1632880_a_at	130	221	AAGTGTTGTCGTTGTCGCGACGCGT	363	100	chr3L	16206150	16207200	-	16206838	161903	pm	7.34731	8.78641	8.71779	8.62494	7.7182	8.26482	8.02377	8.77254	9.17625	8.63246	7.76026	7.53375	7.6212	TRUE	-4.96913
1641288_at	135	221	AAGGCTCCCGAAGAACTTTGTGCGT	352	100	chr2R	16391770	16392259	+	16392121	161908	pm	5.95793	7.03633	6.94742	6.72872	6.778	7.21284	6.64626	7.50966	7.7686	7.39558	6.14573	6.07137	6.02262	TRUE	-7.94269
1628908_at	142	221	AAGTGCATCATCTGCCATAGAAATG	2418	100	chr2L	12978785	12981301	+	12981202	161915	pm	5.80076	6.09963	6.07143	5.9147	6.39924	6.47144	6.21791	6.49408	6.25362	6.25855	5.83198	5.80337	5.81629	TRUE	-3.45823
1623282_at	162	221	AAGTGCAATTCAATGGCTCCGGCTA	339	100	chr3R	17757886	17758542	-	17758204	161935	pm	6.46307	7.09045	6.56771	6.76085	6.48385	6.57523	6.19403	6.16634	6.2129	6.08164	7.56554	7.80073	7.8784	TRUE	9.28868
1641212_a_at	17	221	AAGGCGGATTTCACGGACTTGGCAC	3778	100	chr3L	8759543	8784547	+	8763320	161790	pm	6.56154	7.28971	7.21995	6.97393	6.87005	6.95612	7.16203	7.41294	7.93597	7.95753	6.36205	6.36753	6.49635	TRUE	-5.36671
1627022_at	261	221	AAGGTCATCATAGCTGGGTTGGCCA	678	100	chr2L	9024449	9025404	-	9024727	162034	pm	6.65089	6.88561	7.14565	7.35907	6.54027	6.80851	6.76122	6.08452	6.25195	6.15996	7.33729	8.24412	8.64058	TRUE	4.1596
1627552_at	289	221	AAGTGGATCGACCTCGTCTGGAGAA	63	99.26	chr3L	11966262	11966795	-	11966733	162062	pm	7.31161	6.09845	6.00349	6.23476	6.16138	5.91897	6.03672	5.89617	5.87254	5.85867	6.46389	6.41869	6.45996	TRUE	6.48174
1624314_at	308	221	AAGTGATGCTTTGTCTGCTGTTCAA	180	100	chr3L	23854952	23855411	-	23855232	162081	pm	11.1113	10.5223	10.1832	10.7534	9.68529	9.1462	10.4476	9.55579	9.29371	8.99079	10.3722	10.1577	10.559	TRUE	4.00631
1623209_at	372	221	AAGGGCTCCAGCTCGAAAAAGTCTA	2844	100	chr3L	13918984	13922097	-	13919254	162145	pm	5.8935	6.29828	6.2718	6.13079	6.20549	6.32869	6.22964	6.65258	6.724	6.627	6.07739	5.98361	6.01644	TRUE	-5.8347
1624114_at	379	221	AAGTGTGGAGTCGATCCCATCTAAA	1710	100	chr2R	19011549	19013565	-	19011856	162152	pm	6.16805	6.1667	6.22927	6.09917	6.13511	6.35005	6.04823	6.54192	6.74559	6.66559	5.83127	5.84538	5.83552	TRUE	-6.28479
1637729_at	417	221	AAGTGTGCCCTGCTTTTGTGACCAG	5737	99.82	chr2L	5346236	5363629	+	5351972	162190	pm	7.31161	6.94956	6.8481	6.82207	6.52826	6.67959	6.74619	6.92349	7.10346	6.92083	6.50703	6.43855	6.37083	TRUE	-3.82477
1633355_at	451	221	AAGGTGGACCCGGTCAGCACTTGGA	894	100	chrX	3377001	3378593	+	3377894	162224	pm	7.18233	6.57781	6.64907	6.60053	7.80569	7.76235	6.93425	7.39757	7.07469	7.24008	6.20809	6.0836	6.05949	TRUE	-6.43751
1637447_at	497	221	AAGGTCGAACTGTACAACGCACTGC	532	100	chrX	2703999	2704785	+	2704530	162270	pm	6.31141	8.10699	8.73063	8.37913	7.32125	8.97631	8.29144	8.66188	9.61596	9.22116	5.78925	5.79205	5.80078	TRUE	-9.72196
1623150_at	521	221	AAGGTCATCAAGGAGCTGGCTGGCA	262	100	chr2R	12473598	12474246	+	12473859	162294	pm	6.97882	7.32762	7.28607	7.39737	7.95555	8.25553	8.01786	7.13482	7.19423	7.12856	7.97865	8.29998	7.75438	TRUE	3.7361
1638462_at	530	221	AAGGGCCAACCGACAGCTTAGGAGA	2159	100	chr2L	8967536	8970264	+	8969694	162303	pm	6.24637	6.64924	6.54809	6.6474	7.23219	7.24008	6.78693	8.10716	7.7892	8.00884	6.62366	6.35107	6.40552	TRUE	-7.70913
1629210_at	539	221	AAGGGATGTGCAGACAACCAAACCG	229	100	chrX	2728972	2732027	-	2731799	162312	pm	7.10855	7.3652	7.23049	7.41701	8.45345	10.0148	8.22784	7.7059	7.7565	7.38273	5.87556	5.85763	5.84497	TRUE	-9.36457
1636302_s_at	54	221	AAGTGCGGACTAAGACAAATCGGAT	2732	100	chr2L	2041271	2044367	+	2044002	161827	pm	6.08924	6.91971	7.22511	7.00837	8.13233	7.62998	7.26318	7.07947	7.28069	7.32701	7.76839	7.85322	7.74134	TRUE	3.64638
1641198_at	602	221	AAGGGCAAGTACAAGTTCCTGCAGA	1234	100	chr3L	1941061	1942872	+	1942294	162375	pm	6.11287	6.29464	6.31405	6.42997	6.27942	6.19363	6.21295	6.01432	6.04622	5.98573	6.62366	6.59494	6.71311	TRUE	5.72852
1625946_at	68	221	AAGTGCGTACATATTTTGTTGGCTT	1320	100	chr3L	18480572	18481904	-	18480585	161841	pm	6.30511	7.06441	7.04884	6.84346	6.9435	7.48544	7.16713	7.05377	6.90281	7.00296	6.36111	6.46282	6.44415	TRUE	-4.53483
1640202_at	712	221	AAGGGCAACGAATCGCCACTGCGAA	1131	100	chr2L	16447337	16450500	+	16448467	162485	pm	6.67481	6.80095	7.66488	6.75708	7.08734	6.98949	6.85656	7.31327	7.35072	7.07422	6.67761	6.46999	6.5303	TRUE	-3.89359
1640996_at	79	221	AAGTGCATAAATCTGTCGCTACCTC	398	100	chr2R	10527881	10528396	-	10527999	161852	pm	5.78254	6.06261	6.00248	5.89785	6.00001	6.01432	5.92413	6.12815	6.25295	6.14972	5.77864	5.77497	5.77357	TRUE	-3.69396
1623994_at	100	223	AAGGGCATTCCGAATCTGACATCGT	1348	100	chr2R	19209038	19210933	-	19209586	163337	pm	6.28074	6.65521	6.68351	6.46888	6.45798	6.57781	6.31886	6.47599	6.82257	6.6298	6.05359	6.0136	6.07481	TRUE	-3.46344
1623036_a_at	103	223	AAGGGCAGCTTACACTTTTCATATG	4181	100	chr2R	10788979	10799722	-	10795542	163340	pm	5.80076	6.01933	5.98318	5.97144	6.07254	6.02539	6.009	6.31774	6.29683	6.27238	5.87758	5.87667	5.85383	TRUE	-4.9969
1634496_at	110	223	AAGGTTTGCGTGACCGAAGCTCATC	2341	100	chr3L	4993949	4996877	-	4994537	163347	pm	7.05056	6.94956	7.12569	7.02391	6.73605	6.90923	6.77742	6.87527	7.39669	7.09185	6.28966	6.29658	6.44634	TRUE	-3.38282
1631346_a_at	119	223	AAGGTGGTGCGTTTCGACATCCTCA	892	100	chr2R	19205709	19206871	-	19205980	163356	pm	6.96968	8.40179	8.19313	8.34302	8.46755	7.53375	6.95146	8.09519	8.27778	8.40755	7.57157	7.5716	7.43955	TRUE	-4.28936
1638576_at	16	223	AAGGATCCCAATGTTCTGTTTGCCG	230	100	chr2L	17409695	17410368	-	17410139	163253	pm	7.1457	6.44814	6.35224	6.29461	6.42997	6.65268	6.86219	8.41526	7.55669	7.74291	6.00817	5.98711	5.99362	TRUE	-5.76805
1641114_at	196	223	AAGGGAGGCTCGTTTTTCATTCCAT	2338	100	chr2R	13153057	13241068	+	13155394	163433	pm	8.30543	7.22786	7.49956	7.66056	8.88138	8.51998	7.66731	6.14614	6.06152	6.15725	9.49801	8.60316	8.06032	TRUE	5.30041
1624218_at	207	223	AAGGTGCCCATGATGCTGCAGTGCA	282	100	chr2L	20693928	20696310	+	20694209	163444	pm	6.22923	6.62636	6.43488	6.34345	6.44905	6.70499	6.51812	6.79816	7.02732	7.16818	6.28168	6.19302	6.18489	TRUE	-4.26866
1623604_at	215	223	AAGGGATTGTCAGTCTGTGCCTGCT	1284	100	chr2L	5212392	5214677	-	5213394	163452	pm	6.44521	6.546	6.49487	6.62486	6.65348	6.42453	6.71545	6.49505	6.44159	6.44181	7.36102	7.18854	7.04295	TRUE	4.50821
1636361_at	230	223	AATGTTTTGGCAACAAGGCACCAGA	264	100	chr2L	13733369	13734241	+	13733632	163467	pm	6.38407	6.16559	6.20998	6.37113	6.74055	6.36061	6.28485	5.9882	6.04622	6.02739	6.39263	6.45058	6.44517	TRUE	4.29277
1623192_at	243	223	AAGGCTGCGGGCTCCGAACTTTGGA	413	100	chr3R	5657489	5658619	+	5657901	163480	pm	7.53864	8.02404	8.16152	7.98971	7.90764	8.17675	7.39021	8.22221	8.25961	8.30507	7.54883	7.23379	7.15345	TRUE	-4.92163
1628525_at	291	223	AAGGATATAGCCACGCCATCGACCA	1091	100	chr2L	12424903	12426440	+	12425993	163528	pm	7.68388	7.28971	7.18551	7.87837	6.86692	7.11196	7.32333	6.26325	6.6761	6.47984	7.70357	7.62661	7.38765	TRUE	4.93985
1641098_at	417	223	AAGGTCTACTACTATCGTTTCTCGT	1402	100	chr2L	9598939	9600892	-	9599491	163654	pm	6.46784	6.19901	6.30052	6.32839	6.06718	6.17053	6.17341	5.75056	5.75122	5.75568	6.40101	6.44065	6.47479	TRUE	7.50492
1630991_at	425	223	AAGGAGGCCATCGAACGACTACCCA	881	100	chr2R	15390583	15391773	+	15391463	163662	pm	6.19585	6.64219	6.57406	6.51147	6.87342	6.75698	6.4996	7.01526	6.99781	6.9104	6.42732	6.39366	6.25598	TRUE	-4.67308
1640858_at	457	223	AAGGTCACTGGTTGCGTCTGCGCAA	109	100	chr3R	24721692	24722812	-	24722704	163694	pm	6.509	6.58322	6.62389	6.42497	6.49955	6.61683	6.57947	6.56851	6.55959	6.55018	6.22877	6.26178	6.16472	TRUE	-3.44269
1636166_at	484	223	CAAGGTTTGGCGTAACTTCGGCAGC	571	100	chr2L	14781714	14782733	-	14782163	163721	pm	6.94788	7.65018	7.49956	7.38741	7.34342	7.2916	7.78136	8.393	8.31009	8.09908	6.65737	6.67491	6.93166	TRUE	-7.77245
1641414_at	557	223	AAGGATCTCGTTGGGATTGGCTCCT	414	100	chr2L	8180221	8181331	+	8180634	163794	pm	6.10026	6.40516	6.34497	6.2321	6.351	6.35333	6.36541	6.94205	6.87643	6.84646	6.17804	6.06045	6.12334	TRUE	-6.71996
1623360_at	56	223	AAGGGCATGGCACAAATAGCACCAT	14	100	chrX	19420873	19421365	+	19420886	163293	pm	6.00297	6.21857	6.25082	6.19755	6.59882	6.22308	6.14088	6.12322	6.12377	6.17275	6.60693	6.86313	6.77463	TRUE	4.13895
1641160_s_at	719	223	AAGGAGCCGGACTATGCGAAATACC	626	100	chr3R	467695	469019	+	468320	163956	pm	6.5069	6.40372	7.42835	6.45938	6.95311	6.62282	6.65517	7.25121	7.19748	7.14272	6.73477	6.77353	6.78772	TRUE	-4.10607
1625306_at	75	223	AATGCCAACGGACACTGCAAGTCCT	340	100	chr2R	10329743	10330536	+	10330082	163312	pm	6.89497	8.10894	8.23146	8.02407	8.34554	8.6423	7.88239	7.38921	7.63635	7.47879	6.83579	6.94464	7.05204	TRUE	-3.36644
1623579_at	76	223	AATCCAAAATCTAACCCAGTCCTGA	313	100	chr3R	26861110	26861824	+	26861422	163313	pm	6.37951	6.67845	6.39605	6.66581	6.29658	6.12627	6.19514	5.82535	5.94253	6.06444	6.84887	6.68713	6.93494	TRUE	5.16535
1625949_at	77	223	CAACCAAAAGTGTTCCCAACTCATT	1833	100	chr2L	5943681	5948313	+	5945513	163314	pm	6.68508	7.70769	7.83092	7.90319	7.03465	7.16192	8.45318	6.85763	7.09978	7.16082	9.29373	9.28488	9.60441	TRUE	11.208
AFFX-r2-Dros-GAPDH-3_at	78	223	CAACCAAAAGTGTTCCCAACTCATT	1833	NA	---	NA	NA	NA	NA	163315	pm	6.71394	7.95956	7.71517	7.9285	6.94038	7.22642	8.49294	6.97663	7.2957	7.07752	9.34987	9.10904	9.61628	TRUE	9.17948
1637253_s_at	233	225	AAGGATGCACGCGTTCTGGAGCACG	277	100	chr2L	20263894	20264299	-	20264023	164934	pm	8.48156	7.56739	8.1847	8.7229	8.23479	7.81526	8.3748	6.5337	6.62636	6.46465	8.2719	8.66569	8.37088	TRUE	9.60339
1634908_at	237	225	AAGGAGCTGAAGCTATCGGCCCTGC	46	100	chr3R	17657944	17658397	-	17658352	164938	pm	6.06115	6.09518	6.14663	6.08684	6.31906	6.52039	6.43945	6.38444	6.36481	6.45305	5.99278	5.97622	5.97622	TRUE	-4.3027
1623788_at	263	225	AAGGCACTCACTATTCAGGCATCTG	1822	100	chr2R	15192644	15194689	+	15194465	164964	pm	6.05767	6.05919	6.0823	6.03839	6.22828	6.26484	6.19302	6.83629	6.60742	6.78235	5.99001	5.92413	5.94804	TRUE	-5.55749
1623508_at	289	225	AAGGAGTTCACATTCGATGCGAAGA	1138	100	chr2R	11458972	11460268	+	11460109	164990	pm	6.44944	6.09518	6.14168	6.22138	6.46689	6.3103	6.2247	5.9253	5.87863	5.90373	6.53161	6.48888	6.43292	TRUE	5.72369
1630008_at	302	225	AAGGAAGAATCTCCGCCGATAGCTT	130	100	chr3R	19935102	19935732	+	19935231	165003	pm	6.40567	6.72935	6.30052	6.37508	6.1704	6.06864	5.96878	5.87819	5.92525	5.94016	6.74433	6.79836	6.89852	TRUE	7.55962
1625550_at	320	225	AAGGAGCGGCACAAGTTCTCGACAA	1072	100	chr3R	19945	21871	+	21016	165021	pm	8.18034	8.56128	8.25223	8.78606	11.2494	10.0881	9.50418	9.97205	9.7564	9.92072	9.24433	8.81251	8.7107	TRUE	-3.90311
1626297_at	481	225	AAGGAAATGCGTTCGACGATCATGA	267	100	chr2L	8891506	8891852	+	8891772	165182	pm	7.57629	6.81714	6.71347	7.41294	6.93031	6.88583	6.75023	5.96136	6.00264	5.97066	8.18752	7.60163	7.97014	TRUE	8.03861
1624128_at	505	225	AAGGACGCGTTCTAAGTGCCAGTTT	914	100	chr2L	14109590	14110739	-	14109826	165206	pm	6.12742	5.95726	5.9295	6.07745	6.01868	6.01053	5.95925	5.8035	5.805	5.80515	6.05989	6.06999	6.06608	TRUE	3.56928
1641423_at	557	225	AATGTGCGTTTATCGGGAGCGCCCA	2340	100	chr2L	7608389	7616528	+	7610728	165258	pm	6.31141	6.16802	6.2445	6.25608	5.99043	6.07444	6.15051	5.86096	5.91184	5.91848	6.30128	6.43178	6.47833	TRUE	4.01856
1634421_at	566	225	AAGGACATGCGGTACTCCAATCTTC	2585	100	chr2R	11986806	11990108	-	11987524	165267	pm	6.6307	6.1748	6.14961	6.19572	6.74498	7.1282	6.56786	6.16887	6.11263	6.0493	6.7564	6.7182	6.67229	TRUE	5.3902
1624984_at	568	225	AAGGAACTGCGGACCTACTTCTCAA	82	100	chr3R	4476838	4477114	+	4476919	165269	pm	6.71909	7.00688	7.00557	6.9414	7.22606	7.35282	7.11711	7.63151	7.44479	7.27032	6.55889	6.6827	6.7556	TRUE	-4.14094
1633460_at	570	225	AATGGCAATCTAATCCGAACTTCCG	1208	100	chr3L	17738472	17739912	-	17738705	165271	pm	6.41476	6.26052	6.20675	6.46564	6.51951	6.14263	6.31981	5.92088	6.05001	6.05267	6.5598	6.39512	6.51956	TRUE	3.55576
1627792_at	623	225	AATGGACGCCGTTTTGGGAGTTCTG	165	100	chr3R	17719302	17719713	-	17719549	165324	pm	6.509	7.49954	6.76929	7.07728	6.44047	6.57523	6.61465	6.3557	6.45041	6.29201	7.22414	7.24348	7.22932	TRUE	7.43892
1639111_at	685	225	AAGGACAAGTATCCGGCAGCCAGAC	190	100	chr2L	1981309	1981927	+	1981498	165386	pm	6.5303	6.772	6.95767	6.79985	7.74638	7.48366	7.3294	7.43001	7.32172	7.13441	8.03628	8.12645	7.79847	TRUE	3.4489
1626219_s_at	686	225	AATGGAGAACTTCCGGACCACATTT	3285	100	chr2R	1194755	1216986	+	1198039	165387	pm	6.63336	6.04937	6.07059	6.18204	6.38227	6.23499	6.09192	5.79942	5.8487	5.84116	6.54448	6.39661	6.53734	TRUE	5.49811
1626107_at	694	225	AAGGACACTCGACTGCGACTTACAG	341	100	chrX	12034839	12047483	-	12047143	165395	pm	6.70362	7.33668	6.96512	7.03222	7.04986	7.62045	6.96626	7.42835	7.9429	7.36261	6.68376	6.6827	6.77055	TRUE	-3.3836
1626933_s_at	88	225	AAGGAGACGATCTCCACCAGCGAAT	3215	100	chr3L	1307223	1311812	+	1310437	164789	pm	6.61774	6.39518	6.47247	6.44031	6.34581	6.55929	6.69889	6.64907	6.6761	6.7304	6.33824	6.22548	6.19823	TRUE	-3.619
1626211_at	92	225	AAGGATTCGCAGGACATTGCCGTGC	169	100	chr2L	4719611	4720453	+	4719779	164793	pm	6.2445	6.18632	6.22061	6.26887	6.40053	6.44181	6.15688	6.4982	6.4253	6.42079	6.12914	6.00047	6.04767	TRUE	-3.37511
1636413_at	1	227	AAGGAAGAGGACACTGCTGCTGGCA	341	100	chr2R	7994673	7996180	+	7995013	166166	pm	7.67321	6.99211	7.06507	7.60031	7.96993	7.79166	7.59308	6.07957	6.24851	6.23925	6.98577	7.65043	7.20888	TRUE	4.00333
1626378_at	125	227	AAGGCACAAGGATATCACGCACAGT	249	95.45	chr2R	9902523	9904010	-	9903762	166290	pm	6.22719	6.47043	6.44934	6.21877	6.50882	7.13877	6.48544	7.98864	8.99451	8.5006	5.90444	5.88872	5.89284	TRUE	-7.21022
1631316_a_at	134	227	AAGGCTCATGTGACCGCAGATTTTC	3082	99.88	chr2R	12247234	12250975	+	12250315	166299	pm	6.16805	6.30096	6.43962	6.37508	6.31906	6.25688	6.21693	5.97551	5.98	6.00127	6.33299	6.37665	6.29882	TRUE	3.73105
1634258_at	221	227	AAGGCTCAAGACCATTTTGCCCAAA	2167	100	chr3R	17197884	17203121	-	17200955	166386	pm	6.13866	5.92662	6.07415	5.93457	6.40053	6.25396	6.22155	6.38247	6.28426	6.4175	5.88014	5.83331	5.85645	TRUE	-4.49971
1636513_a_at	226	227	AATGGCGCAAATCAATCTTTCAAGC	17384	100	chr2L	210731	250795	-	233412	166391	pm	6.02115	6.09398	6.00545	6.1383	6.11097	6.06761	6.02894	5.87231	5.86716	5.83594	6.33142	6.24162	6.30896	TRUE	4.38391
1639154_at	230	227	AATGCCAACGGAACGGTGACCACGC	751	100	chr2L	13960950	13962517	+	13961700	166395	pm	6.94788	7.62202	7.31332	7.89375	6.76292	7.12246	7.25964	7.9091	7.91109	8.04093	7.2452	6.79906	7.03411	TRUE	-4.50052
1637629_a_at	262	227	AAGGCGTCCATGAAAGCTTCTAAAG	4282	100	chr3R	20764424	20770654	-	20766373	166427	pm	6.10026	6.33139	6.27722	6.25235	6.25947	6.10218	6.16855	5.98065	6.01747	5.9534	6.39373	6.38997	6.46138	TRUE	4.32108
1631192_at	346	227	AAGGCTCCGATCACAATGTGGCCAA	1769	100	chr3R	15940660	15942805	+	15942428	166511	pm	7.51554	7.09394	6.65182	7.10373	6.64784	6.6145	6.60832	6.29723	6.39189	6.30204	7.13619	7.39616	7.48033	TRUE	5.65426
1623190_at	347	227	AAGGCTCCTCAGAAAAGTGGCTCAA	1458	100	chr3L	1411225	1413078	+	1412682	166512	pm	6.73185	6.59843	6.60269	6.47289	6.6448	6.93837	7.16713	6.91017	6.89401	7.04021	5.81507	5.80337	5.80445	TRUE	-9.78989
1634893_at	359	227	AATGATTACCCAAAGGTCGTTGCAA	1883	100	chr2L	5943681	5949092	+	5945563	166524	pm	6.75354	6.62195	6.42729	6.57637	6.59083	6.60269	7.1295	6.25164	6.18897	6.22398	7.04518	6.95753	7.27524	TRUE	5.23104
1630571_at	37	227	AAGGAATCCCAGACCACTGCAGGTG	1200	100	chr3R	13906842	13908189	+	13908041	166202	pm	6.35814	6.19799	6.46138	6.31699	6.41873	6.41001	6.38512	6.56401	6.51694	6.52209	6.15398	6.05565	6.06777	TRUE	-4.23135
1626159_at	398	227	CAATGGTTGTCCTCGTCGTCGGGCC	71	100	chr2L	2901767	2940278	+	2901837	166563	pm	7.9005	7.97833	8.20025	8.27377	6.87005	8.07045	8.46094	8.1419	8.81483	8.95215	7.52973	7.40982	7.63192	TRUE	-3.38627
1628286_at	400	227	AATGCTTGGCCATAAATCGTCAAAG	417	99.22	chr3L	3773726	3774235	+	3774142	166565	pm	7.17197	7.45605	7.32352	7.5043	6.74663	7.25324	7.31844	7.47421	7.50627	7.34507	8.27483	8.35377	8.45427	TRUE	6.48856
1631480_at	420	227	AATGTTTGTTGTCCTGGCATGTGCA	871	100	chrX	2576019	2576965	-	2576095	166585	pm	6.68508	6.70128	6.56054	6.73664	6.71717	6.84346	6.98323	7.10966	7.25132	7.24201	6.72905	6.57063	6.57208	TRUE	-4.12913
1630684_at	45	227	AAGGAACTCGATGTGCAGTCCGATA	1775	100	chr3L	16667063	16669366	+	16668837	166210	pm	6.28074	6.33383	6.16964	6.35404	6.92238	6.40134	6.30848	6.03311	6.05777	5.98573	6.90728	6.97058	6.879	TRUE	8.55613
1641019_at	455	227	AATGGCCGGTTTTCGATCCGCAGGA	86	95.83	chr2L	1766072	1766355	+	1766157	166620	pm	6.76442	8.6342	9.71525	8.15804	7.08029	7.95956	7.47496	9.80185	10.5365	10.2984	6.34169	6.21817	6.25963	TRUE	-13.6061
1626266_at	456	227	AAGGCGGAGTTCACATTCGAGCAAA	707	100	chr3R	2979959	2980898	-	2980192	166621	pm	6.48782	6.51857	6.55818	6.48351	6.81139	6.62282	6.60119	6.8056	6.7529	6.74237	6.38821	6.21481	6.22693	TRUE	-3.79247
1640896_at	458	227	AAGGCGGCTGTTTCGTGTGCCCAAT	1387	100	chr3R	15747465	15749660	-	15748274	166623	pm	7.51554	7.5467	7.59308	7.65538	7.24515	7.5321	7.40902	7.85941	8.30116	8.16051	7.31674	6.84055	6.74491	TRUE	-3.93344
1641448_a_at	477	227	AATGGCCATGGTCGAGTTGCACGTT	5408	100	chr2R	11968673	11986048	-	11980641	166642	pm	6.98739	6.90886	7.00413	7.14464	7.10013	7.29472	6.77322	6.21624	6.28172	6.15343	6.78725	7.15088	7.10399	TRUE	4.19142
1623759_at	490	227	AAGGCGCCATGTCCCCGCAATGAAA	141	100	chr2R	16427106	16427906	-	16427766	166655	pm	7.29339	6.95143	6.95612	6.83459	6.70973	7.0799	6.87295	7.22055	7.57991	7.56258	6.32632	6.30189	6.35164	TRUE	-5.99997
1635196_at	519	227	AAGGCGAAACTCTGCATCTCCAGAT	768	100	chr3L	18943731	18948509	+	18944498	166684	pm	6.15872	6.23559	6.33832	6.1383	6.55148	6.69133	6.37951	7.22055	7.15958	7.09354	5.89986	5.85932	5.88338	TRUE	-11.76
1627097_at	540	227	AATGGACACGCACAATTCGGAGATC	357	100	chr2L	12496644	12497295	-	12496939	166705	pm	6.5069	6.65251	6.52888	6.57429	8.03267	7.57024	7.3941	8.49242	8.05088	8.57794	6.96577	6.53913	6.71956	TRUE	-5.9374
1636155_at	627	227	AATGGTGTTCACTAACTTGTGGTCC	520	100	chr3R	1263105	1264439	+	1263624	166792	pm	6.50208	5.98509	5.9666	6.08759	6.19115	5.95395	6.00038	5.80738	5.77832	5.77155	6.20516	6.15889	6.21423	TRUE	4.50087
1641330_at	647	227	AATGGAATCGATGCTGCTTCTGAGA	202	100	chr3L	19481053	19481448	+	19481254	166812	pm	6.60537	6.4192	6.3323	6.43923	6.14988	6.07343	6.21884	5.9527	5.98882	6.01723	6.44318	6.62425	6.71754	TRUE	3.98523
1624314_at	662	227	AATGGAACGAGCTCGCAATTGCAGA	60	100	chr3L	23854952	23855411	-	23855352	166827	pm	6.13127	6.16802	6.03001	6.20914	6.38342	5.949	6.07736	5.86025	5.78395	5.78687	6.8481	6.49679	6.41757	TRUE	3.79636
1626400_at	677	227	AATGGCCATCTCTGTTTATGCGTTA	2429	100	chr2R	8243305	8246477	+	8245733	166842	pm	7.13528	6.40516	6.38921	6.41496	6.33374	6.44931	6.61964	6.10532	6.15391	6.20914	7.45043	6.86139	7.10399	TRUE	4.03316
1625513_at	71	227	AAGGCTTTATTTCATTGTGACCCAA	431	100	chr3R	11291393	11291951	+	11291823	166236	pm	5.80392	6.12527	6.29376	6.00878	6.12815	6.47693	6.32289	6.3953	6.84532	6.77537	5.80515	5.80214	5.81889	TRUE	-4.11115
1623815_at	711	227	AATGGCCTGGAGTCGCATTTCGATG	1867	100	chr3L	14076730	14078834	+	14078596	166876	pm	6.0228	6.48766	6.57406	6.26699	6.36083	6.60269	6.33466	6.61959	6.8278	6.70855	6.06489	5.97281	5.99714	TRUE	-5.18419
1627982_at	722	227	AATGGCTTCTACTACGATTTTCTAA	2764	100	chr3R	22825495	22828507	+	22828258	166887	pm	5.9316	5.85932	6.03496	5.83579	5.83198	5.87691	5.9039	6.04431	6.05156	6.06444	5.75005	5.75396	5.75054	TRUE	-3.96805
1628773_at	91	227	AATGGCAAGTTCGAGGACCTGGGAC	202	97.27	chr3R	15769704	15773867	-	15773666	166256	pm	5.87585	6.0033	6.36575	6.12318	6.58396	6.76853	6.50707	7.26896	7.08233	7.35078	5.89331	5.89023	5.87153	TRUE	-9.00521
1636093_a_at	112	229	AATGGACTACCAACTACAGCAACTG	2125	100	chr3L	8176029	8179750	-	8177626	167741	pm	6.17359	6.03945	5.93714	6.03533	6.23066	5.97751	5.92149	5.7838	5.85609	5.937	6.39565	6.36205	6.4289	TRUE	4.53381
1626296_at	18	229	AAGGCCAGCCGCAAGTACGAGGACG	144	100	chr3R	11026285	11026959	+	11026428	167647	pm	6.17178	6.32177	6.43101	6.26318	6.54448	6.46389	6.27012	6.73466	6.74668	6.5797	6.30567	6.21335	6.16433	TRUE	-3.32884
1634716_s_at	188	229	AATGGCATGGGCACTGTCATCGTTC	415	100	chr2R	9156070	9156544	-	9156130	167817	pm	6.82077	6.47043	6.46138	6.66997	7.12406	6.79227	6.54576	6.31958	6.25019	6.21545	6.90281	6.91092	6.7379	TRUE	4.38697
1632929_at	194	229	AATGGTATGGCGATTTAGTCCCTGT	1052	100	chr2R	10958857	10965044	+	10959908	167823	pm	6.40794	6.51442	6.51208	6.62998	7.34342	6.81874	6.66975	5.78959	5.82988	5.84304	7.35837	7.20524	7.14038	TRUE	10.3449
1641740_at	215	229	AATGTGACGCACACTTCGACGTTGT	1321	98.25	chr2R	17875745	17877313	-	17875993	167844	pm	6.10198	6.06693	6.12199	6.21252	6.38973	6.1465	6.13417	5.91482	5.90018	5.85867	6.34169	6.49037	6.4182	TRUE	4.5235
1628639_at	321	229	AATGGTGAACCCGTCTACCTGGATG	194	99.01	chr3R	17912854	17913379	+	17913047	167950	pm	6.34326	6.26183	6.55555	6.46138	6.82956	6.88337	7.32162	9.50295	7.64825	8.54997	6.26183	6.20871	6.271	TRUE	-3.82882
1633797_at	375	229	AATGTGAAATCCCTGCGGAGCTCTG	856	100	chr3R	14725142	14726741	+	14725997	168004	pm	6.26837	6.36756	6.04464	6.33191	6.17601	6.06185	6.05534	5.92166	5.94115	5.88686	6.43938	6.60672	6.42108	TRUE	4.3624
1629497_at	403	229	AATGGTTCCACGCTGATGGTTCCTG	2944	100	chr2L	6736448	6740176	-	6737233	168032	pm	6.21536	6.08527	6.02059	6.14529	6.14878	6.20733	6.16171	5.84398	5.9266	5.93942	6.35507	6.30464	6.25082	TRUE	3.55708
1634521_at	408	229	AATGGTCTATTTTGGTAGTCTAACT	538	100	chr3L	16665413	16666632	-	16666095	168037	pm	5.84882	5.86597	5.87384	5.81119	5.89026	6.0822	5.93164	6.05267	6.07229	6.08677	5.75731	5.77191	5.75971	TRUE	-3.80045
1637361_a_at	435	229	AATGTAGACGGCCAGTTAACTCCAA	3456	100	chrX	4525084	4530015	-	4526560	168064	pm	6.42526	6.34737	6.31516	6.25164	6.56594	6.69748	6.37201	6.63558	6.52416	6.42749	6.03889	6.00576	5.99406	TRUE	-3.92005
1630966_at	480	229	AATGTGGCCGAAATCCAGTTGCACG	21	100	chr2R	14393459	14393726	-	14393706	168109	pm	6.97584	6.67559	6.65306	6.82956	6.26631	6.51049	6.45564	7.01526	7.35251	7.23805	6.15801	6.0102	6.03068	TRUE	-6.33198
1623870_at	497	229	AATGGTCTCTGTGTCTCCGGCATCC	154	100	chr3L	17163537	17165103	+	17163690	168126	pm	6.99984	7.32351	7.52776	7.3182	7.15955	8.34087	7.98063	7.35818	7.94131	7.91422	6.60388	6.93518	6.67229	TRUE	-3.50832
1637518_at	615	229	AATGTTCGCAACTTCCAGAGGGATG	1273	100	chr2L	8705571	8707442	+	8706843	168244	pm	5.9749	6.08096	6.09398	6.14681	5.95191	5.93613	5.96091	5.83771	5.84495	5.81832	6.67882	6.56412	6.703	TRUE	7.17175
1634401_at	616	229	AATGTTTCATACTCCGGCGGCGGGA	976	100	chr3R	25605133	25606174	-	25605199	168245	pm	6.06984	6.08096	6.04959	6.11885	5.89839	5.94102	5.99778	5.82917	5.78209	5.86115	6.21365	6.44858	6.39807	TRUE	3.64849
1636746_at	644	229	AATGTTCCCAGTTCAGAACGCAATA	656	100	chr3R	19047885	19052430	-	19051775	168273	pm	6.37098	6.60131	6.31405	6.40348	6.41754	5.949	5.98387	5.78118	5.77399	5.79434	6.81785	7.43299	7.48749	TRUE	5.1356
1632668_at	660	229	AATGGTGATGATTACTGCTCCGGGC	299	100	chr3R	1020699	1021661	+	1020997	168289	pm	6.81479	6.68136	6.53385	6.77522	6.64077	6.58212	7.09178	6.42504	6.37873	6.34907	7.21715	7.50706	7.47696	TRUE	6.16876
1641269_at	666	229	AATGGGAATGGCTGCAATGGCTCAC	1155	100	chr2L	16300292	16301761	+	16301446	168295	pm	6.2744	6.30936	6.26284	6.21613	6.77644	6.67484	6.51812	6.65258	6.81726	6.86466	6.18182	6.15094	6.10898	TRUE	-4.58121
1624060_at	669	229	AATGGGCAAACAACGCAGGCAGCAT	4826	100	chr3L	1140448	1177274	-	1172449	168298	pm	6.71627	8.43477	8.7229	8.05318	9.65684	9.55399	8.73877	9.82556	9.96887	10.3798	8.88692	8.02101	8.18599	TRUE	-4.41915
1626256_at	706	229	AATGTGGATCAACTGGTGGCAGCCA	151	100	chr3R	18995825	18996206	+	18995975	168335	pm	7.02478	6.55163	6.39713	6.35319	6.63237	6.29123	6.264	6.14685	6.13015	6.10693	6.85671	6.88089	6.74859	TRUE	6.23667
1627970_at	721	229	AATGTTTACCGGCTGATCACACGCA	5485	100	chr3R	11803001	11809187	+	11808485	168350	pm	6.87164	6.16354	6.31291	6.18632	6.44047	6.04664	6.06078	5.85243	5.86261	5.85008	6.86791	6.65433	6.56556	TRUE	5.25949
1641100_at	74	229	AATGGTCTTCATTGTCTGCATTCAT	3287	100	chr3R	9974215	9977721	-	9974435	167703	pm	6.22135	6.40011	6.13953	6.44514	6.04356	6.03319	6.11653	5.83973	5.85529	5.86734	6.39565	6.45823	6.40516	TRUE	6.20685
1634020_at	80	229	AATGCAATGCGTTGAATGCGACTTG	5078	100	chrX	9057299	9065710	+	9062376	167709	pm	6.8236	6.50487	6.61173	6.50306	8.01412	8.14896	7.72179	9.27661	7.57991	7.65082	6.05135	5.87667	5.92334	TRUE	-3.54049
1637365_at	100	23	ATATAGCAATCAGCTCGTCCAGGCA	2817	100	chr3R	14232352	14238589	-	14235773	16937	pm	5.95644	5.89017	6.02521	5.89332	6.16138	6.08325	6.01486	6.17664	6.3253	6.31659	5.83071	5.8217	5.79769	TRUE	-3.82551
1631110_at	130	23	ATATACGGATGATGCGGCCGCCGAT	710	100	chr2R	10830115	10831971	+	10830824	16967	pm	6.61294	6.80282	6.87481	6.73299	6.35224	6.34391	6.65122	7.56987	7.16148	7.33951	6.37039	6.47165	6.54395	TRUE	-4.50732
1624447_s_at	181	23	ATATACTTTCGTGGTCTGCACTTTG	2617	100	chr3R	26880904	26886931	-	26884315	17018	pm	6.6563	6.74216	6.48111	6.22317	6.34713	6.0362	6.13606	5.93472	5.9204	5.92761	6.51569	6.92991	7.05488	TRUE	3.88687
1635579_at	2	23	ATATTTTATTCTGGCAACGACGACA	576	100	chrX	12916230	12917225	+	12916805	16839	pm	5.8714	6.19095	6.03102	6.17938	6.41067	6.04562	6.1514	5.8283	5.8642	5.89017	7.30037	6.59843	6.72035	TRUE	3.52235
1629248_at	204	23	ATATACACCGATGCGATATCGAGGA	3883	100	chr3R	9254588	9260704	-	9256822	17041	pm	5.98655	6.22627	6.12392	6.18204	6.36599	5.93802	5.99951	5.95851	5.88876	5.86915	6.4192	6.40372	6.49999	TRUE	4.85064
1626291_at	265	23	ATATAACCCTATTCCCATCTCTGTG	903	100	chr2R	16175859	16179448	-	16178546	17102	pm	5.79012	6.39656	6.30282	6.19476	5.93425	6.00216	6.06634	6.81874	6.52416	6.48106	5.87279	5.88761	5.91401	TRUE	-4.05125
1640410_at	28	23	ATATACAGTTGCCATTCGTCCCATA	330	100	chr2R	12375673	12376639	+	12376002	16865	pm	6.15478	6.69972	6.69167	6.41295	6.45172	6.43938	6.49382	7.01653	6.93425	7.30508	6.14573	6.01692	6.08276	TRUE	-5.32355
1629041_at	293	23	ATATAACCATGTTCGAGCCTACGGC	213	100	chr2L	1945304	1945589	-	1945377	17130	pm	6.44075	6.87278	6.67241	6.83459	6.31308	6.19363	6.19403	6.21278	6.27305	6.19653	7.1567	6.98626	7.30625	TRUE	5.57625
1624039_at	340	23	ATATGCCTGCGAACTGCCGGAATGT	885	100	chr3L	6480034	6481441	-	6480557	17177	pm	10.0172	8.08566	8.01272	8.71594	8.12094	6.74416	7.70939	7.31797	6.84777	6.68975	8.60764	8.48533	8.62339	TRUE	6.14399
1630268_at	378	23	ATATCCGCCGTGGAATACTGTCGCA	161	100	chr3R	20850192	20850727	-	20850567	17215	pm	6.25612	6.70265	6.45671	6.44314	5.99503	5.94495	6.03935	5.84398	5.79684	5.87006	6.72677	6.78329	7.01799	TRUE	6.21693
1627383_at	38	23	ATATGACCAACCCAGAGGCCATTTA	5753	100	chr3R	20579624	20586235	+	20585376	16875	pm	5.96391	5.91923	6.08907	5.92754	6.11676	6.05911	6.03326	6.16017	6.25195	6.37603	5.79531	5.79287	5.80918	TRUE	-3.49036
1638902_at	417	23	ATATCTGTTCTCCATTACTTTTGCC	841	100	chr2R	7137872	7139420	+	7138712	17254	pm	7.34051	6.24244	6.26628	6.49886	6.05731	6.05623	6.33354	5.79684	5.79845	5.86822	6.63931	6.46999	6.56962	TRUE	5.9292
1628650_at	440	23	ATATCGCTATGTCGCCAGGTTACAA	1846	99.72	chr3R	1101399	1103557	-	1101712	17277	pm	6.33473	6.2595	6.12607	6.24079	5.94215	5.95189	6.13131	6.08452	6.20632	6.24317	6.91075	6.83927	6.74677	TRUE	4.75713
1631409_at	441	23	ATATCGTTCAGTCGCAGTGTTGCAC	176	98.53	chrX	22168160	22190349	+	22168335	17278	pm	6.0734	6.12307	6.12392	6.37307	5.90529	5.93707	6.16171	5.99878	6.05244	6.0137	7.00006	6.706	6.91528	TRUE	5.36244
1641664_at	450	23	ATATGTGATCGAACAACCTCCTCAG	1050	100	chr3R	19358766	19360445	-	19359396	17287	pm	5.81721	5.94442	6.11091	6.02426	5.90644	5.96029	6.17341	6.30366	6.2924	6.29563	5.84187	5.8388	5.84545	TRUE	-6.15668
1629857_at	482	23	ATATCCACTCGTCTTGCTGGGCAAA	1199	100	chr3L	3612193	3615245	+	3613391	17319	pm	6.63825	6.34106	6.39492	6.69028	6.09132	6.09492	6.45438	6.05989	6.00985	6.02063	7.0041	6.7916	6.94773	TRUE	6.53025
1639260_at	504	23	ATATCCTGGCTGAAGACGCGACGAA	152	100	chr3R	20403192	20403409	+	20403343	17341	pm	7.06695	6.65974	6.62806	6.66904	6.37495	6.41104	7.28187	6.97269	6.75145	6.67858	7.68162	7.66769	7.54536	TRUE	4.92884
1633812_at	527	23	ATATCCCAGAGGTGGATTTGGCGGC	326	98.9	chr2R	7129249	7129700	-	7129375	17364	pm	6.13866	6.39146	6.42481	6.39884	6.14074	6.15321	6.29817	6.00817	6.01906	6.0843	6.37589	6.52489	6.50229	TRUE	3.52372
1625497_at	555	23	ATAGTGATGCCATCCGCTGGACTTT	362	100	chr3L	6648251	6648755	-	6648394	17392	pm	8.94075	7.59177	7.55358	8.0683	6.64077	6.81999	7.85196	7.10517	6.96352	6.91365	8.20854	8.24412	8.04863	TRUE	7.65809
1632555_s_at	596	23	ATATCGGGTTGTGTGTGCCCTGGAC	237	100	chr3R	13228388	13229423	-	13229187	17433	pm	7.63714	7.4542	7.67321	7.36552	6.99484	7.21863	8.68396	9.77913	9.10521	9.68435	7.56725	7.97237	7.66461	TRUE	-5.70331
1629207_at	605	23	ATATCGGCGGAGACACTGGCCAAGT	776	100	chr2L	11151505	11155716	-	11154941	17442	pm	6.96968	7.00175	7.10152	6.89692	6.57973	6.60157	6.93712	7.8022	7.62823	7.83196	7.25955	7.2231	7.02386	TRUE	-3.504
1630499_at	646	23	ATATCGCTAACATTTTACTGCCTCC	1017	100	chr3L	11451589	11452725	+	11452605	17483	pm	5.9686	6.17144	6.28273	5.94129	5.87449	6.03225	6.16752	6.31405	6.32066	6.58212	5.77012	5.76648	5.76898	TRUE	-4.02315
1633218_a_at	649	23	ATATCCTTATATCCATTGCTCTCGA	2400	100	chr3L	9343966	9351951	-	9349552	17486	pm	5.77188	5.85017	5.87299	5.8054	5.86675	6.06864	5.94106	6.10072	6.04301	6.13813	5.75455	5.76572	5.7676	TRUE	-3.37958
1633361_at	712	23	ATATGGCCCGTATATCGACGCAGAT	1156	100	chr3R	15315291	15316837	-	15315682	17549	pm	7.25437	6.65676	6.75407	6.74781	7.44014	7.54941	6.86061	6.77129	6.78477	6.63106	7.45465	7.44178	7.2174	TRUE	3.97809
1633721_at	77	23	ATATCCAGTGGCCAACTGCAACAGG	1069	100	chrX	8102587	8104717	+	8103655	16914	pm	6.37723	7.31679	7.23049	7.19013	7.40508	8.76202	7.82237	8.33745	7.92147	7.53742	6.95995	6.51935	6.81628	TRUE	-3.48318
1632370_at	142	231	AATGCCCTAAACCAGCGGGTCAAGG	249	100	chr3R	19716108	19716778	-	19716530	169235	pm	6.03941	6.33265	6.26854	6.23027	6.1087	6.09845	6.08635	5.95997	6.03255	5.90447	6.6521	6.87005	6.8253	TRUE	5.5879
1625640_a_at	149	231	AATCGCGTTTCCTAACCAGAATCGA	894	100	chr3R	22787445	22790547	-	22789654	169242	pm	7.09894	6.97474	6.77365	7.09154	6.79474	6.76233	6.87445	6.68004	6.48888	6.35525	7.48881	7.58773	7.82342	TRUE	5.43764
1638605_at	196	231	AATGACGTGGATACTGCCCTTACTT	1396	100	chr2L	7182235	7185530	+	7183630	169289	pm	5.81119	6.26183	6.12911	6.00966	6.79876	6.8289	6.39383	7.58279	7.19584	7.26675	5.83198	5.80283	5.81463	TRUE	-8.09233
1635577_at	217	231	AATGTCTCCTGTCTCCTGGCGCTCG	151	100	chr3R	6962088	6962310	+	6962238	169310	pm	8.17224	7.3652	7.90378	7.28774	7.10788	8.49861	8.70531	8.3824	7.94655	7.58911	6.81249	6.7247	6.56556	TRUE	-4.09503
1624073_at	247	231	AATGTCCTGCTGAAGATCTTGCTGT	160	100	chr2R	19678240	19678715	-	19678556	169340	pm	7.9307	6.71168	6.61718	6.57429	6.49955	6.57197	6.79841	6.07957	6.14746	6.07903	6.52699	6.85763	6.79684	TRUE	3.58884
1640968_a_at	275	231	AATGATTGTTTTGACGTTTCTCGGA	5370	99.84	chr3R	11234157	11243011	+	11239526	169368	pm	6.10198	6.11188	6.212	5.99278	6.28308	6.64818	6.40761	6.66263	6.73707	6.8632	5.84963	5.86376	5.85383	TRUE	-6.97851
1626733_at	313	231	AATGAGTTCATTGTCGCCTGCACCG	554	100	chr2L	13221393	13222315	-	13221762	169406	pm	6.49253	6.53353	6.45305	6.36942	6.23675	6.39069	6.49609	6.60832	6.69517	6.70291	6.24786	6.2054	6.15305	TRUE	-4.20624
1623600_at	359	231	AATGACTACAAGAGTGGGCTTAGCA	190	100	chr3L	4731633	4732291	-	4732102	169452	pm	6.41879	6.13887	6.03592	6.2745	6.22338	6.11869	6.03588	5.85606	5.90098	5.886	6.52888	6.48956	6.60002	TRUE	6.27177
1629750_at	381	231	AATGATTGCGACTGATGCCAACCAA	991	100	chr2R	13842899	13844075	-	13843085	169474	pm	7.10227	7.24691	7.72518	7.72969	7.03633	7.07116	7.16713	5.97767	6.15801	6.13151	7.43178	8.62102	8.37251	TRUE	4.70178
1624319_at	384	231	AATGCATGAGATTTTCCCGGAACCC	6537	100	chr2L	16234166	16245459	+	16240702	169477	pm	7.4285	6.33501	6.19366	6.15801	6.83596	6.81726	6.73201	7.22949	7.05488	7.54536	6.2488	6.15047	6.15996	TRUE	-5.02418
1623010_at	412	231	AATGAATGCCTTGAACACCCATCTT	747	100	chr2L	9111813	9113285	+	9112559	169505	pm	7.09894	6.35981	6.37392	6.42799	6.66942	6.74668	6.5337	6.1937	6.21619	6.35319	6.68574	6.94226	6.9365	TRUE	3.56934
1639454_at	418	231	AATGCTTCGGTCTCGGTCAGTTCAC	460	100	chr2R	13943567	13944564	-	13944105	169511	pm	8.96989	7.57151	7.32239	7.26235	8.13954	8.1909	7.88239	7.65069	7.63455	7.45181	7.0786	6.78329	6.71447	TRUE	-3.62494
1634296_s_at	42	231	AATGTTTGGTCCATGGCTGCAATCC	2496	100	chr2L	1732525	1750613	+	1735020	169135	pm	6.43397	6.09963	5.98873	6.10771	6.02888	5.99552	6.00123	5.88479	5.89487	5.89272	6.2205	6.17072	6.17947	TRUE	3.49323
1623277_at	443	231	AATGATTTCCAATTGTTAAGCGAGG	3677	100	chr3R	6213984	6226072	+	6217660	169536	pm	6.12742	6.02441	5.91965	6.07571	5.96765	5.86588	5.91687	5.83771	5.8183	5.82609	6.3206	6.31344	6.45823	TRUE	4.56685
1625976_at	5	231	AATGTGTCAGGACTGCCGGAGACCA	254	100	chr2R	13835155	13836800	-	13836547	169098	pm	6.34109	6.56109	6.62661	6.43397	6.32027	6.50707	6.57082	6.718	6.98161	6.88995	6.07143	6.24013	6.1704	TRUE	-4.3491
1631813_at	51	231	AATGTGGATCTCGACAAGCCGGGAT	369	100	chrX	6554585	6555480	-	6555112	169144	pm	6.09106	6.09518	6.02333	6.06758	6.26507	6.16275	6.17728	6.03068	6.03695	5.96075	6.69202	6.86602	6.67959	TRUE	5.45425
1627644_a_at	52	231	AATGACGATAGCTCTGGCCGGGATT	2257	100	chrX	2814153	2818416	+	2816409	169145	pm	6.47451	6.73241	6.7304	6.39884	6.3396	6.56735	6.64103	6.44798	6.46261	6.38147	5.83335	5.82355	5.8257	TRUE	-6.33458
1630875_at	522	231	AATGAATCTTCGCATGTTCCGGCAG	687	100	chrX	2769563	2770556	-	2769870	169615	pm	7.14226	7.8841	8.19523	8.03234	6.88414	7.3943	8.5123	7.47089	7.97917	7.52852	5.77784	5.77947	5.78709	TRUE	-8.13783
1623405_at	561	231	AATGACTCAGCGTGGAATTCTCAAA	2820	100	chr3L	4242735	4246236	+	4245554	169654	pm	6.09106	6.07115	6.08332	6.17502	6.10396	5.95395	5.90541	5.81933	5.80001	5.78161	6.13135	6.24774	6.25454	TRUE	3.68498
1624056_a_at	605	231	AATGACTTTGTGGAGGCGCCTTCAA	3190	99.26	chr2L	16235619	16239923	+	16238808	169698	pm	6.86595	6.06261	6.0783	6.33191	6.01308	6.01249	6.11549	5.8914	5.87167	5.88092	6.6216	6.45146	6.49066	TRUE	5.25254
1630288_a_at	615	231	AATGCCGGTGCCAATGGTGGCTTCG	2252	100	chrX	2813802	2817501	+	2816053	169708	pm	6.56379	7.03279	6.8405	6.72263	6.88232	6.85077	6.78057	6.70281	6.96954	6.7838	6.20578	6.12882	6.12678	TRUE	-4.34028
1626946_at	622	231	AATGCATGCGAGGATTGCGAAAAGT	3450	100	chrX	8525372	8544683	-	8541234	169715	pm	7.72	8.35025	8.45666	8.16762	8.53123	8.31242	8.1294	8.19695	8.34302	8.23444	7.53222	7.52328	7.74134	TRUE	-4.28877
1641146_at	676	231	AATGACCGCTGCTCAATGGTCTGGA	1885	100	chr3L	16490753	16493567	+	16492637	169769	pm	6.35188	6.30335	6.38571	6.1675	6.58396	6.72713	6.59491	6.63336	6.41104	6.50324	6.06126	5.99169	6.00038	TRUE	-3.6049
1625446_at	677	231	AATGAATCGCGCTTGAATTTTGTAT	3011	100	chrX	5516680	5520085	+	5519690	169770	pm	6.28681	5.92551	5.8835	5.96911	6.12708	5.98099	5.91339	5.87079	5.81014	5.82284	6.54448	6.4223	6.3526	TRUE	4.68734
1640936_s_at	695	231	AATGCAATTGGTGCCGCAACTCTGT	301	100	chr3R	17549947	17550948	+	17550247	169788	pm	6.24827	6.58727	6.25863	6.42997	6.07146	6.11758	6.12209	6.00416	5.96897	5.97328	6.40359	6.61819	6.57887	TRUE	4.02602
1627110_at	714	231	AATGAGTCAATCACAGCCGTGGCTT	2255	100	chr2R	6533229	6536144	+	6535483	169807	pm	5.83252	6.06897	6.04464	5.90018	6.21372	6.19568	6.03228	6.21278	6.28894	6.30621	5.80985	5.83046	5.82277	TRUE	-4.51007
1627263_at	728	231	AATGCAACTGTTGCGCGTAGAGCAG	1743	100	chr2L	22040789	22043034	-	22041292	169821	pm	6.67982	6.18416	6.436	6.0967	6.23186	6.26682	6.1811	6.77248	6.61388	6.73307	5.9051	5.90758	5.95541	TRUE	-6.5054
1632450_at	90	231	AATGTGCTCAGGTACAGATTCGTTA	521	100	chr2R	17841742	17842350	-	17841830	169183	pm	7.54968	6.92147	6.8716	7.42676	7.48706	7.41337	6.97739	5.91779	5.93396	5.85008	9.10267	9.65101	9.51485	TRUE	14.8676
1639000_at	91	231	AATGTGCATATGGAACGTGGCTGAT	95	100	chr2L	20264950	20266866	-	20266772	169184	pm	7.4598	7.81698	8.3352	8.87645	7.76124	7.81718	8.63202	6.69053	6.60625	6.68975	9.34686	9.4271	9.46809	TRUE	23.8579
1622960_at	112	233	AATGCCCAACTTTATGTCGACACTG	1545	100	chr3R	12324779	12327394	-	12325850	170669	pm	6.22135	6.34737	6.61986	6.35789	6.54997	6.61316	6.61964	6.78224	6.91052	6.96212	6.22964	6.11518	6.15002	TRUE	-5.39851
1640867_s_at	131	233	AATCCTACAAATCATACTACACTCG	3477	100	chr3R	13870935	13878706	-	13875230	170688	pm	5.76606	5.85744	5.96572	5.87367	6.10978	6.27093	6.12289	6.06836	6.145	6.17369	5.79122	5.78008	5.77873	TRUE	-3.39696
1629079_at	141	233	AATGCTCGCTAACGATGTCCTGCAG	128	100	chr3R	25728985	25729523	-	25729396	170698	pm	7.13877	6.64053	6.31867	6.45823	6.06935	6.17728	6.16658	6.08698	6.13259	6.0783	6.68687	7.04013	6.96029	TRUE	4.46585
1632112_at	188	233	AATGCAATCGCAAGTCGTGGCCTTT	1815	100	chr2L	18042409	18050514	+	18044223	170745	pm	6.14955	6.29964	6.30837	6.54952	6.20207	6.17246	6.12753	5.8864	5.88876	5.863	6.60183	6.56412	6.60769	TRUE	8.27622
1627962_at	198	233	AATGCAACAATTTACCTTAGGCCAA	376	100	chr2L	18386313	18387104	+	18386688	170755	pm	6.07733	6.04937	6.03001	5.94288	6.38836	6.50118	6.2031	6.79201	6.42997	6.4243	5.85256	5.80839	5.81962	TRUE	-3.75158
1634931_at	2	233	AATGCAGCCTAGTTTTCAGTGCCTC	810	100	chrX	15376409	15378413	+	15377218	170559	pm	6.95995	7.28381	7.60967	6.81564	7.10788	7.15591	6.84189	7.92889	7.81593	7.79257	6.03451	6.07761	6.03592	TRUE	-15.693
1637519_at	223	233	AATGCCCAGATATTCGCTGTTCACC	695	100	chr2L	7155456	7156697	-	7156003	170780	pm	5.84882	6.86496	6.59886	6.31434	6.71111	6.79113	6.72102	8.09098	7.9047	7.66703	5.87079	5.83992	5.84497	TRUE	-10.5405
1635028_s_at	227	233	AATGCTGATCATAACCGGCTACACA	3312	100	chr3L	11511896	11515813	-	11512502	170784	pm	6.84863	6.22298	6.07229	6.24708	6.35845	6.13794	6.18217	5.99035	6.02509	6.0022	6.86139	6.74219	6.74984	TRUE	7.08322
1623877_a_at	29	233	AATCCAGCGGAAGCCAAGGCGGATC	1574	100	chr2L	14391177	14407758	-	14406185	170586	pm	7.06695	6.74367	6.70909	6.84603	6.67817	6.64093	6.50094	6.15615	6.21462	6.10693	6.82129	7.10199	7.15423	TRUE	4.86758
1628239_at	293	233	AATGCTCGTCCTTGGAAAGCGCAAA	870	100	chr3R	7769756	7774541	-	7773672	170850	pm	7.16532	7.28198	6.79048	6.88162	6.16021	6.09934	6.42318	5.93709	5.94767	5.93202	6.7789	7.58349	7.52318	TRUE	4.12431
1625431_at	363	233	AATCCCTTGGAGTTTTTCTAGCCAG	2461	100	chr3R	14061915	14065326	+	14064375	170920	pm	6.35814	6.48504	6.14346	6.32632	6.08452	5.95395	5.98217	5.76668	5.79618	5.84041	6.81892	6.76865	6.68746	TRUE	8.40014
1625562_at	4	233	AATCCAGGAATGTGCTCGATGCCCG	495	100	chr2L	16134706	16137513	-	16137019	170561	pm	7.69664	6.74072	6.74963	7.07852	6.77359	6.67252	6.99362	6.20809	6.30363	6.17172	6.72785	6.93411	6.76689	TRUE	4.02458
1641474_s_at	421	233	AATCCCTTTGTCGATCGGACCATTG	498	100	chr2L	7740551	7741542	-	7741045	170978	pm	6.20945	6.04166	6.04264	5.95247	5.95191	5.99644	6.04283	6.37495	6.31273	6.30096	5.81889	5.8181	5.8241	TRUE	-5.46886
1636097_at	460	233	AATGCCCTGAAGACGAGCTCCACCA	533	100	chr3R	22465747	22466779	+	22466279	171017	pm	6.57626	6.33628	6.68605	6.42707	6.4945	6.63116	6.55296	6.71677	7.01644	7.24008	6.15091	6.11097	6.12146	TRUE	-3.88638
1640303_a_at	466	233	AATGCTATTGACCAGAGCCTTCATG	1937	100	chr3L	7350372	7353363	-	7351427	171023	pm	5.80547	6.11188	6.22821	6.12146	6.00825	6.26792	6.18328	6.60735	6.51487	6.71289	6.06849	6.08569	6.14614	TRUE	-3.87764
1634497_at	489	233	AATGCGGATGCCAACGTGACCTGAA	107	100	chr3L	10959965	10960155	+	10960071	171046	pm	8.43205	8.33029	7.44363	8.06501	8.76093	8.03284	7.39021	7.27969	7.40887	6.89753	8.26877	8.48644	8.17443	TRUE	4.47157
1639940_at	532	233	AATCCGTTCCTCAGTGTGAATGTGC	2655	100	chrX	16104630	16110767	-	16108113	171089	pm	8.11229	9.33346	9.44874	8.97302	8.76093	9.17334	9.36979	9.31816	9.33762	9.13849	10.0719	10.1253	10.2564	TRUE	5.76092
1635274_at	55	233	AATGCAGGCCTATCTGTTCTATGCC	357	100	chr3L	15684723	15686229	-	15685873	170612	pm	6.77626	6.00127	5.90687	6.07658	6.0561	5.94596	6.00736	5.81297	5.79769	5.80809	6.52209	6.38767	6.35868	TRUE	5.11192
1636751_x_at	556	233	AATGCGCTCTACGTGCCGGATTTGA	139	93.75	chrU	9847826	9848102	+	9847964	171113	pm	9.73998	6.71608	6.67518	6.87081	6.57675	6.37887	6.60229	6.09747	6.01747	6.07226	7.43042	6.99597	6.93087	TRUE	4.62169
1630833_at	590	233	AATCCACCAATGCACCAATGCAGCG	86	100	chrX	18359182	18359434	-	18359349	171147	pm	6.28681	6.4192	6.42729	6.48258	6.68372	6.47803	6.4349	6.21805	6.35469	6.55466	7.15076	7.06561	7.10346	TRUE	4.27697
1635544_s_at	647	233	AATGCCACCAGTTGCCAAAATCGAA	544	100	chr2L	16838592	16841887	+	16839135	171204	pm	7.95839	7.28381	7.04224	7.18435	7.66491	7.28187	7.54355	6.46223	6.60625	6.70855	7.40085	7.20029	7.38957	TRUE	4.42655
1631012_at	666	233	AATCCTCTTACAAAATGGCGTGTAC	1659	100	chr2R	3670301	3672711	-	3671053	171223	pm	5.94705	6.81066	6.71058	6.28465	6.351	6.93137	7.03624	8.16927	8.64585	7.92182	6.32289	6.12931	6.5164	TRUE	-6.19982
1633390_at	90	233	AATGAAAGTCCCATCCTGATTACCT	7712	100	chrX	15770715	15781319	-	15773608	170647	pm	6.54448	6.35746	6.32227	6.42097	6.70541	6.59017	6.98996	6.45021	6.38331	6.37813	7.75878	7.2149	7.29919	TRUE	4.23993
1632492_at	131	235	AATCGCTAAAGGGTCGTGTCGCCAA	1883	100	chrX	5074213	5076402	-	5074520	172152	pm	7.66576	9.66967	9.36589	8.72869	8.98873	10.6342	9.4744	8.93439	10.2167	9.71697	7.07361	8.01451	7.76734	TRUE	-3.72822
1626028_at	201	235	AATCCCACATACGATTTCTGGTTTT	130	100	chr3R	15774191	15774631	+	15774320	172222	pm	7.00904	6.48111	6.53782	6.34242	6.35462	6.56401	6.703	6.99641	6.98961	6.89593	6.43938	6.39442	6.48645	TRUE	-4.64843
1636769_at	220	235	AATGCCTGGGCACGTTGTCGAGATC	1994	100	chr2L	22121855	22125120	+	22123848	172241	pm	6.9117	6.73386	6.66793	6.68905	6.76132	6.62043	6.72386	7.11514	7.11737	7.32319	6.69496	6.6817	6.59083	TRUE	-3.61561
1635791_at	254	235	AATGCCACGCAGATTGCAGTTCAGA	460	100	chr3R	25414714	25415484	-	25415025	172275	pm	6.0593	6.19568	6.26737	6.20371	6.31308	6.31845	6.24774	6.62814	6.61596	6.39468	6.08116	5.97965	6.00257	TRUE	-3.4563
1622937_at	267	235	AATCCTGGTTTCAAGGAGCCTCGCA	1318	99.59	chr3L	18082215	18099230	-	18097913	172288	pm	5.97838	6.91971	7.31332	6.55498	6.92705	8.23018	7.75682	9.08918	8.65268	7.97483	6.13513	6.12012	6.15094	TRUE	-6.17883
1637975_at	288	235	AATCCGAATACTCCAGTCTCACATT	11977	100	chr2L	17501466	17525517	+	17513442	172309	pm	7.43246	6.26867	6.2445	6.26318	6.13019	6.30936	6.35346	6.68372	6.5791	6.6298	5.98021	5.97436	5.98028	TRUE	-6.5036
1637263_at	301	235	AATCCAAGGAGCAACTGCCACTGGC	1118	100	chr3R	18444204	18445969	+	18445321	172322	pm	6.41001	6.72046	6.70282	6.83932	6.43521	6.53666	6.32289	6.26325	6.44065	6.33764	6.83245	6.97279	7.1157	TRUE	3.7587
1634031_at	312	235	AATCCGCTGCATGTGAATGTAGAAA	3449	100	chr3L	6239031	6249766	-	6246318	172333	pm	6.34529	6.09306	6.11775	6.04251	6.1681	6.27197	6.20914	6.64219	6.35938	6.45782	5.8018	5.79926	5.80236	TRUE	-4.48021
1624587_at	352	235	CAAACGATACAAGAACGTCGAAACG	49	100	chr2R	8934382	8934793	-	8934745	172373	pm	6.03286	6.33139	6.38821	6.49253	6.36969	6.26363	6.27012	5.81378	5.84049	5.863	7.186	7.14885	7.22368	TRUE	14.0414
1625572_s_at	361	235	AATCTAACCCAGAATGGTTTCCGAG	55	99.04	chr3L	7124970	7126563	+	7125024	172382	pm	6.09638	6.17144	6.23874	6.02426	6.05731	6.23906	6.10026	6.29631	6.28343	6.28907	5.91246	5.8772	5.9266	TRUE	-4.50777
1627347_at	38	235	AATGCGAATGCGGATCTGTTCCGTG	118	100	chrX	21276045	21276243	+	21276162	172059	pm	9.17956	8.48435	8.37593	8.76588	9.01514	8.4272	8.15492	7.95839	8.34302	7.93271	9.75212	9.16007	9.25395	TRUE	4.41754
1631505_at	390	235	AATCGCAGGTACACGCTTCCAGAAC	599	100	chr2L	4120362	4121442	+	4120960	172411	pm	6.03941	6.17023	6.20391	6.26225	6.84865	6.86184	6.53613	5.87301	5.86869	5.85867	7.09438	7.10199	6.91365	TRUE	8.87822
1637913_at	405	235	AATCTATCCGTGAGTTCCTTTAGCT	2454	100	chrX	908012	920736	-	918283	172426	pm	6.29909	6.77669	6.79201	7.09154	6.40053	6.91575	6.66846	6.29085	6.35384	6.16887	7.33843	7.34169	7.66461	TRUE	6.1588
1630817_s_at	409	235	AATCGTCATCAGTTGGTTTCCATTA	2655	100	chr2R	704673	711821	-	709167	172430	pm	6.46784	6.11963	6.09203	5.98276	6.27709	6.37701	6.25593	7.04065	6.77055	6.88837	5.89851	5.86425	5.8755	TRUE	-6.85301
1626933_s_at	416	235	AATCGGATAGATCTGGGTCCCGTGC	3450	100	chr3L	1307223	1311812	+	1310672	172437	pm	6.42742	6.17841	6.47992	6.14011	6.27709	6.277	6.32184	6.4982	6.43277	6.4784	6.12307	6.07535	6.12064	TRUE	-3.82987
1637525_s_at	423	235	AATCCTATGTGTGTCTAGCTTTCGC	1550	100	chr3L	14530717	14533546	+	14532266	172444	pm	5.8188	5.92025	5.92525	5.85671	6.03328	6.35122	6.19704	6.6594	6.35845	6.31867	5.84629	5.82094	5.81748	TRUE	-3.46746
1640921_at	435	235	AATCCAGATGCGTGCCAGGATCTAA	476	100	chr2R	2960665	2961668	-	2961193	172456	pm	7.41722	6.94318	6.88445	6.73756	6.74945	6.83937	6.75145	7.00161	7.04672	7.06812	6.50777	6.4754	6.55466	TRUE	-5.24637
1628613_a_at	485	235	AATCCTGTACCGTATCTGTATGCAC	3726	100	chr2R	3510748	3537409	+	3514473	172506	pm	6.1458	6.30335	6.27608	6.1692	5.9779	6.22809	6.13906	7.48746	6.97503	7.22791	5.89126	5.87397	5.96427	TRUE	-5.98588
1628642_at	544	235	AATCCCTACAAGTTTGCCGGCGGAG	691	100	chr2R	18899641	18901524	-	18900834	172565	pm	6.40567	6.99385	7.01822	6.99491	6.61431	6.47144	6.59355	5.87896	5.95143	5.93369	6.61528	6.79077	6.75187	TRUE	6.25455
1640469_at	559	235	AATCGCGAGGGTGCCGCCTACACGA	79	100	chr2L	10770984	10771281	+	10771062	172580	pm	9.21593	7.81491	7.85616	8.28104	6.98966	7.46628	7.80589	7.61777	7.62237	7.54136	7.15076	7.14953	7.19432	TRUE	-4.28144
1624054_at	572	235	AATCTAAAATCCGTTGCTGCGCCGA	2181	99.5	chr3L	17744830	17757253	-	17755073	172593	pm	6.59792	7.36874	7.37519	6.99228	6.76742	6.91451	7.67577	7.12656	7.37586	7.2139	6.48011	6.5362	6.57575	TRUE	-4.77789
1639921_at	58	235	AATCTCGCTGCGTAAACTAAGGACA	301	100	chr3R	12230092	12232685	+	12230392	172079	pm	6.95995	6.67845	7.45608	6.66997	6.61565	7.3375	7.45722	7.36665	7.52139	7.35644	6.14188	6.07899	6.08365	TRUE	-10.3295
1632942_at	585	235	AATCTTCTCACGCAATCAGCAGCAC	28	99.09	chr3L	16312960	16313562	+	16312987	172606	pm	5.98333	6.79517	6.96512	6.51867	6.87171	6.93275	6.66846	7.53236	7.89362	8.339	6.24553	6.11579	6.14554	TRUE	-5.71605
1634880_s_at	587	235	AATCCTGTCGAGCTTTTGCAGCCAT	528	100	chr2R	6242224	6243336	-	6242809	172608	pm	6.55893	6.78583	6.63076	6.49362	6.71111	6.79519	6.84759	6.72302	6.81726	6.71136	6.16726	6.08786	6.09846	TRUE	-5.65761
1640647_s_at	590	235	AATCCGATCAAGTTTATGGCTGTGC	263	100	chrUextra	37378	41975	+	37640	172611	pm	6.82922	7.55514	7.65434	8.21169	8.14849	7.69774	7.90753	6.95574	6.86407	6.68975	9.39608	8.658	8.83715	TRUE	6.96006
1638733_at	598	235	AATCCCAGAACAAGCCTCCGAAGAG	1146	100	chr3R	10962883	10964626	+	10964028	172619	pm	6.38623	8.35587	7.75197	8.06286	7.56233	7.17718	7.36247	7.21291	7.65508	7.66488	8.6323	9.75393	10.0135	TRUE	3.76562
1636756_at	647	235	AATCGCCGCAGCCAAAACTATTTTA	480	100	chr2L	21173283	21173854	+	21173762	172668	pm	7.90855	8.73156	8.03372	8.31009	7.96993	7.59266	7.82706	8.30648	8.91213	8.5318	7.72592	7.51592	7.61764	TRUE	-3.75076
1636380_at	686	235	AATCGAATGTTTAGCCCTTCCTTGG	2271	100	chr2L	19338675	19363224	-	19360954	172707	pm	6.03601	6.15675	6.2173	6.03997	6.06832	6.25303	6.1811	6.43695	6.40435	6.33337	5.84373	5.85393	5.86115	TRUE	-5.32935
1626238_at	12	237	AATCGTCTGGCCGAAGCGGAGCTGT	3408	100	chr2L	2674824	2719435	+	2678231	173497	pm	6.61774	6.65089	6.46767	6.84752	6.36083	6.30138	6.4532	6.03153	6.05306	5.98003	6.62366	7.22196	6.99362	TRUE	3.76375
1625697_at	201	237	AATCGCCTTCTGACAGCTGGCATTT	1874	100	chr2R	8073167	8075934	+	8075040	173686	pm	7.8104	7.27208	7.10288	6.78132	7.37073	6.89601	7.26695	9.45849	8.45111	8.76723	6.20912	6.11402	6.1051	TRUE	-7.44362
1626675_at	226	237	AATCGATTAGGTGCCATTTCTAACC	2039	100	chrX	5223943	5226464	+	5225981	173711	pm	6.08247	6.04166	6.09102	6.11809	6.20914	6.3844	6.25593	6.30828	6.21207	6.16522	5.7581	5.76572	5.75574	TRUE	-4.17376
1638429_at	235	237	AATCGAATTCAGAACGCCGTCTCAA	145	100	chr2R	6298274	6298718	-	6298574	173720	pm	7.2065	7.06961	6.8249	7.49592	7.34139	6.94089	6.84491	6.38247	6.37504	6.2595	7.74733	7.63883	7.84769	TRUE	9.87534
1637647_at	291	237	AATCTGGATTCCGTTGCATTCCTGC	1554	100	chr3R	19526359	19528324	+	19527912	173776	pm	5.87585	6.17947	6.39847	6.28556	6.01753	6.23996	6.23447	6.38821	6.53973	6.56594	5.92078	5.93808	5.95122	TRUE	-4.44866
1633553_s_at	315	237	AATCGCAACGCGGATGATGACAAAG	3277	100	chr3L	6682424	6696619	-	6693343	173800	pm	6.85763	6.21619	6.05565	6.35966	6.37842	6.13686	6.02368	5.83275	5.86488	5.80711	6.5971	6.79351	6.91437	TRUE	5.69085
1631774_at	336	237	AATCGAACGCATCTCACTGGGCGAG	159	97.96	chr3L	8330686	8331248	+	8330844	173821	pm	7.43246	6.9988	6.98323	6.8932	6.86844	6.78995	6.77322	6.71555	6.6668	6.74952	7.28878	7.44021	7.58229	TRUE	4.59349
1631266_a_at	342	237	AATCTGGGTTAGTAGCTTTGCATAA	1122	100	chr3R	13361408	13362858	+	13362529	173827	pm	5.99452	6.01933	5.90687	6.03997	6.08903	5.94794	5.89251	5.77223	5.76858	5.79609	6.24712	6.12931	6.20559	TRUE	3.92909
1634476_at	346	237	AATCGAAACTGAAATGCTGTCGCTG	35	100	chr3R	890496	891689	+	890530	173831	pm	6.56379	7.30414	7.26962	7.1063	6.72867	6.65268	6.81564	6.64103	6.70547	6.70581	8.05814	7.59038	7.52103	TRUE	4.32748
1637087_at	386	237	AATCGGAGAGTTCCCAGTATCTGGT	448	100	chr2R	9626658	9630497	-	9630050	173871	pm	6.83191	6.13207	6.18732	6.3396	6.20549	6.20927	6.25593	5.79041	5.77065	5.77478	6.54059	6.44314	6.49066	TRUE	7.21188
1635122_at	392	237	AATCGATTCCTGTATTCTTCACCCT	326	100	chr3R	26130343	26132362	-	26132037	173877	pm	6.84006	7.57727	6.7569	7.34058	6.31551	6.42238	6.5808	5.94986	6.12766	5.99804	7.74442	9.32331	9.30571	TRUE	4.63972
1631140_at	427	237	AATCGTCTTGTGATTCATACCCCAA	520	100	chrX	10845807	10846452	-	10845933	173912	pm	7.1457	5.96419	5.86967	6.05369	5.98357	5.88686	6.0098	5.81057	5.83383	5.83321	6.18889	6.27729	6.29253	TRUE	4.13491
1629801_at	438	237	AATCGGAATTGGTCATGGCTACGGT	141	100	chr3L	16271757	16272309	-	16272169	173923	pm	6.1567	6.34357	6.45798	6.09255	6.37226	6.50487	6.40641	6.69383	7.05884	7.00632	5.98234	5.91172	5.90644	TRUE	-5.28496
1640931_at	507	237	AATCGTATGCTTCGTGTACTGCCAA	478	100	chr2R	1163189	1164624	-	1164147	173992	pm	8.18315	8.37712	7.8328	7.90855	8.06414	8.17859	8.48933	9.46915	9.07687	8.96132	7.53375	7.23142	7.36419	TRUE	-7.26024
1625710_at	532	237	AATCGTGGGACTTCTGTGGATCAGC	622	100	chr2L	10250736	10251595	+	10251357	174017	pm	6.43612	6.05691	6.08613	6.00474	6.18535	6.11869	6.1714	6.65829	6.42811	6.64878	6.08789	5.98878	6.01091	TRUE	-3.63606
1635412_at	57	237	AATCGAATCGGCATCACGGAAAATT	217	100	chr3L	7726552	7727098	-	7726882	173542	pm	6.33675	6.66986	6.55426	6.49253	6.90508	6.7226	6.82704	7.27969	7.0619	7.16082	6.73244	6.46282	6.41395	TRUE	-3.36711
1637140_at	599	237	AATAGCTCTAAGCAGGTCACGAGAT	813	100	chr2L	11254573	11256577	+	11255385	174084	pm	6.22719	5.98509	5.96936	6.00474	6.26292	6.02269	6.05989	5.81131	5.78706	5.79279	6.2784	6.19196	6.22527	TRUE	4.516
1640996_at	61	237	AATCTGTCGCTACCTCCAATTAAGT	407	100	chr2R	10527881	10528396	-	10527990	173546	pm	5.81423	6.31305	6.25959	6.01938	6.20095	6.1908	6.15051	6.74216	7.17658	6.83015	5.78065	5.78315	5.7877	TRUE	-5.58726
1626025_at	638	237	AATCTGTTCCAGTGGTGCAGCACGT	128	97.01	chr3L	501024	501339	+	501151	174123	pm	6.79546	7.25247	7.21775	7.25018	7.10565	6.62738	6.40874	6.70388	6.64975	6.55972	7.46208	8.6308	8.44424	TRUE	3.54308
1639057_at	65	237	AATCCCTACTTGACTGCCCAGGAGA	1111	100	chr3L	15998296	15999701	+	15999406	173550	pm	6.99984	6.78431	6.75826	6.64845	6.51017	6.84346	7.22533	6.89067	6.9266	6.90703	6.48836	6.33265	6.37291	TRUE	-4.32754
1628408_at	661	237	AATCGGACTGGACACATTGGCAGCT	844	100	chr3R	26333792	26335537	+	26334635	174146	pm	7.4285	6.10964	6.17701	6.13513	6.74192	6.52895	6.42647	6.90886	6.72535	6.90541	6.06489	5.99951	6.02559	TRUE	-6.11255
1627652_at	722	237	AATCGGCATCCGAATCCAACCAGGT	122	100	chrX	5535921	5537098	-	5536977	174207	pm	7.21585	8.5123	8.93275	8.35805	7.99653	8.21495	8.403	8.69535	8.91512	8.6551	8.25373	8.23811	8.05889	TRUE	-3.31887
1628115_at	74	237	AATCGAGGCGTTAGTTTTACAGGAG	1653	100	chr3L	12035509	12037265	+	12037161	173559	pm	5.90547	6.29117	6.55426	6.21613	6.46439	6.69133	6.39263	7.0655	7.03487	7.31519	5.91595	5.87935	5.88821	TRUE	-7.79786
1631706_at	105	239	AATCTTACCATCAGCGCTCGGCAAG	721	100	chr2R	5309922	5311127	-	5310407	175054	pm	6.10733	6.30096	6.26284	6.37414	6.12022	6.17163	6.17617	5.98368	5.96825	6.0137	6.63051	6.62068	6.63461	TRUE	7.61602
1623918_at	133	239	AATCATATGGGTCTGCCGGATCTGC	938	100	chr3L	5556779	5558203	+	5557716	175082	pm	7.11833	6.52661	6.39847	6.42289	6.36713	6.43851	6.49136	6.29165	6.42997	6.29779	7.0786	7.00683	7.09984	TRUE	5.85775
1641466_at	149	239	AATAGACGCCATCCAAATTGAGTTA	3121	100	chr2L	4698094	4701588	-	4698468	175098	pm	6.99352	6.30936	6.28065	6.4792	6.20207	6.25303	6.19115	5.79609	5.88085	5.90632	6.60995	6.55151	6.82988	TRUE	4.98155
1625547_at	191	239	AATCAACTAGTCGTCCAGGCCAGAG	860	98.28	chrX	13980040	14010050	+	13980899	175140	pm	6.4564	6.13207	5.8773	6.15801	6.15316	6.04084	6.09747	5.80193	5.82329	5.83497	6.53768	6.60183	6.61809	TRUE	7.93949
1637415_at	195	239	AATCAGTGTTGCAGGAGCCCGAGGT	281	100	chr3L	8749282	8750086	+	8749562	175144	pm	8.66209	6.95772	6.98935	7.15616	7.75056	7.99831	8.25066	8.46859	9.39662	9.94221	7.43898	7.05979	7.02729	TRUE	-4.02606
1627529_at	198	239	AATCATTCCACATCAAGATGCGTTT	13	100	chrX	7319256	7319776	-	7319764	175147	pm	5.92662	6.04496	6.2009	6.15632	6.22715	6.37589	6.14659	6.32315	6.3323	6.23737	5.77274	5.79135	5.76852	TRUE	-5.14355
1626024_at	212	239	AATAACTTTTTTCATGCCAGCCTCC	891	100	chr3R	13435083	13436255	+	13435973	175161	pm	6.76178	7.3652	6.61718	7.52852	6.20207	6.12738	6.12666	5.91698	6.13259	6.09008	7.9465	8.87474	8.68778	TRUE	6.80311
1626633_at	219	239	AATCATCACTGGATTGGTCGGCCAG	518	100	chrX	17628902	17629773	+	17629419	175168	pm	6.27659	7.30414	7.35393	6.9467	6.88868	7.19188	7.13831	7.29184	7.54237	7.36419	8.00904	8.48203	8.36825	TRUE	3.84177
[truncated: 7,143 more rows]
